# Supplementary material for: APOBEC affects tumor evolution and age at onset of lung cancer in smokers
Source: Nat Commun. 2025 May 21;16:4711. doi: 10.1038/s41467-025-59923-8 (PMC12092836; doi:10.1038/s41467-025-59923-8)
Supplement: Supplementary file 5 — Supplementary Data 1-9 [file 41467_2025_59923_MOESM5_ESM.xlsx]

## Sheet: Supplementary Data 1
Tumor_Barcode	Subtype	Data_Source	WGS	WGS_Data_Source	RNASeq	RNASeq_Data_Source	Methylation	Methylation_Data_Source	Gender	Age	Histology	Stage	Survival_Month	Vital_Status	Tumor_Purity	Normal_Material	WGD_Status	PGA	TMB	SV	TE_Insertion
IGC-02-1001-T03	LAS	EAGLE Data	Tumor,Normal	This Study	Tumor	This Study		This Study			Others					Blood			3.74322	7.93664	2
IGC-02-1016-T01	LAS	EAGLE Data	Tumor,Normal	This Study		This Study	Tumor,Normal	This Study	Male	73.3936	Squamous carcinoma	IIB	39.1912	1	0.33728	Lung	WGD	0.943902	4.27407	7.31288	6.33985
IGC-02-1025-T01	LAS	EAGLE Data	Tumor,Normal	This Study		This Study		This Study			Others					Blood			2.70716	6.80735	0
IGC-02-1074-T01	LAS	EAGLE Data	Tumor,Normal	This Study		This Study		This Study			Others					Blood			3.22617	8.10852	5.12928
IGC-02-1097-T01	LAS	EAGLE Data	Tumor,Normal	This Study	Tumor	This Study		This Study			Others					Lung			3.57402	8.36632	1
IGC-02-1169-T01	LAS	EAGLE Data	Tumor,Normal	This Study		This Study	Tumor,Normal	This Study	Male	62.9925	Squamous carcinoma	IIIA	9.60053	1	0.53508	Saliva	nWGD	0.432737	3.85134	6.9542	3.80735
IGC-02-1194-T01	LAS	EAGLE Data	Tumor,Normal	This Study	Tumor,Normal	This Study	Tumor,Normal	This Study	Male	63.2033	Squamous carcinoma	IIB	19.8586	1	0.459	Blood	WGD	0.948432	3.45365	7.72792	6.45943
IGC-03-1026-T02	LAS	EAGLE Data	Tumor,Normal	This Study	Tumor,Normal	This Study	Tumor,Normal	This Study	Male	68.7611	Squamous carcinoma	IB	30.4455	1	0.74444	Lung	WGD	0.844915	4.7736	7.56986	6.45943
IGC-03-1049-T03	LAS	EAGLE Data	Tumor,Normal	This Study	Tumor,Normal	This Study	Tumor,Normal	This Study	Male	58.4203	Squamous carcinoma	IIA	27.3549	1	0.72854	Blood	nWGD	0.398336	4.15253	7.32193	5.97728
IGC-03-1076-T06	LAS	EAGLE Data	Tumor,Normal	This Study		This Study		This Study	Female	68.1506	Adenocarcinoma	IIIA	8.15387	1	0.3016	Blood	WGD	0.942	3.46446	7.12928	1
IGC-03-1088-T03	LAS	EAGLE Data	Tumor,Normal	This Study		This Study		This Study			Others					Blood			2.76285	7.65105	1.58496
IGC-03-1263-T05	LAS	EAGLE Data	Tumor,Normal	This Study		This Study		This Study	Female	55.0719	Adenocarcinoma	IIIA	73.0232	2	0.7976	Blood	WGD	0.943259	5.19801	6.42626	2.58496
IGC-04-1059-T02	LAS	EAGLE Data	Tumor,Normal	This Study		This Study		This Study	Female	65.3251	Adenocarcinoma	IIIA	12.5925	1	0.2515	Lung	WGD	0.858691	3.28615	6.42626	0
IGC-04-1154-T01	LAS	EAGLE Data	Tumor,Normal	This Study		This Study		This Study	Female	73.3196	Squamous carcinoma	IIIA	21.0422	1	0.32043	Lung	WGD	0.949138	4.45293	5.80735	5
IGC-04-1164-T01	LAS	EAGLE Data	Tumor,Normal	This Study		This Study		This Study	Male	62.204	Adenocarcinoma	IB	74.0095	2	0.32544	Lung	WGD	0.947589	6.76139	9.09011	3.70044
IGC-08-1089-T01	LAS	EAGLE Data	Tumor,Normal	This Study		This Study		This Study			Others					Lung			3.21969	6.06609	0
IGC-09-1008-T01	LAS	EAGLE Data	Tumor,Normal	This Study		This Study		This Study			Others					Blood			4.77127	6.53916	0
IGC-09-1042-T02	LAS	EAGLE Data	Tumor,Normal	This Study	Tumor,Normal	This Study	Tumor,Normal	This Study	Male	71.0746	Squamous carcinoma	IIB	25.5137	1	0.22379	Blood	WGD	0.902934	3.57006	6.91886	4.75489
IGC-10-1044-T01	LAS	EAGLE Data	Tumor,Normal	This Study	Tumor,Normal	This Study		This Study	Male	52.7693	Squamous carcinoma	IIIB	8.97583	1	0.71355	Blood	WGD	0.945231	3.88251	8.15482	5.32193
IGC-10-1055-T01	LAS	EAGLE Data	Tumor,Normal	This Study	Tumor,Normal	This Study	Tumor,Normal	This Study	Male	70.3409	Squamous carcinoma	IIB	87.1281	1	0.86478	Lung	nWGD	0.354098	4.6914	7.06609	4.85798
IGC-10-1141-T01	LAS	EAGLE Data	Tumor,Normal	This Study		This Study	Tumor,Normal	This Study	Male	67.269	Squamous carcinoma	IB	79.0728	2	0.21861	Lung	WGD	0.913174	2.17751	5.55459	5.04439
IGC-10-1180-T01	LAS	EAGLE Data	Tumor,Normal	This Study		This Study	Tumor,Normal	This Study	Male	72.1396	Squamous carcinoma	IIA	32.6812	1	0.60121	Blood	WGD	0.941951	3.56499	4.90689	2.32193
IGC-12-1086-T01	LAS	EAGLE Data	Tumor,Normal	This Study	Tumor	This Study	Tumor,Normal	This Study	Male	77.7029	Squamous carcinoma	IB	7.75933	1	0.483	Lung	WGD	0.887478	4.62731	8.07146	3.80735
IGC-13-1146-T01	LAS	EAGLE Data	Tumor,Normal	This Study	Tumor,Normal	This Study	Tumor,Normal	This Study	Male	60.9938	Squamous carcinoma	IA	70.623	2	0.72936	Lung	WGD	0.919332	4.12005	7.71425	5.24793
IGC-13-1174-T01	LAS	EAGLE Data	Tumor,Normal	This Study	Tumor,Normal	This Study	Normal	This Study	Male	62.308	Squamous carcinoma	IB	35.5088	1	0.7761	Lung	WGD	0.882072	4.22686	8.46761	3.90689
IGC-13-1182-T01	LAS	EAGLE Data	Tumor,Normal	This Study		This Study	Tumor,Normal	This Study	Male	54.9541	Squamous carcinoma	IIIA	8.48266	1	0.1572	Blood	WGD	0.892144	3.2809	6.62936	4.39232
NSLC-1051-T01	LAS	EAGLE Data	Tumor,Normal	This Study	Tumor,Normal	This Study		This Study	Male	60.0219	Adenocarcinoma	IB	74.1082	2	0.1002	Blood	WGD	0.835195	1.30351	3.80735	0
NSLC-1052-T01	LAS	EAGLE Data	Tumor,Normal	This Study		This Study		This Study	Male	40.5229	Adenocarcinoma	IIIA	17.853	1	0.63189	Blood	WGD	0.661497	4.66435	9.07682	2.32193
NSLC-1057-T01	LAS	EAGLE Data	Tumor,Normal	This Study		This Study		This Study	Male	73.4209	Adenocarcinoma	IB	89.3638	2	0.125375	Blood	WGD	0.905758	3.72557	5.16993	1
NSLC-1059-T01	LAS	EAGLE Data	Tumor,Normal	This Study		This Study		This Study	Female	60.3285	Adenocarcinoma	IIIA	20.4176	1	0.68904	Blood	WGD	0.844684	4.24312	7.52356	1
NSLC-1060-T01	LAS	EAGLE Data	Tumor,Normal	This Study		This Study		This Study	Female	54.5216	Adenocarcinoma	IIB	34.3252	1	0.46295	Blood	WGD	0.823849	3.19096	7.98868	6.08746
NSLC-1061-T01	LAS	EAGLE Data	Tumor,Normal	This Study	Tumor	This Study	Tumor,Normal	This Study	Male	67.9069	Adenocarcinoma	IIB	84.8266	2	0.20517	Blood	WGD	0.640987	3.89594	6.89482	2
NSLC-1064-T01	LAS	EAGLE Data	Tumor,Normal	This Study		This Study		This Study	Male	67.1896	Adenocarcinoma	IB	15.0912	1	0.33728	Blood	nWGD	0.476661	3.23334	7.54689	1.58496
NSLC-1068-T01	LAS	EAGLE Data	Tumor,Normal	This Study		This Study	Tumor,Normal	This Study	Male	72.104	Adenocarcinoma	IA	1.34802	1	0.5916	Blood	nWGD	0.19473	2.34087	8.13955	1
NSLC-1069-T01	LAS	EAGLE Data	Tumor,Normal	This Study	Tumor	This Study	Tumor,Normal	This Study	Male	53.2895	Adenocarcinoma	IIA	68.5188	2	0.35676	Blood	WGD	0.796079	5.26257	7.83289	3.80735
NSLC-1070-T01	LAS	EAGLE Data	Tumor,Normal	This Study		This Study		This Study	Male	56.8871	Adenocarcinoma	IV	3.35361	1	0.57072	Buccal	WGD	0.829713	4.90726	7.76155	3.32193
NSLC-1071-T01	LAS	EAGLE Data	Tumor,Normal	This Study	Tumor,Normal	This Study		This Study	Female	59.0144	Adenocarcinoma	IV	65.5269	2	0.39117	Blood	WGD	0.815022	4.76561	8.70044	1
NSLC-1072-T01	LAS	EAGLE Data	Tumor,Normal	This Study	Tumor,Normal	This Study	Tumor,Normal	This Study	Male	62.141	Adenocarcinoma	IB	64.1131	2	0.1995	Blood	nWGD	0.638227	5.57181	7.22882	0
NSLC-1074-T01	LAS	EAGLE Data	Tumor,Normal	This Study		This Study	Tumor,Normal	This Study			Others					Blood			1.72492	4.85798	0
NSLC-1077-T01	LAS	EAGLE Data	Tumor,Normal	This Study	Tumor,Normal	This Study	Tumor,Normal	This Study	Male	57.8179	Adenocarcinoma	IIB	3.64952	1	0.4158	Blood	WGD	0.807954	4.76739	8.80413	0
NSLC-1079-T01	LAS	EAGLE Data	Tumor,Normal	This Study		This Study		This Study	Male	65.0377	Adenocarcinoma	IA	89.5611	2	0.12712	Blood	nWGD	0.006395	0.538276	2.58496	0
NSLC-1081-T01	LAS	EAGLE Data	Tumor,Normal	This Study		This Study	Tumor,Normal	This Study	Male	68.5503	Adenocarcinoma	IB	56.5182	1	0.1437	Lung	WGD	0.905704	3.69407	6.61471	0
NSLC-1082-T01	LAS	EAGLE Data	Tumor,Normal	This Study		This Study		This Study	Male	54.5845	Adenocarcinoma	IIA	72.0039	2	0.105	Blood	nWGD	0.255313	3.42237	5.67243	1
NSLC-1084-T01	LAS	EAGLE Data	Tumor,Normal	This Study		This Study		This Study	Male	69.5359	Adenocarcinoma	IIA	21.0751	1	0.1083	Blood	nWGD	0.678493	4.31915	5.20945	2
NSLC-1086-T01	LAS	EAGLE Data	Tumor,Normal	This Study		This Study		This Study	Male	69.2868	Adenocarcinoma	IIB	22.8177	1	0.18734	Blood	WGD	0.899994	5.16536	6.80735	2.80735
NSLC-1087-T01	LAS	EAGLE Data	Tumor,Normal	This Study		This Study	Tumor,Normal	This Study	Male	75.2635	Adenocarcinoma	IIIA	34.7526	1	0.1003	Blood	WGD	0.925894	3.47143	6.22882	0
NSLC-1090-T01	LAS	EAGLE Data	Tumor,Normal	This Study		This Study		This Study	Female	48.2875	Adenocarcinoma	IIIA	45.4052	1	0.27076	Blood	nWGD	0.593091	1.72112	6	2
NSLC-1091-T01	LAS	EAGLE Data	Tumor,Normal	This Study		This Study		This Study	Male	67.2225	Adenocarcinoma	IV	63.1596	2	0.46416	Blood	nWGD	0.28233	3.35902	6.9542	0
NSLC-1092-T01	LAS	EAGLE Data	Tumor,Normal	This Study		This Study	Tumor,Normal	This Study			Others					Blood			3.54623	6.76818	3.32193
NSLC-1093-T01	LAS	EAGLE Data	Tumor,Normal	This Study	Tumor,Normal	This Study	Tumor,Normal	This Study	Female	57.6236	Adenocarcinoma	IB	96.7615	2	0.11568	Blood	nWGD	0.00612592	1.19801	1	0
NSLC-1094-T01	LAS	EAGLE Data	Tumor,Normal	This Study		This Study		This Study	Female	46.4504	Adenocarcinoma	IIIA	95.8409	2	0.37407	Blood	WGD	0.922616	5.86602	7.43463	2.32193
NSLC-1095-T01	LAS	EAGLE Data	Tumor,Normal	This Study		This Study		This Study	Male	62.3299	Adenocarcinoma	IIIA	56.1236	1	0.33985	Blood	nWGD	0.263671	4.02119	5.90689	1
NSLC-1097-T01	LAS	EAGLE Data	Tumor,Normal	This Study	Tumor	This Study		This Study	Male	59.8275	Adenocarcinoma	IIA	45.2408	1	0.135168	Blood	WGD	0.785025	2.74048	6.40939	0
NSLC-1098-T01	LAS	EAGLE Data	Tumor,Normal	This Study	Tumor,Normal	This Study	Tumor,Normal	This Study	Male	71.4579	Adenocarcinoma	IA	90.8762	2	0.21441	Blood	WGD	0.913865	2.34176	6.53916	1
NSLC-1104-T01	LAS	EAGLE Data	Tumor,Normal	This Study		This Study	Tumor	This Study	Male	66.9432	Adenocarcinoma	IB	86.9965	2	0.11484	Blood	nWGD	0.00645701	0.6445	5.72792	0
NSLC-1105-T01	LAS	EAGLE Data	Tumor,Normal	This Study		This Study	Tumor,Normal	This Study	Male	77.41	Adenocarcinoma	IIB	39.6186	1	0.10527	Blood	WGD	0.950257	5.25099	6.47573	1.58496
NSLC-1106-T01	LAS	EAGLE Data	Tumor,Normal	This Study	Tumor	This Study	Tumor,Normal	This Study	Male	62.5106	Adenocarcinoma	IB	86.2403	2	0.44616	Blood	nWGD	0.101074	2.34785	5.93074	1.58496
NSLC-1107-T01	LAS	EAGLE Data	Tumor,Normal	This Study	Tumor,Normal	This Study	Tumor,Normal	This Study	Male	72.7283	Adenocarcinoma	IIB	4.66875	1	0.35388	Blood	WGD	0.889998	4.8298	7.7879	4.90689
NSLC-1110-T01	LAS	EAGLE Data	Tumor,Normal	This Study	Tumor,Normal	This Study	Tumor,Normal	This Study	Male	64.9719	Adenocarcinoma	IA	73.4835	1	0.33456	Blood	WGD	0.8649	3.98577	6.98868	0
NSLC-1111-T01	LAS	EAGLE Data	Tumor,Normal	This Study	Tumor	This Study		This Study	Male	70.0096	Adenocarcinoma	IB	69.5709	1	0.148668	Blood	nWGD	0.717696	4.06394	4.80735	0
NSLC-1113-T01	LAS	EAGLE Data	Tumor,Normal	This Study		This Study	Tumor,Normal	This Study	Male	74.0808	Adenocarcinoma	IB	77.396	1	0.32606	Lung	WGD	0.764494	4.96017	9.61102	4.24793
NSLC-1114-T01	LAS	EAGLE Data	Tumor,Normal	This Study	Tumor	This Study	Tumor,Normal	This Study	Male	75.8686	Adenocarcinoma	IIA	13.6775	1	0.33216	Blood	WGD	0.817438	2.98708	6.39232	0
NSLC-1116-T01	LAS	EAGLE Data	Tumor,Normal	This Study	Tumor,Normal	This Study		This Study	Female	39.6906	Adenocarcinoma	IA	80.7168	2	0.11904	Buccal	nWGD	0.00299777	1.42505	3.16993	1
NSLC-1118-T01	LAS	EAGLE Data	Tumor,Normal	This Study	Tumor	This Study	Tumor,Normal	This Study	Male	77.566	Adenocarcinoma	IIA	20.6806	1	0.242	Blood	WGD	0.883984	4.10723	7.21917	2.32193
NSLC-1119-T01	LAS	EAGLE Data	Tumor,Normal	This Study	Tumor,Normal	This Study	Tumor,Normal	This Study	Male	60.909	Adenocarcinoma	IIIA	17.8202	1	0.116919	Blood	nWGD	0.00143227	0.930333	4	1
NSLC-1121-T01	LAS	EAGLE Data	Tumor,Normal	This Study	Tumor,Normal	This Study		This Study	Female	74.7844	Adenocarcinoma	IA	27.1577	1	0.24725	Blood	WGD	0.946108	5.75733	8.55842	0
NSLC-1122-T01	LAS	EAGLE Data	Tumor,Normal	This Study		This Study	Tumor,Normal	This Study	Male	69.5688	Adenocarcinoma	IB	51.2905	1	0.2605	Blood	WGD	0.944983	4.73487	7.46761	1.58496
NSLC-1125-T01	LAS	EAGLE Data	Tumor,Normal	This Study	Tumor,Normal	This Study	Tumor,Normal	This Study			Others					Blood			3.5486	8.10329	2.80735
NSLC-1126-T01	LAS	EAGLE Data	Tumor,Normal	This Study		This Study	Normal	This Study	Male	76.7036	Adenocarcinoma	IIA	24.9219	1	0.52632	Blood	WGD	0.888534	3.72193	8.87036	4.16993
NSLC-1129-T01	LAS	EAGLE Data	Tumor,Normal	This Study		This Study	Tumor,Normal	This Study	Male	73.5222	Adenocarcinoma	IIB	75.5877	2	0.1032	Blood	WGD	0.952043	3.17138	5.35755	1
NSLC-1131-T01	LAS	EAGLE Data	Tumor,Normal	This Study		This Study	Tumor,Normal	This Study	Female	71.7153	Adenocarcinoma	IB	11.9678	1	0.38	Blood	WGD	0.810296	5.88076	8.59619	3.80735
NSLC-1132-T01	LAS	EAGLE Data	Tumor,Normal	This Study	Tumor,Normal	This Study	Tumor,Normal	This Study			Others					Blood			3.70838	6.94251	3.16993
NSLC-1133-T01	LAS	EAGLE Data	Tumor,Normal	This Study	Tumor,Normal	This Study	Tumor,Normal	This Study	Male	51.614	Adenocarcinoma	IIA	8.35114	1	0.1044	Blood	WGD	0.741753	3.19174	4.45943	0
NSLC-1135-T01	LAS	EAGLE Data	Tumor,Normal	This Study		This Study	Tumor,Normal	This Study	Male	62.8802	Adenocarcinoma	IA	36.6924	1	0.44528	Blood	WGD	0.838719	6.55134	8.27612	2.32193
NSLC-1138-T01	LAS	EAGLE Data	Tumor,Normal	This Study	Tumor	This Study	Tumor,Normal	This Study	Male	52.4408	Adenocarcinoma	IA	44.123	1	0.33066	Blood	WGD	0.852149	4.84919	8.87344	2.32193
NSLC-1139-T01	LAS	EAGLE Data	Tumor,Normal	This Study		This Study		This Study	Male	58.9404	Adenocarcinoma	IA	29.8208	1	0.175154	Blood	nWGD	0.487486	5.07687	6.44294	0
NSLC-1146-T01	LAS	EAGLE Data	Tumor,Normal	This Study		This Study		This Study	Female	79.4524	Adenocarcinoma	IIA	11.8691	1	0.1425	Blood	WGD	0.777185	3.23957	8.53528	0
NSLC-1152-T01	LAS	EAGLE Data	Tumor,Normal	This Study	Tumor,Normal	This Study	Tumor,Normal	This Study	Male	74.1739	Adenocarcinoma	IB	77.7248	2	0.14238	Blood	WGD	0.804454	2.72537	6.74147	1.58496
NSLC-1160-T01	LAS	EAGLE Data	Tumor,Normal	This Study	Tumor,Normal	This Study	Tumor,Normal	This Study	Male	70.1547	Adenocarcinoma	IB	68.7161	2	0.134402	Blood	WGD	0.798338	3.16829	5.58496	1.58496
NSLC-1161-T01	LAS	EAGLE Data	Tumor,Normal	This Study		This Study	Tumor,Normal	This Study	Male	78.935	Adenocarcinoma	IIIA	36.7582	1	0.25866	Blood	WGD	0.95655	2.0797	7.49185	2.32193
NSLC-1162-T01	LAS	EAGLE Data	Tumor,Normal	This Study		This Study		This Study	Male	68.5311	Adenocarcinoma	IV	25.1849	1	0.16384	Blood	WGD	0.88644	4.11876	7.01123	1
NSLC-1163-T01	LAS	EAGLE Data	Tumor,Normal	This Study	Tumor,Normal	This Study	Tumor,Normal	This Study	Male	67.0719	Adenocarcinoma	IB	64.6392	2	0.2185	Blood	WGD	0.936357	5.39818	8.03342	0
NSLC-1167-T01	LAS	EAGLE Data	Tumor,Normal	This Study		This Study		This Study	Male	65.755	Adenocarcinoma	IB	95.9066	2	0.111765	Lung	WGD	0.940406	4.33872	6.39232	0
NSLC-1168-T01	LAS	EAGLE Data	Tumor,Normal	This Study	Tumor	This Study	Tumor,Normal	This Study	Male	70.1328	Adenocarcinoma	IA	92.553	2	0.74775	Blood	nWGD	0.241129	3.19169	7.49985	1
NSLC-1170-T01	LAS	EAGLE Data	Tumor,Normal	This Study		This Study		This Study	Female	73.64	Adenocarcinoma	IB	48.3972	1	0.2937	Blood	WGD	0.90666	5.26919	5.75489	1
NSLC-1172-T01	LAS	EAGLE Data	Tumor,Normal	This Study	Tumor	This Study		This Study	Male	78.7351	Adenocarcinoma	IB	48.5944	1	0.45225	Blood	WGD	0.948204	4.68133	6.47573	0
NSLC-1174-T01	LAS	EAGLE Data	Tumor,Normal	This Study	Tumor	This Study	Tumor,Normal	This Study	Male	79.6906	Adenocarcinoma	IA	13.25	1	0.25075	Blood	WGD	0.882129	4.23035	5.55459	0
NSLC-1182-T01	LAS	EAGLE Data	Tumor,Normal	This Study	Tumor	This Study	Tumor,Normal	This Study	Male	60.2355	Adenocarcinoma	IB	86.339	2	0.14752	Blood	nWGD	0.00595551	3.49973	6.90689	1.58496
NSLC-1185-T01	LAS	EAGLE Data	Tumor,Normal	This Study	Tumor,Normal	This Study	Tumor,Normal	This Study	Male	58.1656	Adenocarcinoma	IIIA	82.1963	2	0.12753	Blood	WGD	0.843634	3.81383	5.16993	0
NSLC-1186-T01	LAS	EAGLE Data	Tumor,Normal	This Study		This Study		This Study	Male	58.1437	Adenocarcinoma	IIIB	11.5732	1	0.1452	Lung	WGD	0.758072	3.68029	7.02237	1
NSLC-1187-T01	LAS	EAGLE Data	Tumor,Normal	This Study	Tumor,Normal	This Study	Tumor,Normal	This Study	Male	66.1684	Adenocarcinoma	IA	34.1608	1	0.21315	Blood	WGD	0.918573	5.21297	8.05528	1
NSLC-1188-T01	LAS	EAGLE Data	Tumor,Normal	This Study	Tumor,Normal	This Study	Tumor,Normal	This Study	Female	75.2608	Adenocarcinoma	IIIA	18.2476	1	0.182687	Blood	nWGD	0.439932	3.59354	5.39232	1
NSLC-1189-T01	LAS	EAGLE Data	Tumor,Normal	This Study		This Study	Normal	This Study	Male	56.1561	Adenocarcinoma	IV	75.5877	2	0.40521	Blood	WGD	0.884579	2.97213	6.58496	0
NSLC-1190-T01	LAS	EAGLE Data	Tumor,Normal	This Study		This Study		This Study	Male	53.0513	Adenocarcinoma	IIIB			0.26676	Blood	WGD	0.821304	4.71418	7.91289	0
NSLC-1191-T01	LAS	EAGLE Data	Tumor,Normal	This Study	Tumor,Normal	This Study	Tumor,Normal	This Study	Male	65.5934	Adenocarcinoma	IB	72.0368	2	0.4949	Blood	WGD	0.8295	3.69643	6.80735	5.16993
NSLC-1192-T01	LAS	EAGLE Data	Tumor,Normal	This Study		This Study	Tumor,Normal	This Study	Male	66.5927	Adenocarcinoma	IIB	68.1572	1	0.47846	Blood	WGD	0.897036	4.07247	7	1
NSLC-1193-T01	LAS	EAGLE Data	Tumor,Normal	This Study	Tumor,Normal	This Study	Tumor,Normal	This Study	Male	65.4182	Adenocarcinoma	IIIA	65.9872	1	0.78146	Blood	WGD	0.796432	5.74995	7.72792	1.58496
NSLC-1196-T01	LAS	EAGLE Data	Tumor,Normal	This Study	Tumor,Normal	This Study	Tumor,Normal	This Study	Male	69.8481	Adenocarcinoma	IIIA	7.46342	1	0.61488	Blood	WGD	0.83087	3.335	9.96145	6.42626
NSLC-1197-T01	LAS	EAGLE Data	Tumor,Normal	This Study	Tumor,Normal	This Study	Tumor,Normal	This Study	Male	63.4086	Adenocarcinoma	IB	39.4871	1	0.4176	Blood	WGD	0.91488	7.05179	7.49185	1
NSLC-1198-T01	LAS	EAGLE Data	Tumor,Normal	This Study		This Study		This Study	Male	62.5243	Adenocarcinoma	IIA	37.8432	1	0.38702	Blood	nWGD	0.388338	3.09509	6.33985	1.58496
NSLC-1200-T01	LAS	EAGLE Data	Tumor,Normal	This Study	Tumor,Normal	This Study	Tumor,Normal	This Study	Male	71.1869	Adenocarcinoma	IA	61.0554	1	0.135803	Blood	WGD	0.825201	4.16464	7.70736	0
NSLC-1203-T01	LAS	EAGLE Data	Tumor,Normal	This Study	Tumor	This Study	Tumor,Normal	This Study	Male	64.7283	Adenocarcinoma	IIIA	40.9666	1	0.24175	Blood	WGD	0.950816	4.68649	6.22882	1.58496
NSLC-1207-T01	LAS	EAGLE Data	Tumor,Normal	This Study	Tumor	This Study	Tumor,Normal	This Study	Female	56.0411	Adenocarcinoma	IA	91.5338	2	0.17226	Blood	nWGD	0.217677	2.70193	8.21917	1
NSLC-1210-T01	LAS	EAGLE Data	Tumor,Normal	This Study	Tumor,Normal	This Study	Normal	This Study	Male	63.4168	Adenocarcinoma	IIB	86.8979	2	0.43215	Blood	WGD	0.834345	6.32863	8.58496	3.58496
NSLC-1211-T01	LAS	EAGLE Data	Tumor,Normal	This Study	Tumor	This Study	Tumor,Normal	This Study	Male	52.2491	Adenocarcinoma	IIIA	23.8698	1	0.171	Buccal	WGD	0.900295	4.08396	6.24793	0
NSLC-1212-T01	LAS	EAGLE Data	Tumor,Normal	This Study	Tumor,Normal	This Study	Tumor,Normal	This Study	Male	69.2567	Adenocarcinoma	IIA	56.6168	1	0.952225	Blood	WGD	0.949319	2.71926	5.45943	3.16993
NSLC-1213-T01	LAS	EAGLE Data	Tumor,Normal	This Study		This Study		This Study	Female	72.8487	Adenocarcinoma	IA			0.17714	Blood	WGD	0.721441	2.80305	4.9542	3
NSLC-1250-T01	LAS	EAGLE Data	Tumor,Normal	This Study	Tumor	This Study		This Study	Male	63.3292	Adenocarcinoma	IIB	42.8078	1	0.60822	Blood	WGD	0.791631	3.81185	7.2854	0
NSLC-1253-T01	LAS	EAGLE Data	Tumor,Normal	This Study	Tumor,Normal	This Study	Tumor,Normal	This Study	Male	49.2129	Adenocarcinoma	IIIA	48.1999	1	0.58638	Blood	nWGD	0.1847	4.59511	5.04439	2
NSLC-1255-T01	LAS	EAGLE Data	Tumor,Normal	This Study	Tumor,Normal	This Study		This Study	Male	68.8487	Adenocarcinoma	IIIB	38.1391	1	0.15048	Blood	nWGD	0.520093	3.28996	5.70044	0
NSLC-1256-T01	LAS	EAGLE Data	Tumor,Normal	This Study		This Study	Tumor,Normal	This Study	Female	60.4326	Adenocarcinoma	IIB	69.275	2	0.33184	Blood	WGD	0.905887	4.94748	7.06609	1.58496
NSLC-1260-T01	LAS	EAGLE Data	Tumor,Normal	This Study	Tumor,Normal	This Study	Tumor,Normal	This Study	Male	51.1047	Adenocarcinoma	IA	75.4562	2	0.1152	Blood	nWGD	0.310935	4.84735	5.24793	0
NSLC-1262-T01	LAS	EAGLE Data	Tumor,Normal	This Study	Tumor,Normal	This Study	Tumor,Normal	This Study	Male	56.5339	Adenocarcinoma	IA	23.0807	1	0.21919	Blood	WGD	0.872877	4.00654	8.20457	3.90689
NSLC-1266-T01	LAS	EAGLE Data	Tumor,Normal	This Study	Tumor,Normal	This Study		This Study	Male	57.4237	Adenocarcinoma	IA			0.1425	Blood	nWGD	0.00103084	3.896	5.64386	0
IGC-02-1017-T01	HAS	EAGLE Data	Tumor,Normal	This Study	Tumor,Normal	This Study		This Study	Female	65.5058	Squamous carcinoma	IB	32.9771	1	0.46859	Blood	nWGD	0.607231	4.0579	7.90087	5.12928
IGC-02-1029-T01	HAS	EAGLE Data	Tumor,Normal	This Study	Tumor	This Study	Tumor,Normal	This Study	Male	70.1903	Squamous carcinoma	IIB	92.9476	1	0.45264	Blood	nWGD	0.510771	5.19368	6.93074	5.88264
IGC-02-1105-T01	HAS	EAGLE Data	Tumor,Normal	This Study		This Study	Tumor,Normal	This Study	Male	64.9555	Squamous carcinoma	IA	19.5298	1	0.6688	Blood	nWGD	0.43479	3.31986	7.91289	4.32193
IGC-03-1254-T10	HAS	EAGLE Data	Tumor,Normal	This Study		This Study		This Study	Male	70.5216	Squamous carcinoma	IB	74.5685	2	0.89088	Blood	WGD	0.950793	3.43545	6.08746	6.85798
IGC-03-1265-T04	HAS	EAGLE Data	Tumor,Normal	This Study		This Study		This Study	Male	64.564	Squamous carcinoma	IA	17.3927	1	0.22724	Blood	WGD	0.903916	3.63173	7.19967	1
IGC-03-1267-T01	HAS	EAGLE Data	Tumor,Normal	This Study		This Study		This Study			Others					Blood			3.83491	6.78136	1
IGC-03-1294-T03	HAS	EAGLE Data	Tumor,Normal	This Study		This Study		This Study	Male	65.9411	Squamous carcinoma	IB	1.3809	1	0.7562	Blood	nWGD	0.347238	4.64137	8.61471	8.08746
IGC-04-1041-T03	HAS	EAGLE Data	Tumor,Normal	This Study	Tumor,Normal	This Study	Tumor,Normal	This Study	Male	78.3108	Squamous carcinoma	IA	92.29	2	0.74088	Blood	WGD	0.898434	4.43372	8.52748	7.11894
IGC-04-1089-T01	HAS	EAGLE Data	Tumor,Normal	This Study		This Study	Tumor,Normal	This Study	Male	75.9315	Squamous carcinoma	IIIA	24.9877	1	0.28971	Blood	WGD	0.768263	3.54765	8.67596	5.04439
IGC-08-1024-T01	HAS	EAGLE Data	Tumor,Normal	This Study	Tumor	This Study		This Study			Others					Lung			3.37211	7	1.58496
IGC-09-1086-T02	HAS	EAGLE Data	Tumor,Normal	This Study	Tumor	This Study		This Study	Female	59.0582	Adenocarcinoma	IIB	79.3359	2	0.3057	Blood	WGD	0.905309	3.93792	6.74147	1.58496
IGC-09-1113-T01	HAS	EAGLE Data	Tumor,Normal	This Study		This Study	Tumor,Normal	This Study	Male	72.2738	Squamous carcinoma	IIA	31.9579	1	0.34704	Blood	WGD	0.83709	2.96463	8.43463	8.0607
IGC-10-1021-T04	HAS	EAGLE Data	Tumor,Normal	This Study	Tumor,Normal	This Study	Tumor,Normal	This Study	Female	78.716	Squamous carcinoma	IA	18.6	1	0.24432	Blood	WGD	0.878667	4.33346	6.93074	6.10852
IGC-10-1037-T03	HAS	EAGLE Data	Tumor,Normal	This Study	Tumor,Normal	This Study	Tumor,Normal	This Study	Male	74.7953	Squamous carcinoma	IIIA	10.8828	1	0.33635	Blood	WGD	0.906811	4.63135	6.82018	6.71425
IGC-10-1045-T01	HAS	EAGLE Data	Tumor,Normal	This Study	Tumor,Normal	This Study		This Study			Others					Blood			3.86233	8.9629	4.58496
IGC-10-1061-T01	HAS	EAGLE Data	Tumor,Normal	This Study		This Study	Normal	This Study	Male	78.2149	Squamous carcinoma	IIIA	18.9709	1	0.6951	Lung	WGD	0.871778	3.73617	9.36851	8.62936
IGC-10-1185-T01	HAS	EAGLE Data	Tumor,Normal	This Study	Tumor	This Study	Tumor,Normal	This Study	Male	72.4819	Squamous carcinoma	IIIA	74.437	2	0.62434	Blood	WGD	0.944226	4.01035	7.09803	3.32193
IGC-11-1053-T02	HAS	EAGLE Data	Tumor,Normal	This Study		This Study		This Study	Male	58.5791	Squamous carcinoma	IIA	81.0127	2	0.6901	Blood	WGD	0.920233	4.3424	6.42626	6.39232
IGC-11-1085-T02	HAS	EAGLE Data	Tumor,Normal	This Study	Tumor	This Study	Tumor,Normal	This Study	Male	78.6831	Adenocarcinoma	IIIA	78.1193	2	0.42294	Lung	nWGD	0.180706	5.21726	6.47573	0
IGC-11-1087-T02	HAS	EAGLE Data	Tumor,Normal	This Study	Tumor	This Study		This Study			Others					Lung			4.1949	7.19967	3.45943
IGC-11-1108-T02	HAS	EAGLE Data	Tumor,Normal	This Study	Tumor,Normal	This Study	Tumor,Normal	This Study			Others					Blood			3.8941	6.45943	0
IGC-11-1120-T01	HAS	EAGLE Data	Tumor,Normal	This Study		This Study	Tumor,Normal	This Study	Male	72.5613	Squamous carcinoma	IIB	67.9928	2	0.14658	Blood	WGD	0.947267	3.23363	6.40939	3
IGC-11-1132-T01	HAS	EAGLE Data	Tumor,Normal	This Study		This Study		This Study	Male	71.8166	Squamous carcinoma	IIIA	64.5076	2	0.28304	Blood	nWGD	0.600745	2.98346	8.63662	2.32193
IGC-12-1069-T01	HAS	EAGLE Data	Tumor,Normal	This Study		This Study		This Study	Male	76.9829	Adenocarcinoma	IB	16.1105	1	0.21965	Lung	WGD	0.922106	3.86384	7.40088	0
IGC-12-1088-T01	HAS	EAGLE Data	Tumor,Normal	This Study		This Study	Tumor,Normal	This Study	Male	68.6297	Squamous carcinoma	IIA	75.1603	2	0.66464	Blood	WGD	0.687454	4.91177	7.91289	5.83289
IGC-12-1114-T01	HAS	EAGLE Data	Tumor,Normal	This Study	Tumor	This Study	Tumor,Normal	This Study	Male	63.4743	Squamous carcinoma	IIA	70.2943	2	0.54486	Blood	WGD	0.916998	4.12635	7.65821	6.65821
IGC-13-1081-T01	HAS	EAGLE Data	Tumor,Normal	This Study		This Study	Tumor,Normal	This Study	Male	71.1786	Squamous carcinoma	IB	83.2484	2	0.24325	Lung	WGD	0.847318	3.07586	5.80735	3.32193
NSLC-1050-T01	HAS	EAGLE Data	Tumor,Normal	This Study	Tumor	This Study	Tumor,Normal	This Study	Male	57.7385	Adenocarcinoma	IIA	26.2699	1	0.57478	Blood	WGD	0.806199	5.15785	8.87036	4.32193
NSLC-1055-T01	HAS	EAGLE Data	Tumor,Normal	This Study		This Study		This Study	Male	59.2252	Adenocarcinoma	IA	91.0406	2	0.1001	Blood	WGD	0.868534	3.46653	8.35315	1
NSLC-1056-T01	HAS	EAGLE Data	Tumor,Normal	This Study	Tumor,Normal	This Study	Tumor,Normal	This Study	Male	75.8686	Adenocarcinoma	IA	89.5611	2	0.27092	Blood	nWGD	0.421823	4.0469	5.35755	1.58496
NSLC-1058-T01	HAS	EAGLE Data	Tumor,Normal	This Study		This Study		This Study	Male	65.6482	Adenocarcinoma	IB	88.3446	2	0.2483	Blood	WGD	0.907772	5.46429	7.7879	2
NSLC-1063-T01	HAS	EAGLE Data	Tumor,Normal	This Study	Tumor	This Study	Tumor,Normal	This Study	Male	60.7064	Adenocarcinoma	IA	83.5772	2	0.2037	Blood	WGD	0.945017	1.76479	5.58496	0
NSLC-1065-T01	HAS	EAGLE Data	Tumor,Normal	This Study	Tumor,Normal	This Study		This Study			Others					Blood			4.23947	6.9542	1.58496
NSLC-1066-T01	HAS	EAGLE Data	Tumor,Normal	This Study	Tumor	This Study	Tumor,Normal	This Study	Male	59.9617	Adenocarcinoma	IIIA	28.966	1	0.4056	Lung	WGD	0.951378	2.77692	6.16993	5.93074
NSLC-1067-T01	HAS	EAGLE Data	Tumor,Normal	This Study	Tumor	This Study	Tumor,Normal	This Study	Male	71.9617	Adenocarcinoma	IIIA	74.3383	2	0.29029	Blood	WGD	0.863301	6.76572	9.51175	7.26679
NSLC-1073-T01	HAS	EAGLE Data	Tumor,Normal	This Study		This Study		This Study	Male	77.0897	Adenocarcinoma	IB	96.5971	2	0.13328	Blood	WGD	0.912846	3.86728	5.20945	0
NSLC-1075-T01	HAS	EAGLE Data	Tumor,Normal	This Study	Tumor,Normal	This Study	Tumor,Normal	This Study	Male	64.5366	Adenocarcinoma	IIA	38.7966	1	0.39064	Blood	WGD	0.895478	3.76056	6.04439	1
NSLC-1076-T01	HAS	EAGLE Data	Tumor,Normal	This Study		This Study	Tumor,Normal	This Study	Female	66.1273	Adenocarcinoma	IIA	89.6268	2	0.3144	Lung	WGD	0.865005	4.2427	8.28077	3.58496
NSLC-1088-T01	HAS	EAGLE Data	Tumor,Normal	This Study		This Study		This Study	Male	54.3573	Adenocarcinoma	IIA	19.6614	1	0.172909	Blood	WGD	0.810391	2.82562	5.75489	2
NSLC-1089-T01	HAS	EAGLE Data	Tumor,Normal	This Study	Tumor,Normal	This Study	Tumor,Normal	This Study	Male	71.05	Adenocarcinoma	IB	65.9872	2	0.49637	Blood	WGD	0.918742	4.47498	7.39232	5.67243
NSLC-1099-T01	HAS	EAGLE Data	Tumor,Normal	This Study	Tumor,Normal	This Study	Tumor,Normal	This Study	Male	71.8522	Adenocarcinoma	IB	34.8841	1	0.1476	Blood	WGD	0.850225	3.71276	6.2854	0
NSLC-1100-T01	HAS	EAGLE Data	Tumor,Normal	This Study		This Study		This Study	Male	56.4955	Adenocarcinoma	IIA	44.4846	1	0.27552	Blood	WGD	0.862383	4.83002	6.79442	0
NSLC-1101-T01	HAS	EAGLE Data	Tumor,Normal	This Study		This Study		This Study	Male	80.6982	Adenocarcinoma	IB			0.14	Blood	nWGD	0.00566629	3.44045	2.58496	1
NSLC-1109-T01	HAS	EAGLE Data	Tumor,Normal	This Study	Tumor	This Study		This Study	Male	69.7851	Adenocarcinoma	IIIA	24.1	1	0.13608	Blood	WGD	0.889839	3.84187	5.9542	0
NSLC-1112-T01	HAS	EAGLE Data	Tumor,Normal	This Study		This Study	Tumor,Normal	This Study	Male	74.9158	Adenocarcinoma	IIA	26.4014	1	0.375566	Blood	WGD	0.666405	3.58661	8.67948	0
NSLC-1115-T01	HAS	EAGLE Data	Tumor,Normal	This Study	Tumor	This Study		This Study	Female	68.4463	Adenocarcinoma	IV	19.0367	1	0.5379	Blood	WGD	0.766239	5.10183	8.98299	1.58496
NSLC-1117-T01	HAS	EAGLE Data	Tumor,Normal	This Study		This Study	Tumor,Normal	This Study	Male	62.475	Adenocarcinoma	IIA	13.2172	1	0.3968	Blood	WGD	0.885686	3.82659	9.17243	1
NSLC-1120-T01	HAS	EAGLE Data	Tumor,Normal	This Study		This Study	Tumor,Normal	This Study	Male	60.2929	Adenocarcinoma	IIA	75.6206	2	0.42504	Blood	WGD	0.806656	4.82794	7.55459	5.75489
NSLC-1123-T01	HAS	EAGLE Data	Tumor,Normal	This Study	Tumor,Normal	This Study	Tumor,Normal	This Study	Male	73.3087	Adenocarcinoma	IIIA	25.2507	1	0.61	Lung	nWGD	0.197921	4.07965	5.04439	1
NSLC-1124-T01	HAS	EAGLE Data	Tumor,Normal	This Study	Tumor,Normal	This Study		This Study	Female	66.976	Adenocarcinoma	IIB	20.2532	1	0.909	Blood	WGD	0.922328	4.44276	9.55075	2.80735
NSLC-1128-T01	HAS	EAGLE Data	Tumor,Normal	This Study		This Study	Tumor,Normal	This Study	Male	71.3265	Adenocarcinoma	IB	52.2111	1	0.16512	Blood	nWGD	0.530868	4.86448	6.16993	1
NSLC-1136-T01	HAS	EAGLE Data	Tumor,Normal	This Study	Tumor,Normal	This Study	Tumor,Normal	This Study	Male	73.0951	Adenocarcinoma	IA	31.4976	1	0.39444	Blood	WGD	0.785019	6.12768	8.92184	3.58496
NSLC-1140-T01	HAS	EAGLE Data	Tumor,Normal	This Study		This Study		This Study	Male	70.9131	Adenocarcinoma	IB	91.6982	2	0.21076	Blood	WGD	0.841423	3.21424	5.88264	0
NSLC-1145-T01	HAS	EAGLE Data	Tumor,Normal	This Study		This Study		This Study	Male	69.2074	Adenocarcinoma	IB	86.0759	2	0.54324	Blood	WGD	0.907325	5.49731	7.20945	0
NSLC-1147-T01	HAS	EAGLE Data	Tumor,Normal	This Study		This Study		This Study	Male	71.0746	Adenocarcinoma	IB	19.0367	1	0.17694	Blood	nWGD	0.257119	4.16494	4.58496	1
NSLC-1149-T01	HAS	EAGLE Data	Tumor,Normal	This Study		This Study		This Study	Male	72.5996	Adenocarcinoma	IB	20.0888	1	0.4293	Blood	nWGD	0.276664	3.40973	6.53916	1
NSLC-1153-T01	HAS	EAGLE Data	Tumor,Normal	This Study	Tumor,Normal	This Study	Tumor,Normal	This Study	Male	62.319	Adenocarcinoma	IA	49.9096	1	0.64134	Blood	nWGD	0.260439	3.45419	6.80735	1.58496
NSLC-1156-T01	HAS	EAGLE Data	Tumor,Normal	This Study	Tumor,Normal	This Study	Tumor,Normal	This Study	Male	60.0411	Adenocarcinoma	IIIA	28.5714	1	0.39507	Blood	WGD	0.94987	6.09264	8.07146	2.32193
NSLC-1157-T01	HAS	EAGLE Data	Tumor,Normal	This Study		This Study	Tumor,Normal	This Study	Male	75.4141	Adenocarcinoma	IIA	12.0993	1	0.14644	Blood	nWGD	0.444229	3.68361	6.2854	2
NSLC-1158-T01	HAS	EAGLE Data	Tumor,Normal	This Study	Tumor,Normal	This Study	Tumor,Normal	This Study	Male	63.9151	Adenocarcinoma	IA	58.9183	1	0.10461	Blood	WGD	0.792155	5.43549	6.12928	1
NSLC-1159-T01	HAS	EAGLE Data	Tumor,Normal	This Study		This Study	Tumor,Normal	This Study	Male	66.5216	Adenocarcinoma	IIIA	12.724	1	0.11904	Blood	WGD	0.946596	3.31333	5.72792	0
NSLC-1171-T01	HAS	EAGLE Data	Tumor,Normal	This Study	Tumor	This Study	Tumor,Normal	This Study	Female	54.768	Adenocarcinoma	IA	74.5027	1	0.19992	Blood	nWGD	0.262939	3.07995	5.72792	0
NSLC-1175-T01	HAS	EAGLE Data	Tumor,Normal	This Study	Tumor	This Study	Tumor,Normal	This Study			Others					Blood			3.3234	5.80735	1
NSLC-1176-T01	HAS	EAGLE Data	Tumor,Normal	This Study		This Study		This Study	Male	77.963	Adenocarcinoma	IIIA	51.2247	1	0.1563	Blood	nWGD	0.45395	3.45982	6.71425	0
NSLC-1178-T01	HAS	EAGLE Data	Tumor,Normal	This Study	Tumor	This Study	Tumor,Normal	This Study	Male	77.0732	Adenocarcinoma	IB	12.5267	1	0.15984	Blood	WGD	0.914881	4.85328	6.72792	0
NSLC-1179-T01	HAS	EAGLE Data	Tumor,Normal	This Study	Tumor,Normal	This Study		This Study			Others					Blood			3.90698	9.36413	6.75489
NSLC-1180-T01	HAS	EAGLE Data	Tumor,Normal	This Study	Tumor,Normal	This Study	Tumor,Normal	This Study	Male	54.1328	Adenocarcinoma	IIB	84.3991	2	0.32109	Lung	WGD	0.86785	5.47618	8.30378	2.80735
NSLC-1183-T01	HAS	EAGLE Data	Tumor,Normal	This Study	Tumor,Normal	This Study	Tumor,Normal	This Study	Male	61.2101	Adenocarcinoma	IIB	70.5902	1	0.28952	Blood	WGD	0.934484	4.4295	8.02237	2.80735
NSLC-1184-T01	HAS	EAGLE Data	Tumor,Normal	This Study	Tumor	This Study	Tumor,Normal	This Study	Male	60.4518	Adenocarcinoma	IIA	42.4462	1	0.18088	Blood	nWGD	0.381333	2.50493	6.16993	0
NSLC-1194-T01	HAS	EAGLE Data	Tumor,Normal	This Study		This Study	Normal	This Study	Male	67.2279	Adenocarcinoma	IIIB	20.7135	1	0.3546	Blood	WGD	0.763224	3.57657	7.02237	1
NSLC-1195-T01	HAS	EAGLE Data	Tumor,Normal	This Study	Tumor,Normal	This Study	Tumor,Normal	This Study	Male	59.321	Adenocarcinoma	IA	46.2272	1	0.50082	Blood	nWGD	0.16733	4.09224	5.04439	1.58496
NSLC-1199-T01	HAS	EAGLE Data	Tumor,Normal	This Study	Tumor,Normal	This Study	Tumor,Normal	This Study	Male	65.6099	Adenocarcinoma	IB	76.6398	2	0.18088	Blood	WGD	0.855511	4.7099	7.15987	2
NSLC-1201-T01	HAS	EAGLE Data	Tumor,Normal	This Study	Tumor,Normal	This Study	Tumor,Normal	This Study	Male	73.7632	Adenocarcinoma	IA	25.0205	1	0.32175	Blood	nWGD	0.351726	4.53912	6.49185	2.32193
NSLC-1205-T01	HAS	EAGLE Data	Tumor,Normal	This Study	Tumor,Normal	This Study	Tumor,Normal	This Study	Male	69.013	Adenocarcinoma	IA	67.6311	1	0.2755	Blood	WGD	0.823459	4.74328	7.80735	0
NSLC-1208-T01	HAS	EAGLE Data	Tumor,Normal	This Study	Tumor,Normal	This Study	Tumor,Normal	This Study	Male	66.8145	Adenocarcinoma	IA	88.772	2	0.794112	Blood	nWGD	0.283495	3.1267	6.64386	1.58496
NSLC-1249-T01	HAS	EAGLE Data	Tumor,Normal	This Study	Tumor,Normal	This Study	Tumor,Normal	This Study	Male	68.104	Adenocarcinoma	IB	2.56452	1	0.70416	Blood	nWGD	0.296421	3.56256	5.67243	4.45943
NSLC-1252-T01	HAS	EAGLE Data	Tumor,Normal	This Study		This Study	Tumor,Normal	This Study	Male	66.4038	Adenocarcinoma	IA	78.7112	2	0.3048	Blood	WGD	0.945764	4.40444	8.46761	3
NSLC-1254-T01	HAS	EAGLE Data	Tumor,Normal	This Study		This Study	Tumor,Normal	This Study	Male	77.3771	Adenocarcinoma	IA	22.3245	1	0.3612	Blood	WGD	0.949864	3.86867	7.25739	0
NSLC-1257-T01	HAS	EAGLE Data	Tumor,Normal	This Study		This Study	Tumor	This Study	Female	74.5106	Adenocarcinoma	IIA	63.2583	2	0.49392	Blood	nWGD	0.467054	3.54922	7	1.58496
NSLC-1258-T01	HAS	EAGLE Data	Tumor,Normal	This Study	Tumor,Normal	This Study	Tumor	This Study	Male	74.0151	Adenocarcinoma	IIB	28.1769	1	0.6565	Blood	WGD	0.817127	6.23306	8.43879	3
NSLC-1259-T01	HAS	EAGLE Data	Tumor,Normal	This Study		This Study		This Study	Male	64.0246	Adenocarcinoma	IIIA	25.2836	1	0.4995	Blood	nWGD	0.381904	4.81605	6.91886	3.16993
NSLC-1261-T01	HAS	EAGLE Data	Tumor,Normal	This Study	Tumor,Normal	This Study	Tumor,Normal	This Study	Male	71.4716	Adenocarcinoma	IIIA	76.5741	2	0.2058	Blood	WGD	0.758384	3.54335	6.20945	1
NSLC-1264-T01	HAS	EAGLE Data	Tumor,Normal	This Study	Tumor,Normal	This Study	Tumor,Normal	This Study			Others					Blood			6.13804	6.78136	1.58496
NSLC-1265-T01	HAS	EAGLE Data	Tumor,Normal	This Study		This Study		This Study	Male	72.4764	Adenocarcinoma	IA	45.734	1	0.36015	Blood	nWGD	0.10689	2.67051	7.2854	1
16MH0041_P2	LAS	Public Data	Tumor,Normal	Leong-2019 (EGA:EGAD00001005287)		This Study		This Study	Female	69	Adenocarcinoma	IV			0.32384	Blood	WGD	0.915634	3.08609	7.57743	2
16MH0053_7	LAS	Public Data	Tumor,Normal	Leong-2019 (EGA:EGAD00001005287)		This Study		This Study	Male	71	Adenocarcinoma	IV			0.69292	Blood	nWGD	0.386158	4.299	8.01123	5.2854
16MH0062_P	LAS	Public Data	Tumor,Normal	Leong-2019 (EGA:EGAD00001005287)		This Study		This Study	Male	69	Adenocarcinoma	IV			0.37908	Blood	WGD	0.780754	4.53102	6.90689	4.16993
17MH0022_4R	LAS	Public Data	Tumor,Normal	Leong-2019 (EGA:EGAD00001005287)		This Study		This Study	Male	64	Adenocarcinoma	IIIA			0.5292	Blood	WGD	0.944083	4.90761	9.35535	5.2854
2GUGKAEN	LAS	Public Data	Tumor,Normal	Imielinski (phs000488.v1.p1)		This Study		This Study	Female	68	Adenocarcinoma	IIA			0.14014	Lung	WGD	0.926739	3.7524	6.47573	1.58496
5V8LTAZB	LAS	Public Data	Tumor,Normal	Imielinski (phs000488.v1.p1)		This Study		This Study	Male	52	Adenocarcinoma	IB			0.36778	Lung	WGD	0.817271	6.50382	7.22882	1.58496
AEIUFAVJ	LAS	Public Data	Tumor,Normal	Imielinski (phs000488.v1.p1)		This Study		This Study	Female	60	Adenocarcinoma				0.48192	Lung	WGD	0.953909	3.35284	7.43463	0
E00934102	LAS	Public Data	Tumor,Normal	Imielinski (phs000488.v1.p1)		This Study		This Study	Male	58	Adenocarcinoma	IB	4.83	2	0.42742	Lung	WGD	0.826554	5.12661	7.46761	1.58496
E01278101	LAS	Public Data	Tumor,Normal	Imielinski (phs000488.v1.p1)		This Study		This Study	Female		Adenocarcinoma	IIA	2.8	2	0.41287	Lung	nWGD	0.133292	3.91756	5.52356	0
EBUS240713B	LAS	Public Data	Tumor,Normal	Leong-2019 (EGA:EGAD00001005287)		This Study		This Study	Male	70	Adenocarcinoma	IIIA			0.57008	Blood	nWGD	0.282097	3.60825	6.44294	4.16993
FH5PJAZF	LAS	Public Data	Tumor,Normal	Imielinski (phs000488.v1.p1)		This Study		This Study	Male	75	Adenocarcinoma	IB			0.5795	Lung	nWGD	0.205851	3.59041	6.59991	4
LU-FF1_tumor	LAS	Public Data	Tumor,Normal	Lee-2019 (EGA: EGAS00001002801)		This Study		This Study	Male	79	Adenocarcinoma				0.1554	Blood	WGD	0.908414	2.60325	8.07146	1
LU-FF53_tumor	LAS	Public Data	Tumor,Normal	Lee-2019 (EGA: EGAS00001002801)		This Study		This Study	Male	66	Adenocarcinoma				0.41839	Blood	WGD	0.934234	5.60274	7.36632	2.32193
LU-FF62_tumor	LAS	Public Data	Tumor,Normal	Lee-2019 (EGA: EGAS00001002801)		This Study		This Study	Male	73	Adenocarcinoma				0.5346	Blood	WGD	0.782437	5.72222	7.71425	0
LU-FF85_tumor	LAS	Public Data	Tumor,Normal	Lee-2019 (EGA: EGAS00001002801)		This Study		This Study	Male	50	Adenocarcinoma				0.21428	Blood	WGD	0.905678	4.18502	6.67243	0
NSLC-1080-T01	LAS	Public Data	Tumor,Normal	This Study	Tumor,Normal	This Study	Tumor,Normal	This Study	Male	66.5791	Adenocarcinoma	IIIA	30.4784	1	0.37404	Lung	WGD	0.785391	2.56071	6.62936	2
NSLC-1263-T01	LAS	Public Data	Tumor,Normal	This Study	Tumor,Normal	This Study	Tumor,Normal	This Study	Male	69.0678	Adenocarcinoma	IA	1.64393	1	0.6132	Blood	WGD	0.84853	4.09292	8.10852	2.32193
S00488_20090826_TPD_01.01	LAS	Public Data	Tumor,Normal	Imielinski (phs000488.v1.p1)		This Study		This Study	Male	72	Adenocarcinoma	IIIA	0	2	0.51816	Lung	WGD	0.834894	4.52783	7.76818	0
S01331_20100601_TPD_01.01	LAS	Public Data	Tumor,Normal	Imielinski (phs000488.v1.p1)		This Study		This Study	Male	72	Adenocarcinoma	IIIA	13	2	0.43604	Lung	nWGD	0.328709	3.83022	7.19967	0
S01356_20100601_TPD_01.01	LAS	Public Data	Tumor,Normal	Imielinski (phs000488.v1.p1)		This Study		This Study	Male	80	Adenocarcinoma	IB	21	2	0.32704	Lung	WGD	0.907757	4.44115	6	0
S01381_20100615_TPD_01.01	LAS	Public Data	Tumor,Normal	Imielinski (phs000488.v1.p1)		This Study		This Study	Male	61	Adenocarcinoma	IB	0	2	0.62181	Lung	WGD	0.94097	3.141	7.06609	0
S01404_20100615_TPD_01.01	LAS	Public Data	Tumor,Normal	Imielinski (phs000488.v1.p1)		This Study		This Study	Male	55	Adenocarcinoma	IIIA	10	2	0.61814	Lung	WGD	0.815709	3.44223	6.70044	0
S01467_20100615_TPD_01.01	LAS	Public Data	Tumor,Normal	Imielinski (phs000488.v1.p1)		This Study		This Study	Male	60	Adenocarcinoma	IB	9	2	0.86946	Lung	WGD	0.922963	3.83293	7.97154	0
TCGA-05-4382-01A	LAS	Public Data	Tumor,Normal	TCGA-new (phs000178)	Tumor	TCGA-legacy (phs000178)		This Study	Male	68	Adenocarcinoma	IB	19.9573	2	0.234	Blood	WGD	0.732631	6.58133	8.41363	4.16993
TCGA-44-4112-01A	LAS	Public Data	Tumor,Normal	TCGA-new (phs000178)	Tumor	TCGA-legacy (phs000178)	Tumor	TCGA-legacy (phs000178)	Female	60	Adenocarcinoma	IB	4.63587	2	0.57456	Blood	nWGD	0.335635	4.6246	7.91289	1.58496
TCGA-44-7669-01A	LAS	Public Data	Tumor,Normal	TCGA-new (phs000178)	Tumor	TCGA-legacy (phs000178)	Tumor	TCGA-legacy (phs000178)	Male	59	Adenocarcinoma	IIA	18.8723	1	0.501	Blood	WGD	0.901677	4.58564	8.42206	1.58496
TCGA-44-8117-01A	LAS	Public Data	Tumor,Normal	TCGA-new (phs000178)	Tumor	TCGA-legacy (phs000178)	Tumor	TCGA-legacy (phs000178)	Female	54	Adenocarcinoma	IB	8.51554	2	0.68407	Blood	WGD	0.83766	5.41773	7.53916	2.32193
TCGA-50-5049-01A	LAS	Public Data	Tumor,Normal	TCGA-new (phs000178)	Tumor	TCGA-legacy (phs000178)	Tumor	TCGA-legacy (phs000178)	Male	70	Adenocarcinoma	IA	48.8246	2	0.17478	Blood	WGD	0.891117	5.83433	7.47573	0
TCGA-50-5930-01A	LAS	Public Data	Tumor,Normal	TCGA-legacy (phs000178)	Tumor,Normal	TCGA-legacy (phs000178)	Tumor,Normal	TCGA-legacy (phs000178)	Male	47	Adenocarcinoma	IIIA	9.27174	1	0.36038	Lung	nWGD	0.357825	5.87426	7.3837	0
TCGA-50-5931-01A	LAS	Public Data	Tumor,Normal	TCGA-new (phs000178)	Tumor,Normal	TCGA-legacy (phs000178)	Normal	TCGA-legacy (phs000178)	Female	75	Adenocarcinoma	IB	14.2693	1	0.77922	Lung	WGD	0.946916	4.20329	7.54689	5.52356
TCGA-53-7626-01A	LAS	Public Data	Tumor,Normal	TCGA-new (phs000178)	Tumor	TCGA-legacy (phs000178)	Tumor	TCGA-legacy (phs000178)	Female	76	Adenocarcinoma	IIA	30.5441	1	0.27066	Blood	WGD	0.933315	4.9432	6.62936	1
TCGA-55-6969-01A	LAS	Public Data	Tumor,Normal	TCGA-new (phs000178)	Tumor,Normal	TCGA-legacy (phs000178)		This Study	Male	52	Adenocarcinoma	IB	40.7365	2	0.25272	Lung	WGD	0.716681	5.08119	8.55842	2.32193
TCGA-55-8299-01A	LAS	Public Data	Tumor,Normal	TCGA-legacy (phs000178)	Tumor	TCGA-legacy (phs000178)	Tumor	TCGA-legacy (phs000178)	Female	61	Adenocarcinoma	IA	7.10176	2	0.1064	Blood	nWGD	0.456213	2.81151	5.97728	1
TCGA-55-8301-01A	LAS	Public Data	Tumor,Normal	TCGA-new (phs000178)	Tumor	TCGA-legacy (phs000178)	Tumor	TCGA-legacy (phs000178)	Male	58	Adenocarcinoma	IB	1.44665	2	0.23875	Blood	WGD	0.676105	4.09678	6.88264	1
TCGA-55-8507-01A	LAS	Public Data	Tumor,Normal	TCGA-new (phs000178)	Tumor	TCGA-legacy (phs000178)	Tumor	TCGA-legacy (phs000178)	Male	53	Adenocarcinoma	IA	0.263028	2	0.64704	Blood	WGD	0.645368	5.80867	8.30378	4.45943
TCGA-55-8510-01A	LAS	Public Data	Tumor,Normal	TCGA-new (phs000178)	Tumor	TCGA-legacy (phs000178)	Tumor	TCGA-legacy (phs000178)	Female	55	Adenocarcinoma	IB	7.4963	2	0.27898	Blood	WGD	0.870795	4.43999	7.26679	0
TCGA-55-A48X-01A	LAS	Public Data	Tumor,Normal	TCGA-new (phs000178)	Tumor	TCGA-legacy (phs000178)	Tumor	TCGA-legacy (phs000178)	Female	63.9479	Adenocarcinoma	IIA	1.08499	2	0.287	Blood	nWGD	0.308988	4.68783	5.16993	0
TCGA-55-A492-01A	LAS	Public Data	Tumor,Normal	TCGA-new (phs000178)	Tumor	TCGA-legacy (phs000178)	Tumor	TCGA-legacy (phs000178)	Female	70.463	Adenocarcinoma	IA	0.0328785	2	0.544923	Blood	WGD	0.940262	4.22401	5.83289	1
TCGA-62-A46P-01A	LAS	Public Data	Tumor,Normal	TCGA-new (phs000178)	Tumor	TCGA-legacy (phs000178)	Tumor	TCGA-legacy (phs000178)	Male	65	Adenocarcinoma	IB	19.5298	1	0.7035	Blood	nWGD	0.263722	4.05069	5.93074	1
TCGA-64-5779-01A	LAS	Public Data	Tumor,Normal	TCGA-new (phs000178)	Tumor	TCGA-legacy (phs000178)	Tumor	TCGA-legacy (phs000178)	Male	61	Adenocarcinoma	IIIA	16.6694	2	0.44044	Blood	WGD	0.80006	4.53342	8.11894	1
TCGA-69-7763-01A	LAS	Public Data	Tumor,Normal	TCGA-new (phs000178)	Tumor	TCGA-legacy (phs000178)	Tumor	TCGA-legacy (phs000178)	Male	69	Adenocarcinoma	IA	22.6862	2	0.3619	Blood	WGD	0.758735	2.31812	6.89482	1.58496
TCGA-69-8255-01A	LAS	Public Data	Tumor,Normal	TCGA-new (phs000178)	Tumor	TCGA-legacy (phs000178)	Tumor	TCGA-legacy (phs000178)	Male	72.0247	Adenocarcinoma	IA	4.24133	2	0.38076	Blood	WGD	0.911074	4.33215	8.2854	3.45943
TCGA-73-4670-01A	LAS	Public Data	Tumor,Normal	TCGA-new (phs000178)	Tumor	TCGA-legacy (phs000178)		This Study	Female	69	Adenocarcinoma	IV	0.460299	2	0.5982	Lung	WGD	0.85524	4.40194	7.47573	3
TCGA-78-7155-01A	LAS	Public Data	Tumor,Normal	TCGA-new (phs000178)	Tumor	TCGA-legacy (phs000178)	Tumor	TCGA-legacy (phs000178)	Male	68	Adenocarcinoma	IB	38.5007	1	0.83166	Blood	WGD	0.80154	6.4221	8.59619	7.53916
TCGA-86-8358-01A	LAS	Public Data	Tumor,Normal	TCGA-new (phs000178)	Tumor	TCGA-legacy (phs000178)	Tumor	TCGA-legacy (phs000178)	Male	44	Adenocarcinoma	IB	0.624692	2	0.7622	Blood	WGD	0.891464	5.92349	9.25974	1.58496
TCGA-86-8673-01A	LAS	Public Data	Tumor,Normal	TCGA-new (phs000178)	Tumor	TCGA-legacy (phs000178)	Tumor	TCGA-legacy (phs000178)	Male	61	Adenocarcinoma	IB	0	2	0.3944	Blood	WGD	0.698331	4.78498	8.57743	2
TCGA-91-7771-01A	LAS	Public Data	Tumor,Normal	TCGA-new (phs000178)	Tumor	TCGA-legacy (phs000178)	Tumor	TCGA-legacy (phs000178)	Male	62	Adenocarcinoma	IIB	1.01923	2	0.5145	Blood	WGD	0.698637	3.77521	8.91289	1.58496
TCGA-91-A4BC-01A	LAS	Public Data	Tumor,Normal	TCGA-new (phs000178)	Tumor	TCGA-legacy (phs000178)	Tumor	TCGA-legacy (phs000178)	Male	59.0822	Adenocarcinoma	IIA	1.44665	2	0.22471	Blood	WGD	0.799676	4.82438	7.86419	3.16993
TCGA-95-7039-01A	LAS	Public Data	Tumor,Normal	TCGA-new (phs000178)	Tumor	TCGA-legacy (phs000178)	Tumor	TCGA-legacy (phs000178)	Female	54	Adenocarcinoma	IIB	1.11787	2	0.58056	Blood	WGD	0.680408	6.4398	8.94544	2.32193
TCGA-97-7937-01A	LAS	Public Data	Tumor,Normal	TCGA-new (phs000178)	Tumor	TCGA-legacy (phs000178)		This Study	Male	65	Adenocarcinoma	IB	5.95101	2	0.61183	Blood	WGD	0.68545	4.7782	7.40939	0
TCGA-97-8172-01A	LAS	Public Data	Tumor,Normal	TCGA-new (phs000178)	Tumor	TCGA-legacy (phs000178)	Tumor	TCGA-legacy (phs000178)	Female	75.1123	Adenocarcinoma	IB	5.98389	2	0.31403	Blood	WGD	0.952436	3.89688	4.58496	1
TCGA-97-8179-01A	LAS	Public Data	Tumor,Normal	TCGA-new (phs000178)	Tumor	TCGA-legacy (phs000178)	Tumor	TCGA-legacy (phs000178)	Male	72	Adenocarcinoma	IA	0.493178	2	0.53583	Blood	WGD	0.948574	3.41819	6.08746	1.58496
TCGA-97-A4LX-01A	LAS	Public Data	Tumor,Normal	TCGA-new (phs000178)	Tumor	TCGA-legacy (phs000178)	Tumor	TCGA-legacy (phs000178)	Male	81.9589	Adenocarcinoma	IB	8.94296	2	0.11132	Blood	WGD	0.945474	4.0024	6.52356	0
TCGA-97-A4M3-01A	LAS	Public Data	Tumor,Normal	TCGA-new (phs000178)	Tumor	TCGA-legacy (phs000178)	Tumor	TCGA-legacy (phs000178)	Female	69.5452	Adenocarcinoma	IA	7.79221	2	0.67932	Blood	nWGD	0.266682	3.54038	8.00562	2.80735
TCGA-MP-A4TA-01A	LAS	Public Data	Tumor,Normal	TCGA-new (phs000178)	Tumor	TCGA-legacy (phs000178)	Tumor	TCGA-legacy (phs000178)	Female	75.3781	Adenocarcinoma	IA	31.2346	1	0.148333	Blood	WGD	0.948051	4.61107	7.40088	2.32193
TCGA-MP-A4TC-01A	LAS	Public Data	Tumor,Normal	TCGA-new (phs000178)	Tumor	TCGA-legacy (phs000178)	Tumor	TCGA-legacy (phs000178)	Male	78.0027	Adenocarcinoma	IIIA	2.43301	1	0.296301	Blood	WGD	0.794917	4.10288	5	1.58496
TCGA-MP-A4TH-01A	LAS	Public Data	Tumor,Normal	TCGA-new (phs000178)	Tumor	TCGA-legacy (phs000178)	Tumor	TCGA-legacy (phs000178)	Female	70	Adenocarcinoma	IA	4.66875	2	0.41902	Blood	nWGD	0.218292	3.01342	5.78136	0
TCGA-MP-A5C7-01A	LAS	Public Data	Tumor,Normal	TCGA-new (phs000178)	Tumor	TCGA-legacy (phs000178)	Tumor	TCGA-legacy (phs000178)	Female	76	Adenocarcinoma	IB	48.989	2	0.86344	Blood	nWGD	0.209406	1.80346	6.06609	3.45943
TCGA-NJ-A4YQ-01A	LAS	Public Data	Tumor,Normal	TCGA-new (phs000178)	Tumor	TCGA-legacy (phs000178)	Tumor	TCGA-legacy (phs000178)	Female	69	Adenocarcinoma	IA	29.1304	2	0.3051	Blood	nWGD	0.497682	6.02206	7.18982	0
U6SJ7ALP	LAS	Public Data	Tumor,Normal	Imielinski (phs000488.v1.p1)		This Study		This Study	Male	78	Adenocarcinoma	IA			0.48807	Lung	nWGD	0.122809	3.25248	6.12928	1.58496
E01014101	HAS	Public Data	Tumor,Normal	Imielinski (phs000488.v1.p1)		This Study		This Study	Female	60	Adenocarcinoma	IIIA	4.03	2	0.61065	Lung	WGD	0.858813	2.79086	8.35755	1.58496
E01317102	HAS	Public Data	Tumor,Normal	Imielinski (phs000488.v1.p1)		This Study		This Study	Female		Adenocarcinoma		4.1	2	0.52938	Lung	WGD	0.905516	3.45357	6.74147	1
EBUS050613BA	HAS	Public Data	Tumor,Normal	Leong-2019 (EGA:EGAD00001005287)		This Study		This Study	Male	63	Adenocarcinoma	IV			0.42355	Blood	WGD	0.833017	4.75691	7.76155	2.32193
EBUS130815A_11R	HAS	Public Data	Tumor,Normal	Leong-2019 (EGA:EGAD00001005287)		This Study		This Study	Male	82	Adenocarcinoma	IIIB			0.42882	Blood	WGD	0.79041	5.71066	7.6865	0
EBUS270313A_P	HAS	Public Data	Tumor,Normal	Leong-2019 (EGA:EGAD00001005287)		This Study		This Study	Male	61	Adenocarcinoma	IIIA			0.25866	Blood	WGD	0.79624	4.11747	5.20945	0
LC3-tumor-1	HAS	Public Data	Tumor,Normal	Lee-2017 (EGA: EGAS00001001757)		This Study		This Study	Female	51	Adenocarcinoma				0.19686	Blood	nWGD	0.250395	0.65479	5.39232	0
NSLC-1096-T01	HAS	Public Data	Tumor,Normal	This Study	Tumor	This Study	Tumor,Normal	This Study	Male	64.7392	Adenocarcinoma	IB	12.3952	1	0.42042	Blood	nWGD	0.166884	3.84568	7.82655	3.70044
QY22ZAH2	HAS	Public Data	Tumor,Normal	Imielinski (phs000488.v1.p1)		This Study		This Study	Male	56	Adenocarcinoma	IB			0.48069	Lung	WGD	0.938024	3.89489	6.30378	2.32193
S01346_20100601_TPD_01.01	HAS	Public Data	Tumor,Normal	Imielinski (phs000488.v1.p1)		This Study		This Study	Male	69	Adenocarcinoma	IIB	12	2	0.4998	Lung	WGD	0.945525	4.5447	7.50779	0
S01405_20100602_TPD_01.01	HAS	Public Data	Tumor,Normal	Imielinski (phs000488.v1.p1)		This Study		This Study	Male	74	Adenocarcinoma	IIA	10	2	0.52104	Lung	nWGD	0.411156	3.97728	5.85798	0
S01478_20100601_TPD_01.01	HAS	Public Data	Tumor,Normal	Imielinski (phs000488.v1.p1)		This Study		This Study	Male	63	Adenocarcinoma	IB	0	2	0.46138	Lung	WGD	0.914711	4.67452	7.74819	0
TCGA-05-4398-01A	HAS	Public Data	Tumor,Normal	TCGA-legacy (phs000178)	Tumor	TCGA-legacy (phs000178)		This Study	Female	47	Adenocarcinoma	IIIB	47.0492	2	0.33099	Blood	WGD	0.947357	5.24229	8.18488	0
TCGA-05-4422-01A	HAS	Public Data	Tumor,Normal	TCGA-legacy (phs000178)	Tumor	TCGA-legacy (phs000178)		This Study	Male	68	Adenocarcinoma	IB	12.0007	2	0.61752	Blood	nWGD	0.237186	1.27489	7.88874	0
TCGA-35-4122-01A	HAS	Public Data	Tumor,Normal	TCGA-new (phs000178)	Tumor	TCGA-legacy (phs000178)		This Study	Male	69	Adenocarcinoma	IA	7.39767	2	0.21084	Blood	WGD	0.898708	4.31542	8.35315	3.45943
TCGA-35-5375-01A	HAS	Public Data	Tumor,Normal	TCGA-new (phs000178)	Tumor	TCGA-legacy (phs000178)	Tumor	TCGA-legacy (phs000178)	Male	61	Adenocarcinoma	IIIA	8.67993	2	0.53955	Blood	WGD	0.94174	4.69171	8.71768	2
TCGA-38-7271-01A	HAS	Public Data	Tumor,Normal	TCGA-new (phs000178)	Tumor	TCGA-legacy (phs000178)	Tumor	TCGA-legacy (phs000178)	Female	72	Adenocarcinoma	IA	26.3028	1	0.174416	Lung	nWGD	0.226843	2.81578	4	0
TCGA-44-3398-01A	HAS	Public Data	Tumor,Normal	TCGA-new (phs000178)	Tumor,Normal	TCGA-legacy (phs000178)		This Study	Female	77	Adenocarcinoma	IA	8.31826	2	0.23046	Blood	nWGD	0.143886	3.38513	4.9542	0
TCGA-44-5643-01A	HAS	Public Data	Tumor,Normal	TCGA-new (phs000178)	Tumor	TCGA-legacy (phs000178)	Tumor,Normal	TCGA-legacy (phs000178)	Male	53	Adenocarcinoma	IIIA	3.48512	2	0.56056	Blood	nWGD	0.578017	3.24975	6.90689	6.2854
TCGA-44-7660-01A	HAS	Public Data	Tumor,Normal	TCGA-new (phs000178)	Tumor	TCGA-legacy (phs000178)	Tumor	TCGA-legacy (phs000178)	Male	72	Adenocarcinoma	IB	5.32632	2	0.5976	Blood	WGD	0.931058	4.41474	9.34651	7.20945
TCGA-44-7670-01A	HAS	Public Data	Tumor,Normal	TCGA-new (phs000178)	Tumor	TCGA-legacy (phs000178)	Tumor	TCGA-legacy (phs000178)	Female	47	Adenocarcinoma	IIA	17.4585	2	0.65928	Blood	WGD	0.637303	5.99535	9.94251	4.52356
TCGA-49-4487-01A	HAS	Public Data	Tumor,Normal	TCGA-new (phs000178)	Tumor	TCGA-legacy (phs000178)	Tumor	TCGA-legacy (phs000178)	Female	72	Adenocarcinoma	IA	28.1111	1	0.16881	Lung	WGD	0.755076	4.65585	8.17991	0
TCGA-49-4507-01A	HAS	Public Data	Tumor,Normal	TCGA-new (phs000178)	Tumor	TCGA-legacy (phs000178)		This Study	Female	73	Adenocarcinoma	IIIA	8.81144	1	0.32604	Lung	WGD	0.796364	3.39186	7.50779	1
TCGA-49-6742-01A	HAS	Public Data	Tumor,Normal	TCGA-legacy (phs000178)	Tumor,Normal	TCGA-legacy (phs000178)	Tumor	TCGA-legacy (phs000178)	Male	70	Adenocarcinoma	IIA		2	0.49248	Lung	WGD	0.94856	4.01141	6.72792	3.80735
TCGA-49-6743-01A	HAS	Public Data	Tumor,Normal	TCGA-new (phs000178)	Tumor,Normal	TCGA-legacy (phs000178)	Tumor	TCGA-legacy (phs000178)	Female	81	Adenocarcinoma	IIIA	12.1322	2	0.26649	Lung	WGD	0.832577	5.59106	7.62205	5.16993
TCGA-50-5939-01A	HAS	Public Data	Tumor,Normal	TCGA-new (phs000178)	Tumor,Normal	TCGA-legacy (phs000178)	Tumor,Normal	TCGA-legacy (phs000178)	Male	85	Adenocarcinoma	IB	15.1241	1	0.32333	Lung	nWGD	0.295408	2.55065	6.56986	1
TCGA-50-6590-01A	HAS	Public Data	Tumor,Normal	TCGA-new (phs000178)	Tumor	TCGA-legacy (phs000178)	Tumor	TCGA-legacy (phs000178)	Female	72	Adenocarcinoma	IB	42.3475	1	0.22824	Lung	WGD	0.901787	5.92057	7.31288	5.08746
TCGA-50-6592-01A	HAS	Public Data	Tumor,Normal	TCGA-new (phs000178)	Tumor	TCGA-legacy (phs000178)	Tumor,Normal	TCGA-legacy (phs000178)	Female	71	Adenocarcinoma	IB	25.5466	1	0.2814	Lung	WGD	0.816965	4.31574	8.59991	3.45943
TCGA-53-7624-01A	HAS	Public Data	Tumor,Normal	TCGA-new (phs000178)	Tumor	TCGA-legacy (phs000178)	Tumor	TCGA-legacy (phs000178)	Female	40	Adenocarcinoma	IV	34.2923	1	0.69292	Blood	WGD	0.932941	5.45744	9.1267	5.20945
TCGA-55-6712-01A	HAS	Public Data	Tumor,Normal	TCGA-new (phs000178)	Tumor	TCGA-legacy (phs000178)	Tumor	TCGA-legacy (phs000178)	Male	71	Adenocarcinoma	IIA	0.789084	2	0.26858	Blood	WGD	0.869281	3.17153	7.31288	0
TCGA-55-6979-01A	HAS	Public Data	Tumor,Normal	TCGA-new (phs000178)	Tumor,Normal	TCGA-legacy (phs000178)	Tumor	TCGA-legacy (phs000178)	Female	59	Adenocarcinoma	IIB	7.79221	1	0.18221	Lung	WGD	0.917485	3.52815	6.35755	0
TCGA-55-7570-01A	HAS	Public Data	Tumor,Normal	TCGA-new (phs000178)	Tumor	TCGA-legacy (phs000178)	Tumor	TCGA-legacy (phs000178)	Male	60	Adenocarcinoma	IA	0.197271	2	0.56202	Blood	nWGD	0.321068	4.60852	6.9542	3.32193
TCGA-55-7574-01A	HAS	Public Data	Tumor,Normal	TCGA-new (phs000178)	Tumor	TCGA-legacy (phs000178)	Tumor	TCGA-legacy (phs000178)	Female	64	Adenocarcinoma	IB	3.12346	2	0.1001	Blood	WGD	0.944034	4.16788	7.92481	4.90689
TCGA-55-8085-01A	HAS	Public Data	Tumor,Normal	TCGA-new (phs000178)	Tumor	TCGA-legacy (phs000178)	Tumor	TCGA-legacy (phs000178)	Male	64	Adenocarcinoma	IA	1.08499	2	0.55803	Blood	nWGD	0.275641	3.87339	7.64386	4.64386
TCGA-55-8208-01A	HAS	Public Data	Tumor,Normal	TCGA-new (phs000178)	Tumor	TCGA-legacy (phs000178)	Tumor	TCGA-legacy (phs000178)	Female	73	Adenocarcinoma	IA	0	2	0.1009	Blood	WGD	0.939454	3.99111	6.80735	0
TCGA-55-8614-01A	HAS	Public Data	Tumor,Normal	TCGA-new (phs000178)	Tumor	TCGA-legacy (phs000178)	Tumor	TCGA-legacy (phs000178)	Male	76	Adenocarcinoma	IB	1.34802	2	0.32	Blood	WGD	0.948039	3.60895	6.80735	2.80735
TCGA-55-A493-01A	HAS	Public Data	Tumor,Normal	TCGA-new (phs000178)	Tumor	TCGA-legacy (phs000178)	Tumor	TCGA-legacy (phs000178)	Female	54	Adenocarcinoma	IB	0.920598	2	0.15435	Blood	WGD	0.933827	4.32057	7.56224	2.32193
TCGA-55-A4DF-01A	HAS	Public Data	Tumor,Normal	TCGA-new (phs000178)	Tumor	TCGA-legacy (phs000178)	Tumor	TCGA-legacy (phs000178)	Male	88.8548	Adenocarcinoma	IA	1.54529	2	0.43215	Blood	WGD	0.921256	5.02008	8.40939	2.80735
TCGA-62-8399-01A	HAS	Public Data	Tumor,Normal	TCGA-new (phs000178)	Tumor	TCGA-legacy (phs000178)	Tumor	TCGA-legacy (phs000178)	Male	62	Adenocarcinoma	IIIA	68.8147	2	0.53784	Blood	WGD	0.729217	4.74676	7.53916	4.70044
TCGA-62-A46O-01A	HAS	Public Data	Tumor,Normal	TCGA-new (phs000178)	Tumor	TCGA-legacy (phs000178)	Tumor	TCGA-legacy (phs000178)	Female	65	Adenocarcinoma	IB	47.8054	1	0.82246	Blood	WGD	0.779561	5.52757	9.02514	7.6865
TCGA-64-5781-01A	HAS	Public Data	Tumor,Normal	TCGA-new (phs000178)	Tumor	TCGA-legacy (phs000178)	Tumor	TCGA-legacy (phs000178)	Female	55	Adenocarcinoma	IB	39.52	2	0.23448	Blood	WGD	0.949508	6.12225	6.50779	1
TCGA-75-7031-01A	HAS	Public Data	Tumor,Normal	TCGA-new (phs000178)	Tumor	TCGA-legacy (phs000178)		This Study	Female		Adenocarcinoma	IB		2	0.47188	Blood	WGD	0.943071	3.48411	8.29921	2.32193
TCGA-78-7152-01A	HAS	Public Data	Tumor,Normal	TCGA-new (phs000178)	Tumor	TCGA-legacy (phs000178)	Tumor	TCGA-legacy (phs000178)	Male	65	Adenocarcinoma	IB	39.52	2	0.54936	Blood	nWGD	0.170124	3.29937	6.35755	1
TCGA-78-7162-01A	HAS	Public Data	Tumor,Normal	TCGA-new (phs000178)	Tumor	TCGA-legacy (phs000178)		This Study	Male	75	Adenocarcinoma	IA	104.192	1	0.29	Lung	nWGD	0.175822	2.07896	6.50779	1.58496
TCGA-78-8640-01A	HAS	Public Data	Tumor,Normal	TCGA-new (phs000178)	Tumor	TCGA-legacy (phs000178)	Tumor	TCGA-legacy (phs000178)	Male	59	Adenocarcinoma	IIA	208.647	2	0.34545	Lung	WGD	0.661187	5.53337	9.14975	5.97728
TCGA-86-7711-01A	HAS	Public Data	Tumor,Normal	TCGA-new (phs000178)	Tumor	TCGA-legacy (phs000178)	Tumor	TCGA-legacy (phs000178)	Male	70	Adenocarcinoma	IIA	0.88772	2	0.31449	Blood	nWGD	0.559926	3.9188	7.44294	2.58496
TCGA-86-7954-01A	HAS	Public Data	Tumor,Normal	TCGA-new (phs000178)	Tumor	TCGA-legacy (phs000178)	Tumor	TCGA-legacy (phs000178)	Female	68	Adenocarcinoma	IB	0	2	0.26936	Blood	WGD	0.883732	4.00338	8.37069	3.70044
TCGA-91-8499-01A	HAS	Public Data	Tumor,Normal	TCGA-new (phs000178)	Tumor	TCGA-legacy (phs000178)	Tumor	TCGA-legacy (phs000178)	Female	76	Adenocarcinoma	IA	1.18363	2	0.8016	Blood	WGD	0.828698	3.8744	8.56605	5.39232
TCGA-97-8174-01A	HAS	Public Data	Tumor,Normal	TCGA-new (phs000178)	Tumor	TCGA-legacy (phs000178)	Tumor	TCGA-legacy (phs000178)	Male	67	Adenocarcinoma	IIA	5.39208	1	0.3123	Blood	WGD	0.950904	3.34329	7.36632	0
TCGA-97-A4M2-01A	HAS	Public Data	Tumor,Normal	TCGA-new (phs000178)	Tumor	TCGA-legacy (phs000178)	Tumor	TCGA-legacy (phs000178)	Male	66.611	Adenocarcinoma	IA	6.47707	2	0.14686	Blood	nWGD	0.184564	1.31509	4.75489	1
TCGA-J2-A4AD-01A	HAS	Public Data	Tumor,Normal	TCGA-new (phs000178)	Tumor	TCGA-legacy (phs000178)	Tumor	TCGA-legacy (phs000178)	Female	61	Adenocarcinoma	IA	9.43613	2	0.58632	Blood	nWGD	0.277839	4.00841	7.75489	2.32193
TCGA-MP-A4T2-01A	HAS	Public Data	Tumor,Normal	TCGA-new (phs000178)		This Study	Tumor	TCGA-legacy (phs000178)	Male	71	Adenocarcinoma	IA	37.35	1	0.28728	Blood	WGD	0.703693	2.26864	4	1.58496

## Sheet: Supplementary Data 2
Tumor_Barcode	Subtype	SBS1	SBS2	SBS3	SBS4	SBS5	SBS8	SBS12	SBS13	SBS17a	SBS17b	SBS18	SBS21	SBS22	SBS23	SBS26	SBS28	SBS30	SBS32	SBS39	SBS40	SBS41	SBS44	SBS92	DBS2	DBS4	DBS5	DBS6	DBS9	DBS11	ID1	ID2	ID3	ID5	ID6	ID7	ID8	ID9	ID10	ID11	ID14	ID83J
LC3-tumor-1	HAS	73	52	0	644	919	0	0	96	0	0	0	0	0	0	0	0	0	0	0	0	0	0	0	19	5	0	0	0	0	0	0	0	20	0	0	0	19	0	0	0	0
NSLC-1178-T01	HAS	501	7261	0	57107	11746	0	0	9902	0	0	0	0	0	0	0	0	0	0	0	0	0	0	0	1794	0	0	0	0	0	0	0	2847	0	0	0	0	0	0	0	0	0
TCGA-55-8085-01A	HAS	409	5206	0	25182	6781	0	0	4646	0	0	0	0	0	0	0	0	0	0	0	0	0	0	0	784	0	0	0	0	0	0	0	1348	0	0	0	0	0	0	0	0	0
NSLC-1176-T01	HAS	100	1498	0	23278	5280	0	0	1152	0	0	0	0	0	0	0	0	0	0	0	0	0	0	0	516	0	0	0	0	0	0	0	753	0	0	0	0	0	0	0	0	0
NSLC-1195-T01	HAS	100	2716	0	35564	7981	0	0	3231	0	0	0	0	0	0	0	0	0	0	0	0	0	0	0	1056	0	0	0	0	0	0	0	1622	0	0	0	0	0	0	0	0	0
S01478_20100601_TPD_01.01	HAS	50	3617	0	53891	12706	0	0	5267	0	0	0	0	0	0	0	0	0	0	0	0	0	0	0	2046	0	0	0	0	0	0	0	2705	0	0	0	0	0	0	0	0	0
EBUS050613BA	HAS	281	5398	0	58685	10041	0	0	6501	0	0	0	0	0	0	0	0	0	0	0	0	0	0	0	1429	0	0	0	0	0	0	168	2156	0	0	0	0	0	0	0	0	0
NSLC-1050-T01	HAS	234	4623	0	75886	21763	0	0	4933	0	0	0	0	0	0	0	0	0	0	0	0	0	0	0	2459	0	0	0	0	0	0	279	3313	0	0	0	0	0	0	0	0	0
IGC-09-1086-T02	HAS	405	2848	0	28120	10689	0	0	2188	0	0	0	0	0	0	0	0	0	0	0	0	0	0	0	785	0	0	0	0	0	184	0	1299	0	0	0	0	0	0	0	0	0
NSLC-1123-T01	HAS	321	2746	0	32433	10955	0	0	2665	0	0	0	0	0	0	0	0	0	0	0	0	0	0	0	1328	0	0	0	0	0	113	0	1580	0	0	0	0	0	0	0	0	0
TCGA-62-A46O-01A	HAS	291	7058	0	87851	34370	0	0	9443	0	0	0	0	0	0	0	0	0	0	0	0	0	0	0	2628	0	0	0	0	0	0	335	4886	0	0	0	0	0	0	0	0	0
NSLC-1147-T01	HAS	287	2861	0	35361	11168	0	0	3081	0	0	0	0	0	0	0	0	0	0	0	0	0	0	0	1053	0	0	0	0	0	0	0	1507	0	0	0	0	0	0	0	0	0
TCGA-05-4398-01A	HAS	221	4076	0	80344	27052	0	0	3378	0	0	0	0	0	0	0	0	0	0	0	0	0	0	0	2269	0	0	0	0	0	0	0	2806	0	0	0	0	0	0	0	0	0
NSLC-1066-T01	HAS	160	1105	0	11115	4373	0	0	1321	0	0	0	0	0	0	0	0	0	0	0	0	0	0	0	382	0	0	0	0	0	0	0	619	0	0	0	0	0	0	0	0	0
NSLC-1109-T01	HAS	76	2469	0	26343	10458	0	0	2103	0	0	0	0	0	0	0	0	0	0	0	0	0	0	0	750	0	0	0	0	0	0	0	1276	0	0	0	0	0	0	0	0	0
IGC-02-1029-T01	HAS	0	2538	0	69834	31848	0	0	5796	0	0	0	0	0	0	0	0	0	0	0	0	0	0	0	3319	0	0	0	0	0	0	0	3249	0	0	0	0	0	0	0	0	0
NSLC-1075-T01	HAS	240	1734	0	25295	10664	0	0	828	0	0	0	0	0	0	0	0	0	0	0	0	0	0	0	945	0	0	0	0	0	0	0	1324	0	0	0	0	0	0	0	0	0
NSLC-1158-T01	HAS	89	4903	0	105199	17970	0	0	4208	0	0	0	0	0	0	0	0	0	0	0	0	0	0	0	1344	0	0	448	0	0	0	0	3340	0	0	0	0	0	0	0	0	0
NSLC-1073-T01	HAS	523	6288	0	25598	8616	0	0	1446	0	0	0	0	0	0	0	0	0	0	0	0	0	0	0	510	0	0	115	0	0	0	0	1117	0	0	0	0	0	0	0	0	0
NSLC-1136-T01	HAS	302	23602	0	118071	41482	0	0	29984	0	0	0	0	0	0	0	0	0	0	0	0	0	0	0	2961	0	0	662	0	0	480	0	6873	0	0	0	0	0	0	0	0	0
NSLC-1258-T01	HAS	273	33758	0	126245	36962	0	0	33693	0	0	0	0	0	0	0	0	0	0	0	0	0	0	0	2393	0	0	674	0	0	0	0	6989	0	0	0	0	0	0	0	0	0
NSLC-1180-T01	HAS	343	5379	0	94943	24273	0	0	10488	0	0	0	0	0	0	0	0	0	0	0	0	0	0	0	1401	0	0	538	0	0	0	0	4021	0	0	0	0	0	0	0	0	0
TCGA-50-6590-01A	HAS	0	8590	0	122198	41329	0	0	12688	0	0	0	0	0	0	0	0	0	0	0	0	0	0	0	1835	0	0	735	0	0	0	0	5711	0	0	0	0	0	0	0	0	0
NSLC-1264-T01	HAS	561	14510	0	162516	21369	0	0	17536	0	0	0	0	0	0	0	0	0	0	0	0	0	0	0	2892	0	0	779	0	0	0	0	6233	0	0	0	0	0	0	0	0	0
NSLC-1067-T01	HAS	320	22676	0	224267	58050	0	0	30898	0	0	0	0	0	0	0	0	0	0	0	0	0	0	0	3974	0	0	940	0	0	0	0	9222	0	0	0	0	0	0	0	0	0
TCGA-64-5781-01A	HAS	0	10856	0	151409	42795	0	0	7509	0	0	0	0	0	0	0	0	0	0	0	0	0	0	0	2798	0	0	697	0	0	0	0	7108	0	0	0	0	0	0	0	0	0
EBUS130815A_11R	HAS	0	9273	0	110568	28265	0	0	11414	0	0	0	0	0	0	0	0	0	0	0	0	0	0	0	2035	0	0	605	0	0	0	0	4825	0	0	0	0	0	0	0	0	0
TCGA-44-7670-01A	HAS	0	8183	0	143096	33715	0	0	8335	0	0	0	0	0	0	0	0	0	0	0	0	0	0	0	2414	0	0	765	0	0	0	0	7170	0	0	0	0	0	0	0	0	0
NSLC-1199-T01	HAS	239	1881	0	52686	19831	0	0	3328	0	0	0	0	0	0	0	0	0	0	0	0	0	0	0	1546	0	0	298	0	0	0	161	2522	0	0	0	0	0	0	0	0	0
NSLC-1156-T01	HAS	815	11316	0	138379	48764	0	0	10007	0	0	0	0	0	0	0	0	0	0	0	0	0	0	0	2697	0	0	748	0	0	0	827	5434	0	0	0	0	0	0	0	0	0
TCGA-53-7624-01A	HAS	32	9409	0	84203	32064	0	0	7264	0	0	0	0	0	0	0	0	0	0	0	0	0	0	0	1380	0	0	522	0	0	320	413	3575	0	0	0	0	0	0	0	0	0
NSLC-1058-T01	HAS	280	13005	0	72962	30081	0	0	13392	0	4592	0	0	0	0	0	0	0	0	0	0	0	0	0	1820	0	0	400	0	0	0	326	3790	0	0	0	0	0	0	0	0	0
TCGA-62-8399-01A	HAS	586	6843	0	45049	17131	0	0	10408	0	0	0	0	0	0	0	0	0	0	0	0	0	0	0	868	0	0	192	0	0	0	423	2049	0	0	0	0	0	0	0	0	0
TCGA-44-5643-01A	HAS	546	1668	0	8527	6291	0	0	2046	0	0	0	0	0	0	0	0	0	0	0	6762	0	0	0	166	40	0	62	0	0	324	360	610	0	0	0	0	0	0	0	0	0
NSLC-1153-T01	HAS	691	1808	0	11272	2104	0	0	2398	0	0	0	0	0	0	0	0	0	0	0	12386	0	0	0	364	80	0	111	0	0	0	91	695	300	0	0	159	0	0	0	0	0
TCGA-50-6592-01A	HAS	418	2713	0	20982	5510	0	0	4168	0	0	0	0	0	0	0	0	0	0	0	14877	0	0	9347	603	0	0	199	0	0	249	271	1869	0	0	0	0	0	0	0	0	0
TCGA-78-8640-01A	HAS	384	4485	0	63950	23217	0	0	9656	0	0	0	0	0	0	0	0	0	0	0	37250	0	0	0	2307	0	0	575	0	0	0	569	4117	0	1111	0	0	0	0	0	0	0
TCGA-35-5375-01A	HAS	403	0	0	31975	14377	0	0	2972	0	0	0	0	0	0	0	0	0	0	0	25796	0	0	0	1668	0	0	0	0	0	294	338	2023	0	633	0	0	0	0	0	346	0
NSLC-1065-T01	HAS	748	0	0	24411	0	0	0	2394	0	0	0	0	0	0	0	0	0	0	0	27857	0	0	0	1334	0	0	0	0	0	0	0	1447	0	0	0	0	0	0	0	0	531
NSLC-1184-T01	HAS	242	1266	0	4482	1389	0	0	1209	0	0	0	0	0	0	0	0	0	0	0	5961	0	0	0	233	0	0	0	0	0	0	0	262	117	0	0	53	0	0	0	0	0
IGC-11-1053-T02	HAS	36	5502	0	26550	21822	0	0	5267	0	0	0	0	0	0	0	0	0	0	0	0	0	0	0	478	0	0	175	0	0	133	0	1613	0	0	0	0	0	0	0	588	0
IGC-03-1294-T03	HAS	5	2635	0	36387	30291	0	0	4116	0	0	0	0	0	0	0	0	0	0	0	0	0	0	0	825	0	0	310	0	0	212	200	2541	0	0	0	0	0	0	0	0	0
IGC-12-1088-T01	HAS	783	3087	0	44046	33449	0	0	8387	0	0	0	0	0	0	0	0	0	0	0	0	0	0	0	804	0	0	253	0	0	248	244	2616	0	0	0	0	0	0	0	0	0
S01346_20100601_TPD_01.01	HAS	347	1642	0	38480	25348	0	0	2959	0	0	0	0	0	0	0	0	0	0	0	0	0	0	0	635	113	134	238	0	0	232	338	2025	0	0	0	0	0	0	0	0	0
IGC-10-1021-T04	HAS	0	4910	0	26956	20511	0	0	6712	0	0	0	0	0	0	0	0	0	0	0	0	0	0	0	663	0	0	169	0	0	0	115	1473	413	0	0	0	0	0	0	0	0
NSLC-1257-T01	HAS	339	3788	0	13080	10466	0	0	5212	0	0	0	0	0	0	0	0	0	0	0	0	0	0	0	362	0	0	97	0	0	91	0	927	298	0	0	0	0	0	0	0	0
NSLC-1055-T01	HAS	103	1865	0	18809	8093	0	0	2363	0	0	0	0	0	0	0	0	0	0	0	0	0	0	0	486	0	0	118	0	0	0	0	760	227	0	0	0	0	0	0	0	0
TCGA-86-7711-01A	HAS	0	1427	0	20678	18380	0	0	2800	0	0	0	0	0	0	0	0	0	0	0	0	0	0	0	540	0	0	175	0	0	0	0	1377	392	0	0	0	0	0	0	0	0
TCGA-86-7954-01A	HAS	575	2382	0	22820	17457	0	0	3409	0	0	0	0	0	0	0	0	0	0	0	0	0	0	0	566	0	0	146	0	0	0	0	1084	348	0	0	0	0	0	0	0	0
TCGA-55-8614-01A	HAS	393	842	0	13412	17032	0	0	2403	0	0	0	0	0	0	0	0	0	0	0	0	0	0	0	367	0	0	96	0	0	118	208	953	365	0	0	0	0	0	0	0	0
IGC-10-1061-T01	HAS	278	1145	0	12459	20483	0	0	3440	0	0	0	0	0	0	0	0	0	0	0	0	0	0	0	272	0	0	111	0	0	213	151	696	299	141	0	0	0	0	0	0	0
TCGA-J2-A4AD-01A	HAS	0	4004	0	15781	17893	0	0	7217	0	1608	0	0	0	0	0	0	0	0	0	0	0	0	0	470	0	0	148	0	0	132	127	957	317	152	0	0	0	0	0	0	0
NSLC-1159-T01	HAS	567	1320	0	9384	13049	0	0	2670	0	0	0	0	0	0	0	0	0	0	0	0	0	0	0	146	0	0	102	0	0	0	359	802	0	0	0	0	0	0	0	0	505
IGC-03-1254-T10	HAS	872	1946	0	8648	15126	0	0	3370	0	0	0	0	0	0	0	0	0	0	0	0	0	0	0	205	0	0	73	0	0	418	192	736	0	0	0	0	0	0	0	0	0
NSLC-1179-T01	HAS	289	5833	0	12337	17301	0	0	7112	0	0	0	0	0	0	0	0	0	0	0	0	0	0	0	279	0	0	111	0	0	471	620	810	0	0	0	0	0	0	0	0	0
NSLC-1063-T01	HAS	120	691	0	1914	4210	0	0	450	0	0	0	0	0	0	0	0	0	0	0	0	0	0	0	59	0	0	0	0	23	0	0	128	121	0	0	55	0	0	0	0	0
TCGA-05-4422-01A	HAS	208	548	0	802	2035	0	0	743	0	0	0	0	0	0	0	0	0	0	0	0	0	0	0	16	0	0	8	0	0	13	14	79	57	0	0	31	0	0	0	0	0
TCGA-50-5939-01A	HAS	438	2118	0	5102	5990	0	0	1246	0	0	0	0	0	0	0	0	0	0	0	0	0	0	0	170	0	0	53	0	0	74	0	236	168	0	0	128	0	0	0	0	0
IGC-10-1045-T01	HAS	807	3092	0	10669	22503	0	0	4419	0	0	0	0	0	0	0	0	0	0	0	0	0	0	0	581	0	0	0	0	0	440	211	595	0	0	0	245	262	0	0	0	0
IGC-09-1113-T01	HAS	412	1298	0	6091	11679	0	0	1483	0	0	0	0	0	0	0	0	0	0	0	0	0	0	0	243	0	0	0	0	0	104	71	290	198	0	0	110	0	0	0	0	0
E01014101	HAS	1693	934	0	6392	8195	0	0	1063	0	0	0	0	0	0	0	0	0	0	0	0	0	0	0	163	40	0	0	0	0	84	135	227	0	0	0	0	106	0	0	0	93
TCGA-78-7162-01A	HAS	176	1176	0	3610	4292	0	0	662	0	0	0	0	0	0	0	0	0	0	0	0	0	0	0	80	32	0	0	0	0	0	0	205	89	0	0	42	57	0	0	0	0
NSLC-1115-T01	HAS	534	6505	0	68231	20494	0	0	7856	0	0	0	0	0	0	0	0	0	0	0	0	0	0	0	1334	0	0	351	0	0	0	0	2601	0	0	0	0	686	0	0	0	0
EBUS270313A_P	HAS	313	2885	0	31981	12058	0	0	3203	0	0	0	0	0	0	0	0	0	0	0	0	0	0	0	904	0	0	212	0	0	0	94	1424	0	0	0	0	303	0	0	0	0
NSLC-1205-T01	HAS	386	2823	0	52451	20630	0	0	3418	0	0	0	0	0	0	0	0	0	0	0	0	0	0	0	1241	0	0	291	0	0	0	213	2207	0	0	0	0	390	0	0	0	0
TCGA-49-4487-01A	HAS	241	1942	0	57312	11368	0	0	3772	0	0	0	0	0	0	0	0	0	0	0	0	0	0	0	1570	0	0	0	0	0	0	0	1741	0	588	0	0	453	0	0	0	0
NSLC-1128-T01	HAS	70	3830	0	68083	12037	0	0	4123	0	0	0	0	0	0	0	0	0	0	0	0	0	0	0	1942	0	0	0	0	0	0	0	1744	0	0	0	0	325	0	0	0	0
IGC-03-1267-T01	HAS	72	2262	0	27169	9299	0	0	2295	0	0	0	0	0	0	0	0	0	0	0	0	0	0	0	1021	0	0	0	0	0	0	81	932	0	0	0	0	217	0	0	0	0
NSLC-1249-T01	HAS	180	1324	0	22960	7932	0	0	980	0	0	0	0	0	0	0	0	0	0	0	0	0	0	0	798	0	0	0	0	0	69	0	941	0	0	0	0	183	0	0	0	0
IGC-04-1041-T03	HAS	105	4892	0	32135	19729	0	0	6868	0	0	0	0	0	0	0	0	0	0	0	0	0	0	0	1811	0	0	0	0	0	0	208	1277	0	251	0	0	303	0	0	0	0
NSLC-1096-T01	HAS	265	4311	0	25465	6931	0	0	4353	0	0	0	0	0	0	0	0	0	0	0	0	0	0	0	774	0	0	0	0	0	136	162	958	0	0	0	0	254	0	0	0	0
NSLC-1145-T01	HAS	621	9968	0	72152	34927	0	0	19596	0	0	0	0	0	0	0	0	0	0	0	0	0	0	0	2103	0	0	0	0	0	299	741	2685	0	0	0	0	525	0	0	0	0
IGC-11-1120-T01	HAS	51	878	0	12117	11361	0	0	1594	0	0	0	0	0	0	0	0	0	0	0	0	0	0	0	443	0	0	0	0	0	0	40	532	0	0	0	0	208	0	0	0	0
NSLC-1175-T01	HAS	270	5364	0	10673	5174	0	0	6633	0	0	0	0	0	0	0	0	0	0	0	0	0	0	0	361	0	0	0	0	0	0	0	526	0	0	0	0	197	0	0	0	0
NSLC-1259-T01	HAS	735	10466	0	52928	8520	0	0	12156	0	0	0	0	0	0	0	0	0	0	0	0	0	0	0	1613	0	0	0	0	0	0	0	1856	0	0	0	0	396	0	0	0	0
TCGA-97-8174-01A	HAS	564	1989	0	15270	7031	0	0	3374	0	0	0	0	0	0	0	0	0	0	0	0	0	0	0	533	0	0	0	0	0	0	0	719	0	0	0	0	195	0	0	0	0
TCGA-55-6979-01A	HAS	273	3075	0	18456	6360	0	0	4612	0	0	0	0	0	0	0	0	0	0	0	0	0	0	0	569	0	0	0	0	0	0	0	728	0	0	0	0	158	0	0	0	0
TCGA-38-7271-01A	HAS	80	2081	0	10190	3803	0	0	2692	0	0	0	0	0	0	0	0	0	0	0	0	0	0	0	357	0	0	0	0	0	0	0	383	0	0	0	0	104	0	0	0	0
TCGA-55-7574-01A	HAS	249	6313	0	29316	9663	0	0	7458	0	0	0	0	0	0	0	0	0	0	0	0	0	0	0	879	0	0	0	0	0	0	0	983	0	0	0	0	292	0	0	0	0
TCGA-49-6742-01A	HAS	342	9335	0	9088	9114	0	0	6986	3504	6960	0	0	0	0	0	2195	0	0	0	0	0	0	0	351	0	0	0	0	0	130	93	390	243	0	0	0	0	0	0	0	0
TCGA-55-6712-01A	HAS	944	3865	0	4168	4056	0	0	5791	0	0	0	0	0	0	0	0	0	0	0	5997	0	0	0	175	0	0	0	0	0	72	133	339	162	0	0	123	0	0	0	0	0
TCGA-MP-A4T2-01A	HAS	246	2469	0	3427	4252	0	0	1448	0	0	0	0	0	0	0	0	0	0	0	0	0	0	0	133	0	0	0	0	0	0	0	203	0	0	0	55	94	0	0	0	0
IGC-12-1069-T01	HAS	301	7326	0	14415	9143	0	0	10920	0	0	0	0	0	0	0	0	0	0	0	0	0	0	0	466	0	0	0	0	0	72	0	725	0	0	0	191	205	0	0	0	0
TCGA-55-A4DF-01A	HAS	435	25071	0	23832	19114	0	0	30542	0	0	0	0	0	0	0	0	0	0	0	0	0	0	0	1652	0	0	0	0	0	142	152	839	0	0	0	218	274	0	0	0	0
E01317102	HAS	414	2139	0	13761	7523	0	0	2594	0	0	4541	0	0	0	0	0	0	0	0	0	0	0	0	499	0	0	0	0	0	66	77	398	0	0	0	97	129	0	0	0	0
NSLC-1112-T01	HAS	485	4645	0	16873	8719	0	0	3394	0	0	0	0	0	0	0	0	0	0	0	0	0	0	0	603	0	0	0	0	0	80	0	587	0	0	0	222	212	0	0	0	0
TCGA-78-7152-01A	HAS	248	4659	0	12018	5757	0	0	4656	0	0	0	0	0	0	0	0	0	0	0	0	0	0	0	455	0	0	0	0	0	39	0	483	0	0	0	121	122	0	98	0	0
NSLC-1089-T01	HAS	338	2915	0	27233	28834	0	0	5710	0	0	0	0	0	0	0	0	0	0	0	0	0	0	0	960	0	0	0	0	0	833	433	1616	0	0	0	0	0	0	0	0	0
IGC-12-1114-T01	HAS	367	1064	0	23863	22227	0	0	2593	0	0	0	0	0	0	0	0	0	0	0	0	0	0	0	753	0	0	0	0	0	308	499	1500	0	0	0	0	0	0	0	0	0
NSLC-1124-T01	HAS	0	5017	0	28652	23653	0	0	6594	0	0	0	0	0	0	0	0	0	0	0	0	0	0	0	1314	0	0	0	0	0	325	394	1638	0	0	0	0	0	0	0	0	0
IGC-02-1105-T01	HAS	80	669	0	9515	16245	0	0	1163	0	0	0	0	0	0	0	0	0	0	0	0	0	0	0	296	0	0	0	0	0	136	88	676	0	0	0	145	0	0	0	0	0
TCGA-44-7660-01A	HAS	0	1252	0	26700	31475	0	0	2875	0	0	0	0	0	0	0	0	0	0	0	0	0	0	0	1058	0	0	0	0	0	126	260	1346	392	495	0	0	0	0	0	0	0
IGC-11-1132-T01	HAS	186	314	0	8260	11362	0	0	1102	0	0	0	0	0	0	0	0	0	0	0	0	0	0	0	395	0	0	0	0	0	49	71	464	170	0	0	85	0	0	0	0	0
TCGA-97-A4M2-01A	HAS	132	413	0	1700	1937	0	0	439	0	0	0	0	0	0	0	0	0	0	0	0	0	0	0	51	0	0	0	0	0	0	0	68	44	0	0	0	28	0	0	0	0
NSLC-1201-T01	HAS	0	2894	0	27556	20395	0	0	7005	0	0	0	0	0	0	0	0	0	0	0	0	0	0	11315	1407	0	0	0	0	0	88	144	1453	423	0	0	0	0	0	0	0	0
IGC-13-1081-T01	HAS	129	2053	0	8171	8808	0	0	3935	0	0	0	0	0	0	0	0	0	0	0	0	0	0	0	531	0	0	0	0	0	36	0	419	199	0	0	0	0	0	0	0	0
TCGA-55-8208-01A	HAS	0	6332	0	16018	15471	0	0	8843	0	0	0	0	0	0	0	0	0	0	0	0	0	0	0	804	0	0	0	0	0	0	0	809	250	0	0	0	0	0	0	0	0
NSLC-1261-T01	HAS	566	4030	0	12886	9257	0	0	2929	0	0	3407	0	0	0	0	0	0	0	0	0	0	0	0	591	0	0	0	0	0	186	0	583	306	0	0	0	0	0	0	0	0
NSLC-1099-T01	HAS	494	2011	0	18005	13232	0	0	2413	0	1694	0	0	0	0	0	0	0	0	0	0	0	0	0	415	0	0	0	0	0	68	61	638	261	0	0	0	0	0	0	0	0
TCGA-91-8499-01A	HAS	334	3230	0	17136	16603	0	0	4589	0	0	0	0	0	0	0	0	0	0	0	0	0	0	0	904	0	0	0	0	0	234	147	950	302	0	0	0	0	0	0	0	0
IGC-04-1089-T01	HAS	127	1444	0	13902	14147	0	0	3270	0	0	0	0	0	0	0	0	0	0	0	0	0	0	0	800	0	0	0	0	0	108	88	670	260	0	0	0	0	0	0	0	0
S01405_20100602_TPD_01.01	HAS	75	2814	0	19014	18619	0	0	5491	0	0	0	0	0	0	0	0	0	0	0	0	0	0	0	1001	0	0	0	0	0	127	58	743	219	0	0	0	0	0	0	0	0
NSLC-1183-T01	HAS	0	1537	0	32637	25701	0	0	3599	0	0	0	0	0	0	0	0	0	0	0	0	0	0	0	1788	0	0	0	0	0	99	152	1601	426	0	0	0	0	0	0	0	0
QY22ZAH2	HAS	378	1368	0	22179	15095	0	0	1033	1152	1765	0	0	0	0	0	0	0	0	0	0	0	0	0	705	0	0	0	0	0	101	65	967	231	0	0	0	0	0	0	0	0
IGC-08-1024-T01	HAS	185	852	0	18265	7733	0	0	1405	0	0	0	0	0	0	0	0	0	0	0	0	0	0	0	550	0	0	0	0	0	104	118	788	233	0	0	132	0	0	0	0	0
NSLC-1265-T01	HAS	212	862	0	8806	5450	0	0	1142	0	0	0	0	0	0	0	0	0	0	0	0	0	0	0	280	0	0	0	0	0	0	0	396	180	0	0	102	0	0	0	0	0
NSLC-1149-T01	HAS	562	3089	0	15624	7005	0	0	3461	0	0	0	0	0	0	0	0	0	0	0	0	0	0	0	517	0	0	0	0	0	60	0	636	215	0	0	148	0	0	0	0	0
NSLC-1208-T01	HAS	128	1325	0	14433	6474	0	0	1338	0	0	0	0	0	0	0	0	0	0	0	0	0	0	0	502	0	0	0	0	0	41	0	634	192	0	0	108	0	0	0	0	0
NSLC-1088-T01	HAS	129	806	0	13294	3770	0	0	878	0	0	0	0	0	0	0	0	0	0	0	0	0	0	0	382	0	0	0	0	0	0	0	459	153	0	0	0	0	0	0	0	0
IGC-02-1017-T01	HAS	0	727	0	28848	16734	0	0	2060	0	0	0	0	0	0	0	0	0	0	0	0	0	0	0	1525	0	0	0	0	0	0	0	1097	367	163	0	0	0	0	0	0	0
NSLC-1140-T01	HAS	431	988	0	15241	8029	0	0	917	0	0	0	0	0	0	0	0	0	0	0	0	0	0	0	544	0	0	0	0	0	55	0	606	216	0	0	0	0	0	0	0	0
IGC-03-1265-T04	HAS	261	900	0	20761	11715	0	0	1425	0	0	0	0	0	0	0	0	0	0	0	0	0	0	0	697	0	0	0	0	0	0	0	956	378	0	0	0	0	0	0	0	0
NSLC-1194-T01	HAS	478	1258	0	19699	11263	0	0	1099	0	0	0	0	0	0	0	0	0	0	0	0	0	0	0	728	0	0	0	0	0	0	0	843	316	0	0	0	0	0	0	0	0
TCGA-75-7031-01A	HAS	342	1039	6137	15328	6957	0	0	1485	0	0	0	0	0	0	0	0	0	0	0	0	0	0	0	602	0	0	0	0	0	0	81	818	341	0	0	0	0	0	0	0	0
IGC-10-1037-T03	HAS	0	3518	0	35288	24616	0	0	9990	0	0	0	0	0	0	0	0	0	0	0	0	0	0	0	1189	0	0	0	0	0	0	0	1872	501	0	0	0	0	0	0	0	0
TCGA-44-3398-01A	HAS	87	2645	0	14902	7752	0	0	3914	0	0	0	0	0	0	0	0	0	0	0	0	0	0	0	490	0	0	0	0	0	0	0	659	243	0	0	0	0	0	0	0	0
TCGA-55-A493-01A	HAS	90	6482	0	32157	15022	0	0	4976	0	0	0	0	0	0	0	0	0	0	0	0	0	0	0	981	0	0	0	0	0	180	0	1392	396	0	0	0	0	0	0	0	0
NSLC-1157-T01	HAS	98	2725	0	21817	8606	0	0	3856	0	0	0	0	0	0	0	0	0	0	0	0	0	0	0	778	0	0	0	0	0	0	0	719	189	0	0	0	0	0	0	0	0
NSLC-1171-T01	HAS	288	1531	0	13134	6436	0	0	1779	0	0	0	0	0	0	0	0	0	0	0	0	0	0	0	452	0	0	0	0	0	0	0	556	166	0	0	0	0	0	0	0	0
NSLC-1252-T01	HAS	0	11337	0	18580	19044	0	0	14202	0	0	0	0	0	0	0	0	0	0	0	0	0	0	0	1002	0	0	0	0	0	0	0	1216	0	0	0	296	0	0	0	0	0
NSLC-1254-T01	HAS	319	5865	0	19612	8769	0	0	7667	0	0	0	0	0	0	0	0	0	0	0	0	0	0	0	671	0	0	0	0	0	0	0	1053	0	0	0	288	0	0	0	0	0
IGC-11-1085-T02	HAS	353	40165	0	34378	11873	0	0	26986	0	0	0	0	0	0	0	0	0	0	0	0	0	0	0	1651	0	0	0	0	0	0	0	1971	0	0	0	0	0	0	0	0	0
NSLC-1101-T01	HAS	110	5939	0	13509	6087	0	0	5410	0	0	0	0	0	0	0	0	0	0	0	0	0	0	0	506	0	0	0	0	0	0	0	596	0	0	0	0	0	0	0	0	0
NSLC-1117-T01	HAS	468	8035	0	16714	9382	0	0	6330	0	0	0	0	0	0	0	0	0	0	0	0	0	0	0	581	0	0	0	0	0	139	0	1114	0	0	0	0	0	0	0	0	0
IGC-11-1108-T02	HAS	26	3030	0	22448	13424	0	0	3750	0	0	0	0	0	0	0	0	0	0	0	0	0	0	0	970	0	0	0	0	0	0	0	1471	0	0	0	0	0	0	0	0	0
NSLC-1056-T01	HAS	0	1318	0	24502	19371	0	0	2848	0	0	0	0	0	0	0	0	0	0	0	0	0	0	0	1083	0	0	0	0	0	0	0	1636	0	0	0	0	0	0	0	0	0
NSLC-1100-T01	HAS	501	7633	0	39859	26738	0	0	10935	0	0	0	0	0	0	0	0	0	0	0	0	0	0	0	1270	0	0	0	0	0	0	246	2058	0	0	0	0	0	0	0	0	0
NSLC-1076-T01	HAS	162	2240	0	27808	21397	0	0	3885	0	0	0	0	0	0	0	0	0	0	0	0	0	0	0	945	0	0	0	0	0	0	126	1814	0	0	0	0	0	0	0	0	0
TCGA-49-6743-01A	HAS	0	10994	0	80705	44840	0	0	9397	0	0	0	0	0	0	0	0	0	0	0	0	0	0	0	2462	0	0	0	0	0	0	319	4731	0	0	0	0	0	0	0	0	0
TCGA-55-7570-01A	HAS	0	2879	0	38586	24366	0	0	6378	0	0	0	0	0	0	0	0	0	0	0	0	0	0	0	2076	0	0	0	0	0	0	165	2172	0	0	0	0	0	0	0	0	0
TCGA-35-4122-01A	HAS	0	2007	0	27283	26407	0	0	3106	0	0	0	0	0	0	0	0	0	0	0	0	0	0	0	1504	0	0	0	0	0	157	0	1606	0	0	0	0	0	0	0	0	0
IGC-10-1185-T01	HAS	77	1350	0	23142	18863	0	0	3087	0	0	0	0	0	0	0	0	0	0	0	0	0	0	0	1029	0	0	0	0	0	0	291	1401	0	0	0	0	0	0	0	0	0
IGC-11-1087-T02	HAS	0	1533	0	27627	20278	0	0	3806	0	0	0	0	0	0	0	0	0	0	0	0	0	0	0	1461	0	0	0	0	0	147	109	1540	0	0	0	0	0	0	0	0	0
NSLC-1120-T01	HAS	556	3017	0	51118	23337	0	0	2935	0	3336	0	0	0	0	0	0	0	0	0	0	0	0	0	1442	0	0	0	0	0	0	589	2314	0	0	0	583	0	0	0	0	0
TCGA-49-4507-01A	HAS	496	1837	0	15882	8725	0	0	2152	0	0	0	0	0	0	0	0	0	0	0	0	0	0	0	509	0	0	0	0	0	65	93	878	0	0	0	192	0	0	0	0	0
NSLC-1260-T01	LAS	24	0	0	77294	9531	0	0	0	0	0	0	0	0	0	0	0	0	0	0	0	0	0	0	1913	0	0	0	0	0	0	0	2240	0	0	0	0	0	0	0	0	0
NSLC-1057-T01	LAS	66	0	0	32018	6149	0	0	0	0	0	0	0	0	0	0	0	0	0	0	0	0	0	0	950	0	0	0	0	0	0	0	1004	0	0	0	0	0	0	0	0	0
NSLC-1253-T01	LAS	0	0	0	59830	11853	0	0	0	0	0	0	0	0	0	0	0	0	0	0	0	0	0	0	1887	0	0	0	0	0	0	0	2302	0	0	0	0	0	0	0	0	0
TCGA-62-A46P-01A	LAS	868	0	0	38707	8296	0	0	0	0	0	0	0	0	0	0	0	0	0	0	0	0	0	0	1124	0	0	0	0	0	0	0	1748	0	0	0	0	0	0	0	0	0
NSLC-1116-T01	LAS	20	0	0	4366	949	0	0	0	0	0	0	0	0	0	0	0	0	0	0	0	0	0	0	99	0	0	0	0	0	0	0	51	0	0	0	0	0	0	0	0	0
NSLC-1133-T01	LAS	10	0	0	20763	4839	0	0	0	0	0	0	0	0	0	0	0	0	0	0	0	0	0	0	473	0	0	0	0	0	0	0	514	0	0	0	0	0	0	0	0	0
NSLC-1162-T01	LAS	622	0	0	39759	10390	0	0	0	0	0	0	0	0	0	0	0	0	0	0	0	0	0	0	1000	0	0	0	0	0	0	0	1635	0	0	0	0	0	0	0	0	0
NSLC-1174-T01	LAS	688	0	0	42888	11292	0	0	0	0	0	0	0	0	0	0	0	0	0	0	0	0	0	0	1334	0	0	0	0	0	0	0	1947	0	0	0	0	0	0	0	0	0
NSLC-1160-T01	LAS	58	0	0	19801	5014	0	0	0	0	0	0	0	0	0	0	0	0	0	0	0	0	0	0	535	0	0	0	0	0	0	0	717	0	0	0	0	0	0	0	0	0
NSLC-1097-T01	LAS	94	0	0	13972	3710	0	0	0	0	0	0	0	0	0	0	0	0	0	0	0	0	0	0	377	0	0	0	0	0	0	0	451	0	0	0	0	0	0	0	0	0
NSLC-1266-T01	LAS	0	0	0	34337	9208	0	0	0	0	0	0	0	0	0	0	0	0	0	0	0	0	0	0	959	0	0	0	0	0	0	0	1058	0	0	0	0	0	0	0	0	0
NSLC-1086-T01	LAS	0	0	0	83414	24952	0	0	0	0	0	0	0	0	0	0	0	0	0	0	0	0	0	0	2458	0	0	0	0	0	0	0	3376	0	0	0	0	0	0	0	0	0
TCGA-53-7626-01A	LAS	81	0	0	71654	19798	0	0	0	0	0	0	0	0	0	0	0	0	0	0	0	0	0	0	1881	0	0	0	0	0	0	0	3317	0	0	0	0	0	0	0	0	0
TCGA-55-A48X-01A	LAS	0	0	0	59979	16628	0	0	0	0	0	0	0	0	0	0	0	0	0	0	0	0	0	0	1650	0	0	0	0	0	0	0	2559	0	0	0	0	0	0	0	0	0
NSLC-1095-T01	LAS	285	0	0	36720	10181	0	0	0	0	0	0	0	0	0	0	0	0	0	0	0	0	0	0	1158	0	0	0	0	0	0	0	1518	0	0	0	0	0	0	0	0	0
NSLC-1111-T01	LAS	82	0	0	38070	10885	0	0	0	0	0	0	0	0	0	0	0	0	0	0	0	0	0	0	1169	0	0	0	0	0	0	0	1423	0	0	0	0	0	0	0	0	0
NSLC-1211-T01	LAS	80	0	0	38630	10948	0	0	0	0	0	0	0	0	0	0	0	0	0	0	0	0	0	0	1256	0	0	0	0	0	0	0	1389	0	0	0	0	0	0	0	0	0
NSLC-1187-T01	LAS	17	0	0	84081	27511	0	0	0	0	0	0	0	0	0	0	0	0	0	0	0	0	0	0	2663	0	0	0	0	0	0	0	3984	0	0	0	0	0	0	0	0	0
TCGA-MP-A4TC-01A	LAS	80	0	0	37880	12233	0	0	0	0	0	0	0	0	0	0	0	0	0	0	0	0	0	0	1146	0	0	0	0	0	0	0	1446	0	0	0	0	0	0	0	0	0
NSLC-1170-T01	LAS	0	0	0	88746	28398	0	0	0	0	0	0	0	0	0	0	0	0	0	0	0	0	0	0	3154	0	0	0	0	0	0	0	3242	0	0	0	0	0	0	0	0	0
NSLC-1207-T01	LAS	70	0	0	12856	4105	0	0	0	0	0	0	0	0	0	0	0	0	0	0	0	0	0	0	328	0	0	0	0	0	0	0	624	0	0	0	0	0	0	0	0	0
NSLC-1182-T01	LAS	0	0	0	23285	8949	0	0	0	0	0	0	0	0	0	0	0	0	0	0	0	0	0	0	702	0	0	0	0	0	0	0	902	0	0	0	0	0	0	0	0	0
NSLC-1186-T01	LAS	0	0	0	27032	9775	0	0	0	0	0	0	0	0	0	0	0	0	0	0	0	0	0	0	667	0	0	0	0	0	0	0	1078	0	0	0	0	0	0	0	0	0
NSLC-1200-T01	LAS	12	0	0	39313	13514	0	0	0	0	0	0	0	0	0	0	0	0	0	0	0	0	0	0	1339	0	0	0	0	0	0	0	1422	0	0	0	0	0	0	0	0	0
TCGA-97-8179-01A	LAS	127	0	0	21953	7573	0	0	0	0	0	0	0	0	0	0	0	0	0	0	0	0	0	0	608	0	0	0	0	0	0	0	1159	0	0	0	0	0	0	0	0	0
TCGA-97-A4LX-01A	LAS	80	0	0	34690	12125	0	0	0	0	0	0	0	0	0	0	0	0	0	0	0	0	0	0	1329	0	0	0	0	0	0	0	1187	0	0	0	0	0	0	0	0	0
NSLC-1077-T01	LAS	37	0	0	56165	24801	0	0	0	0	0	0	0	0	0	0	0	0	0	0	0	0	0	0	1734	0	0	0	0	0	0	0	3040	0	0	0	0	0	0	0	0	0
S01356_20100601_TPD_01.01	LAS	212	0	0	44955	19209	0	0	0	0	0	0	0	0	0	0	0	0	0	0	0	0	0	0	2047	0	0	0	0	0	0	0	1718	0	0	0	0	0	0	0	0	0
TCGA-55-8299-01A	LAS	5	0	0	13358	5671	0	0	0	0	0	0	0	0	0	0	0	0	0	0	0	0	0	0	386	0	0	0	0	0	0	0	221	0	0	0	0	0	0	0	0	0
TCGA-86-8673-01A	LAS	0	0	0	53108	28701	0	0	0	0	0	0	0	0	0	0	0	0	0	0	0	0	0	0	1792	0	0	0	0	0	0	0	3012	0	0	0	0	0	0	0	0	0
NSLC-1110-T01	LAS	298	0	0	30796	14567	0	0	0	0	0	0	0	0	0	0	0	0	0	0	0	0	0	0	1016	0	0	0	0	0	0	0	1681	0	0	0	0	0	0	0	0	0
NSLC-1167-T01	LAS	0	0	0	40097	19770	0	0	0	0	0	0	0	0	0	0	0	0	0	0	0	0	0	0	1126	0	0	0	0	0	0	0	1825	0	0	0	0	0	0	0	0	0
AEIUFAVJ	LAS	115	0	0	17386	10966	0	0	0	0	0	0	0	0	0	0	0	0	0	0	0	0	0	0	631	0	0	0	0	0	0	0	971	0	0	0	0	0	0	0	0	0
IGC-02-1016-T01	LAS	0	0	0	36779	19961	0	0	0	0	0	0	0	0	0	0	0	0	0	0	0	0	0	0	1964	0	0	0	0	0	0	139	1571	0	0	0	0	0	0	0	0	0
NSLC-1185-T01	LAS	0	0	0	28627	5817	0	0	0	0	0	6087	0	0	0	0	0	0	0	0	0	0	0	0	894	0	0	0	0	0	0	0	1304	0	0	0	0	0	0	0	0	0
TCGA-97-7937-01A	LAS	487	0	0	54618	14250	0	0	0	0	0	11872	0	0	0	0	0	0	0	0	0	0	0	0	1862	0	0	0	0	0	0	316	2755	0	0	0	0	0	0	0	0	0
NSLC-1193-T01	LAS	1096	0	0	116053	46193	0	0	0	0	0	0	0	0	0	0	0	0	0	0	0	0	0	0	4183	0	0	0	0	0	0	727	4895	0	0	0	0	0	0	0	0	0
E00934102	LAS	157	0	0	77872	27214	0	0	0	0	0	0	0	0	0	0	0	0	0	0	0	0	0	0	2498	0	0	0	0	0	0	322	2748	0	0	0	0	0	0	0	0	0
NSLC-1093-T01	LAS	12	0	0	3110	958	0	0	0	0	0	0	0	0	0	0	0	0	0	0	0	0	0	0	66	0	0	0	0	0	0	5	53	0	0	0	0	0	0	0	0	0
NSLC-1122-T01	LAS	839	0	0	59836	18487	0	0	0	0	0	0	0	0	0	0	0	0	0	0	0	0	0	0	1706	0	0	0	0	0	271	184	2406	0	0	0	0	0	0	0	0	0
S01331_20100601_TPD_01.01	LAS	4	0	0	29764	10869	0	0	0	0	0	0	0	0	0	0	0	0	0	0	0	0	0	0	942	0	0	0	0	0	123	0	1370	0	0	0	0	0	0	0	0	0
NSLC-1139-T01	LAS	131	0	0	89406	12938	0	0	0	0	0	0	0	0	0	0	0	0	0	0	0	0	0	0	1540	0	0	323	0	0	0	0	2573	0	0	0	0	0	0	0	0	0
NSLC-1072-T01	LAS	642	0	0	114339	28316	0	0	0	0	0	0	0	0	0	0	0	0	0	0	0	0	0	0	2526	0	0	554	0	0	0	0	5769	0	0	0	0	0	0	0	0	0
NSLC-1163-T01	LAS	592	0	0	99358	27536	0	0	0	0	0	0	0	0	0	0	0	0	0	0	0	0	0	0	2446	0	0	481	0	0	0	0	4426	0	0	0	0	0	0	0	0	0
TCGA-44-8117-01A	LAS	441	0	0	100787	27752	0	0	0	0	0	0	0	0	0	0	0	0	0	0	0	0	0	0	2366	0	0	491	0	0	0	0	4314	0	0	0	0	0	0	0	0	0
NSLC-1256-T01	LAS	366	0	0	74494	17597	0	0	0	0	0	0	0	0	0	0	0	0	0	0	0	0	0	0	1241	0	0	356	0	0	0	0	3093	0	0	0	0	0	0	0	0	0
NSLC-1135-T01	LAS	0	0	0	237245	50656	0	0	0	0	0	0	0	0	0	0	0	0	0	0	0	0	0	0	3914	0	0	1162	0	0	0	0	9447	0	0	0	0	0	0	0	0	0
TCGA-44-4112-01A	LAS	357	0	0	59780	12894	0	0	0	0	0	0	0	0	0	0	0	0	0	0	0	0	0	0	1078	0	0	297	0	0	0	0	2445	0	0	0	0	0	0	0	0	0
E01278101	LAS	2	0	0	34112	9416	0	0	0	0	0	0	0	0	0	0	0	0	0	0	0	0	0	0	778	0	0	196	0	0	0	0	1367	0	0	0	0	0	0	0	0	0
NSLC-1082-T01	LAS	1	0	0	24524	5880	0	0	0	0	0	0	0	0	0	0	0	0	0	0	0	0	0	0	453	0	0	110	0	0	0	0	760	0	0	0	0	0	0	0	0	0
NSLC-1210-T01	LAS	0	0	0	201541	44294	0	0	0	0	0	0	0	0	0	0	0	0	0	0	0	0	0	0	4106	0	0	1010	0	0	0	0	8323	0	0	0	0	0	0	0	0	0
IGC-04-1164-T01	LAS	0	0	0	256484	76804	0	0	0	0	0	0	0	0	0	0	0	0	0	0	0	0	0	0	4571	0	0	1379	0	0	0	0	10407	0	0	0	0	0	0	0	0	0
NSLC-1069-T01	LAS	151	0	0	90083	25767	0	0	0	0	0	0	0	0	0	0	0	0	0	0	0	0	0	0	1476	0	0	467	0	0	0	0	3810	0	0	0	0	0	0	0	0	0
TCGA-NJ-A4YQ-01A	LAS	0	0	0	152559	45588	0	0	0	0	0	0	0	0	0	0	0	0	0	0	0	0	0	0	2555	0	0	848	0	0	0	0	6692	0	0	0	0	0	0	0	0	0
5V8LTAZB	LAS	0	0	0	229108	52576	0	0	0	0	0	0	0	0	0	0	0	0	0	0	0	0	0	0	2878	0	0	1188	0	0	0	0	5752	0	0	0	0	0	0	0	0	0
NSLC-1094-T01	LAS	332	0	0	149580	27971	0	0	0	0	0	0	0	0	0	0	0	0	0	0	0	0	0	0	2137	0	0	729	0	0	0	0	5685	0	0	0	0	0	0	0	0	0
NSLC-1105-T01	LAS	56	0	0	94177	21729	0	0	0	0	0	0	0	0	0	0	0	0	0	0	0	0	0	0	1341	0	0	472	0	0	0	0	3051	0	0	0	0	0	0	0	0	0
NSLC-1119-T01	LAS	2	0	0	2502	359	0	0	0	0	0	0	0	0	0	0	0	0	0	0	0	0	0	0	49	0	10	0	0	0	0	0	41	0	0	0	0	0	0	0	0	0
TCGA-50-5930-01A	LAS	373	0	0	162335	16694	0	0	0	0	0	0	0	0	0	0	0	0	0	0	0	0	0	0	1366	0	337	637	0	0	0	0	5247	0	0	0	0	0	0	0	0	0
IGC-09-1008-T01	LAS	0	0	0	51297	28910	0	0	0	0	0	0	0	0	0	0	0	0	0	0	0	0	0	0	1107	0	0	264	0	0	0	297	3196	0	0	0	0	0	0	0	0	0
LU-FF62_tumor	LAS	25	0	0	106990	51539	0	0	0	0	0	0	0	0	0	0	0	0	0	0	0	0	0	0	2985	0	0	635	0	0	547	591	5660	0	0	0	0	0	0	0	0	0
LU-FF53_tumor	LAS	12	0	0	99242	46011	0	0	0	0	0	0	0	0	0	0	0	0	0	0	0	0	0	0	1825	0	0	557	0	0	0	0	6351	0	0	0	0	0	0	0	0	0
NSLC-1197-T01	LAS	0	0	0	294214	114726	0	0	0	0	0	0	0	0	0	0	0	0	0	0	0	0	0	0	6247	0	0	1742	0	0	0	0	13233	0	0	0	0	0	0	0	0	0
NSLC-1255-T01	LAS	0	0	0	20051	7391	0	0	0	0	0	0	0	0	0	0	0	0	0	0	0	0	0	0	416	0	0	115	0	0	0	0	717	0	0	0	0	0	0	0	0	0
NSLC-1172-T01	LAS	452	0	0	55110	20243	0	0	0	0	0	0	0	0	0	0	0	0	0	0	0	0	0	0	1363	0	0	298	0	0	0	0	3096	0	0	0	0	0	0	0	0	0
TCGA-86-8358-01A	LAS	0	0	0	132694	51808	0	0	0	0	0	0	0	0	0	0	0	0	0	0	0	0	0	0	2903	0	0	653	0	0	0	0	6344	0	0	0	0	0	0	0	0	0
TCGA-95-7039-01A	LAS	0	0	0	192816	71360	0	0	0	0	0	0	0	0	0	0	0	0	0	0	0	0	0	0	3940	0	0	1031	0	0	0	620	9422	0	0	0	0	0	0	0	0	0
EBUS240713B	LAS	0	0	0	20214	8513	0	0	0	0	0	5473	0	0	0	0	0	0	0	0	0	0	0	0	478	0	0	139	0	0	222	0	1235	0	0	0	0	0	0	0	0	0
NSLC-1074-T01	LAS	222	0	0	1554	2059	0	0	0	0	0	0	0	0	0	0	0	0	0	0	3148	0	0	0	90	19	0	0	0	0	75	40	139	93	0	0	46	0	0	0	0	0
NSLC-1161-T01	LAS	309	0	0	2030	3289	0	0	0	0	0	0	0	0	0	0	0	0	0	0	4193	0	0	0	113	0	0	0	0	0	62	0	192	168	0	0	92	0	0	0	0	0
NSLC-1196-T01	LAS	846	0	0	8792	2746	0	0	0	0	0	0	0	0	0	0	0	0	0	0	14949	0	0	0	292	76	0	87	0	0	413	423	677	0	0	0	269	0	0	0	0	0
IGC-04-1059-T02	LAS	322	0	0	14538	4456	0	0	0	0	0	0	0	0	0	0	0	0	0	0	7558	0	0	0	392	0	0	111	0	0	78	0	766	276	0	0	0	0	0	0	0	0
S01467_20100615_TPD_01.01	LAS	389	0	0	15762	7245	0	0	0	0	0	0	0	0	0	0	0	0	0	0	17459	0	0	0	326	67	0	123	0	0	0	76	973	346	0	0	0	0	0	0	0	0
NSLC-1107-T01	LAS	232	0	0	18152	11943	0	0	0	4059	7689	0	0	0	0	0	0	0	0	0	43113	0	0	0	1041	0	0	252	0	0	130	325	1607	637	0	0	0	0	0	0	0	0
TCGA-MP-A5C7-01A	LAS	463	0	0	1641	2022	0	0	0	0	0	0	0	0	0	0	0	0	0	0	3309	0	0	0	51	0	0	22	0	0	64	39	204	131	0	0	58	0	0	0	0	0
IGC-10-1180-T01	LAS	969	0	0	6360	1324	0	0	0	0	0	0	0	0	0	0	0	0	0	0	18301	0	0	5951	215	0	0	123	0	0	272	281	778	349	0	0	0	0	0	0	0	0
IGC-10-1044-T01	LAS	528	0	0	14192	1798	0	0	0	0	0	0	0	0	0	0	0	0	0	0	14456	0	0	11071	356	0	0	135	0	0	195	197	926	393	0	0	0	0	0	0	0	0
IGC-13-1182-T01	LAS	311	0	0	6613	951	0	0	0	0	0	0	0	2114	0	0	0	0	0	0	11347	0	0	5702	315	0	0	85	0	0	0	53	535	219	0	0	0	0	0	0	0	0
S01404_20100615_TPD_01.01	LAS	557	0	0	17943	1841	0	0	0	0	0	0	0	0	0	0	0	0	0	0	9712	0	0	0	599	0	0	0	0	0	230	259	941	0	0	0	0	0	0	0	0	0
NSLC-1070-T01	LAS	1234	0	0	51346	0	0	0	0	0	0	0	0	0	0	0	0	0	0	0	36427	0	0	0	2096	0	0	0	0	0	397	433	2921	0	0	0	0	0	0	0	0	0
S00488_20090826_TPD_01.01	LAS	838	0	0	40046	6545	0	0	0	0	0	0	0	0	0	0	0	0	0	0	20243	0	0	0	1315	0	0	0	0	0	193	381	2088	0	0	0	0	0	0	0	0	0
TCGA-05-4382-01A	LAS	1679	0	0	196130	0	0	0	0	0	0	0	0	0	0	0	0	0	0	0	97573	0	0	0	6405	0	0	0	0	0	0	0	6601	0	0	0	0	1281	0	0	0	0
TCGA-55-8510-01A	LAS	545	0	0	40108	0	0	0	0	0	0	0	0	0	0	0	0	0	0	0	23158	0	0	0	1430	0	0	0	0	0	0	0	1969	0	0	0	0	357	0	0	0	0
NSLC-1262-T01	LAS	552	0	0	27966	0	0	0	0	0	0	0	0	0	0	0	0	0	0	0	17904	0	0	0	1085	0	0	0	0	0	0	0	1836	0	0	0	0	0	0	0	0	0
TCGA-97-A4M3-01A	LAS	541	0	0	18787	0	0	0	0	0	0	0	0	0	0	0	0	0	0	0	13291	0	0	0	691	0	0	0	0	0	145	0	1168	0	0	0	0	0	0	0	0	0
TCGA-55-6969-01A	LAS	836	0	0	55826	0	0	0	0	0	0	0	0	0	0	0	0	0	0	0	45306	0	0	0	1354	0	0	338	0	0	0	220	2259	0	0	0	0	519	0	0	0	0
TCGA-55-8507-01A	LAS	1391	0	0	103808	472	0	0	0	0	0	0	0	0	0	0	0	0	0	0	63623	0	0	0	2898	0	0	689	0	0	0	582	5820	0	0	0	0	0	0	0	0	0
NSLC-1203-T01	LAS	497	0	0	46966	6606	0	0	0	0	0	0	0	0	0	0	0	0	0	0	21682	0	0	0	1354	0	0	306	0	0	0	0	3418	0	0	0	0	0	0	0	0	0
TCGA-55-A492-01A	LAS	634	0	0	30397	3765	0	0	0	0	0	0	0	0	0	0	0	0	0	0	19275	0	0	0	788	0	0	217	0	0	0	0	2321	0	0	0	0	0	0	0	0	0
16MH0041_P2	LAS	273	0	0	7880	4597	0	0	0	0	0	3448	0	0	0	0	0	0	0	0	6457	0	0	0	423	0	0	0	0	0	543	193	545	0	0	0	0	0	0	0	0	0
16MH0053_7	LAS	241	0	0	21998	4255	0	0	0	0	0	0	0	0	0	0	0	0	0	0	19072	0	0	11669	1720	0	0	0	0	0	337	401	1353	0	0	0	0	336	0	0	0	0
IGC-02-1074-T01	LAS	717	0	0	8380	6114	0	0	0	0	0	0	0	0	0	0	0	0	0	0	10078	0	0	0	458	0	0	0	0	0	276	236	519	0	0	0	0	256	0	0	0	0
NSLC-1064-T01	LAS	348	0	0	11467	1993	0	0	0	0	0	0	0	0	0	0	0	0	0	0	11997	0	0	0	676	0	0	0	0	0	0	0	707	0	212	0	179	0	0	0	0	0
NSLC-1250-T01	LAS	1080	0	0	17378	0	0	0	0	0	1021	0	0	0	0	0	0	0	0	0	20347	0	0	0	632	0	0	0	0	0	286	568	1111	0	0	0	0	0	0	0	0	0
IGC-04-1154-T01	LAS	630	0	0	24663	8259	0	0	0	0	0	0	0	0	0	0	0	0	0	0	30761	0	0	0	1112	0	0	0	0	0	220	149	1939	0	0	0	0	0	0	0	0	0
TCGA-69-8255-01A	LAS	804	0	0	20022	6051	0	0	0	0	0	0	0	0	0	0	0	0	0	0	31604	0	0	0	1328	0	0	0	0	0	587	276	1845	0	0	0	0	0	0	0	0	0
NSLC-1168-T01	LAS	305	0	0	11976	2255	0	0	0	0	0	0	0	0	0	0	0	0	0	0	10287	0	0	0	532	0	0	0	0	0	0	0	879	313	0	0	0	0	0	0	0	0
S01381_20100615_TPD_01.01	LAS	360	0	0	13501	1799	0	0	0	0	0	0	0	0	0	0	0	0	0	0	8354	0	0	0	582	0	0	0	0	0	0	0	702	185	0	0	0	0	0	0	0	0
2GUGKAEN	LAS	661	0	0	22757	1890	0	0	0	0	0	0	0	0	0	0	0	0	0	0	13975	0	0	0	706	0	0	0	0	0	0	0	482	162	0	0	0	0	0	0	0	0
NSLC-1061-T01	LAS	764	0	0	24872	1115	0	0	0	0	0	0	0	0	0	0	0	0	0	0	16195	0	0	0	1058	0	0	0	0	0	0	0	1175	347	0	0	0	0	0	0	0	0
IGC-03-1076-T06	LAS	541	0	0	13846	0	0	0	0	0	1068	0	0	0	0	0	0	0	0	0	15379	0	0	0	553	0	0	0	0	0	83	0	750	320	0	0	0	0	0	0	0	0
NSLC-1125-T01	LAS	613	0	0	15339	0	0	0	0	0	0	0	0	0	0	0	0	0	0	0	16820	0	0	0	612	0	0	0	0	0	253	0	878	342	0	0	0	0	0	0	0	0
NSLC-1059-T01	LAS	1303	0	0	28450	2100	0	0	0	0	0	0	0	0	0	0	0	0	0	0	23222	0	0	0	1033	0	0	0	0	0	149	147	1571	367	0	0	0	0	0	0	0	0
NSLC-1191-T01	LAS	1082	0	0	18406	0	0	0	0	0	1105	0	0	0	0	0	0	0	0	0	16161	0	0	0	664	0	0	0	0	0	203	157	854	291	0	0	0	0	0	0	0	0
NSLC-1213-T01	LAS	487	0	0	7849	3586	0	0	0	0	0	0	0	0	0	0	0	0	0	0	6773	0	0	0	369	0	0	0	0	0	0	0	313	174	0	0	0	0	0	0	0	0
NSLC-1090-T01	LAS	260	0	0	2751	561	0	0	0	0	0	0	0	0	0	0	0	0	0	0	3458	0	0	0	119	0	0	0	0	0	0	20	174	92	0	0	35	0	0	0	0	0
NSLC-1080-T01	LAS	491	0	0	5765	1415	0	0	0	0	0	1486	0	0	0	0	0	0	0	0	5789	0	0	0	281	0	0	0	0	0	39	100	360	209	0	0	0	0	0	0	0	0
NSLC-1132-T01	LAS	508	0	0	14430	4879	0	0	0	1329	3209	0	0	0	0	0	0	0	0	0	12600	0	0	0	680	0	0	0	0	0	118	232	746	294	0	0	183	0	0	0	0	0
NSLC-1068-T01	LAS	420	0	0	3889	1607	0	0	0	0	0	0	0	0	0	0	0	0	0	0	4798	0	0	1659	188	0	0	0	0	0	56	0	270	205	0	0	87	0	0	0	0	0
NSLC-1098-T01	LAS	654	0	0	5542	1471	0	0	0	0	0	0	0	0	0	0	0	0	0	0	4828	0	0	0	271	0	0	0	0	0	46	0	238	120	0	0	123	0	0	0	0	0
NSLC-1152-T01	LAS	80	0	0	5598	3977	0	0	0	0	0	0	0	0	0	0	0	0	0	0	4373	0	0	3374	414	0	0	0	0	0	0	0	393	108	0	0	65	0	0	0	0	0
TCGA-50-5931-01A	LAS	563	0	0	24951	4304	0	0	0	0	0	0	0	0	0	0	0	0	0	0	15568	0	0	7882	1254	0	0	0	0	0	414	0	1449	389	0	0	0	0	0	0	0	0
IGC-02-1194-T01	LAS	553	0	0	11304	0	0	0	0	0	0	0	0	0	0	0	0	0	0	0	12664	0	0	6119	552	0	0	0	0	0	99	109	672	210	0	0	0	0	0	0	0	0
IGC-03-1026-T02	LAS	352	0	0	25452	0	0	0	0	0	0	0	0	0	0	0	0	0	0	0	33498	0	0	22256	1477	0	0	0	0	0	205	172	1511	550	0	0	0	0	0	0	0	0
NSLC-1052-T01	LAS	1	0	0	43788	31457	0	0	0	0	0	0	0	0	0	0	0	0	0	0	0	0	0	0	814	0	0	297	0	0	244	418	2150	0	0	0	0	0	0	0	0	0
IGC-03-1049-T03	LAS	0	0	0	24899	26612	0	0	0	0	0	0	0	0	0	0	0	0	0	0	0	0	0	0	399	72	0	140	0	0	190	241	1569	0	0	0	0	0	0	0	0	0
TCGA-91-7771-01A	LAS	85	0	0	22241	16831	0	0	0	0	0	0	0	0	0	0	0	0	0	0	0	0	0	0	538	0	0	145	0	0	0	0	1022	422	0	0	0	0	0	0	0	0
NSLC-1118-T01	LAS	0	0	0	22053	28155	0	0	0	0	0	0	0	0	0	0	0	0	0	0	0	0	0	0	704	0	0	169	0	0	75	102	1183	361	0	0	0	0	0	0	0	0
NSLC-1060-T01	LAS	131	0	0	11842	12951	0	0	0	0	0	0	0	0	0	0	0	0	0	0	0	0	0	0	308	0	0	91	0	0	97	155	653	218	0	0	0	0	0	0	0	0
IGC-10-1141-T01	LAS	387	0	0	3892	6454	0	0	0	0	0	0	0	0	0	0	0	0	0	0	0	0	0	0	192	0	0	0	0	0	62	114	147	109	0	0	57	0	0	0	0	0
IGC-02-1025-T01	LAS	86	0	0	6992	9712	0	0	0	0	0	0	0	0	0	0	0	0	0	0	0	0	0	0	220	47	0	0	0	0	103	91	429	153	0	0	0	0	0	0	0	0
IGC-03-1088-T03	LAS	148	0	0	6813	10727	0	0	0	0	0	0	0	0	0	0	0	0	0	0	0	0	0	0	222	43	0	0	0	0	104	82	407	158	0	0	0	0	0	0	0	0
17MH0022_4R	LAS	0	0	0	55750	28965	0	0	0	0	4046	0	0	0	0	0	0	0	0	0	0	0	0	0	1152	0	0	293	0	0	0	728	1882	0	669	0	0	621	0	0	0	0
NSLC-1106-T01	LAS	122	0	0	8083	4321	0	0	0	0	0	0	0	0	0	0	0	0	0	0	0	0	0	0	210	0	0	48	0	0	55	0	401	0	0	0	0	100	0	0	0	0
NSLC-1114-T01	LAS	100	0	0	14007	7174	0	0	0	0	0	0	0	0	0	0	0	0	0	0	0	0	0	0	404	0	0	99	0	0	0	0	527	0	0	0	134	189	0	0	0	0
NSLC-1121-T01	LAS	0	0	0	122466	41787	0	0	0	0	0	0	0	0	0	0	0	0	0	0	0	0	0	0	2509	0	0	592	0	0	0	418	4428	0	0	0	0	1029	0	0	0	0
TCGA-78-7155-01A	LAS	0	0	0	196843	65437	0	0	0	0	0	0	0	0	0	0	0	0	0	0	0	0	0	0	3696	0	0	921	0	0	0	1165	6342	0	0	0	0	1366	0	0	0	0
TCGA-50-5049-01A	LAS	0	0	0	138626	35203	0	0	0	0	0	0	0	0	0	0	0	0	0	0	0	0	0	0	3085	0	0	674	0	0	0	0	4487	0	0	0	0	788	0	0	0	0
NSLC-1081-T01	LAS	273	0	0	27093	9858	0	0	0	0	0	0	0	0	0	0	0	0	0	0	0	0	0	0	635	0	0	131	0	0	0	0	822	0	0	0	0	198	0	0	0	0
TCGA-91-A4BC-01A	LAS	283	0	0	64120	20126	0	0	0	0	0	0	0	0	0	0	0	0	0	0	0	0	0	0	1395	0	0	341	0	0	0	0	2275	0	0	0	0	571	0	0	0	0
LU-FF85_tumor	LAS	16	0	0	40517	12638	0	0	0	0	0	0	0	0	0	0	0	0	0	0	0	0	0	0	1228	0	0	0	0	0	0	0	1253	0	0	0	0	246	0	193	0	0
NSLC-1071-T01	LAS	307	0	0	60756	19873	0	0	0	0	0	0	0	0	0	0	0	0	0	0	0	0	0	0	2108	0	0	0	0	0	195	232	2034	0	0	0	0	398	0	0	0	0
NSLC-1131-T01	LAS	0	0	0	138473	40853	0	0	0	0	0	0	0	0	0	0	0	0	0	0	0	0	0	0	4491	0	0	0	0	0	0	435	4511	0	0	0	0	1111	0	0	0	0
NSLC-1190-T01	LAS	35	0	0	57231	20910	0	0	0	0	0	0	0	0	0	0	0	0	0	0	0	0	0	0	1744	0	0	0	0	0	0	248	1895	0	0	0	0	544	0	0	0	0
16MH0062_P	LAS	566	0	0	53224	14480	0	0	0	0	0	0	0	0	0	0	0	0	0	0	0	0	0	0	1831	0	0	0	0	0	176	0	1821	0	0	0	0	312	0	0	0	0
NSLC-1138-T01	LAS	38	0	0	66028	20145	0	0	0	0	0	0	0	0	0	0	0	0	0	0	0	0	0	0	1783	0	0	0	0	0	0	0	2350	0	0	0	0	435	0	0	0	0
IGC-03-1263-T05	LAS	103	0	0	81893	28264	0	0	0	0	0	0	0	0	0	0	0	0	0	0	0	0	0	0	2081	0	0	0	0	0	0	0	3003	0	0	0	0	752	0	0	0	0
TCGA-64-5779-01A	LAS	51	0	0	53740	14400	0	0	0	0	0	0	0	0	0	0	0	0	0	0	0	0	0	0	1684	0	0	0	0	0	0	0	1901	0	0	0	0	475	0	0	0	0
NSLC-1192-T01	LAS	185	0	0	32607	16082	0	0	0	0	0	0	0	0	0	0	0	0	0	0	0	0	0	0	1270	0	0	0	0	0	0	0	1405	0	0	0	0	304	0	0	0	0
NSLC-1198-T01	LAS	281	0	0	16334	6613	0	0	0	0	0	0	0	0	0	0	0	0	0	0	0	0	0	0	537	0	0	0	0	0	0	0	742	0	0	0	0	134	0	0	0	0
TCGA-97-8172-01A	LAS	770	0	0	31083	10874	0	0	0	0	0	0	0	0	0	0	0	0	0	0	0	0	0	0	916	0	0	0	0	0	0	0	1327	0	0	0	0	226	0	0	0	0
NSLC-1113-T01	LAS	0	0	0	46228	31999	0	0	0	0	0	14953	0	0	0	0	0	0	0	0	0	0	0	0	1900	0	0	0	0	0	0	527	2152	0	0	0	0	729	0	0	0	0
IGC-13-1146-T01	LAS	379	0	0	28332	21336	0	0	0	0	0	0	0	0	0	0	0	0	0	0	0	0	0	0	1160	0	0	0	0	0	153	306	1322	0	0	0	0	334	0	0	0	0
NSLC-1079-T01	LAS	17	0	287	772	105	0	0	0	0	0	211	0	0	0	0	0	0	0	0	0	0	0	0	17	0	0	0	0	0	0	0	18	0	0	0	0	8	0	0	0	0
NSLC-1092-T01	LAS	396	0	0	15460	9622	0	0	0	818	1971	4725	0	0	0	0	0	0	0	0	0	0	0	0	610	0	0	0	0	0	69	86	602	0	0	0	176	219	0	0	0	0
IGC-02-1097-T01	LAS	0	0	0	14412	18939	0	0	0	0	0	0	0	0	0	0	0	0	0	0	0	0	0	0	638	0	0	0	0	0	149	133	1094	0	0	0	0	0	0	0	0	0
IGC-09-1042-T02	LAS	25	0	0	15765	17607	0	0	0	0	0	0	0	0	0	0	0	0	0	0	0	0	0	0	883	0	0	0	0	0	148	204	895	0	0	0	0	0	0	0	0	0
IGC-02-1001-T03	LAS	0	0	0	17582	20368	0	0	0	0	0	0	0	0	0	0	0	0	0	0	0	0	0	0	694	0	0	0	0	0	96	84	994	284	0	0	0	0	0	0	0	0
IGC-02-1169-T01	LAS	111	0	0	21219	20006	0	0	0	0	0	0	0	0	0	0	0	0	0	0	0	0	0	0	742	0	0	0	0	0	0	107	931	351	0	0	0	0	0	0	0	0
LU-FF1_tumor	LAS	0	0	0	6137	9454	0	0	0	0	0	0	0	0	0	0	0	0	0	0	0	0	0	0	324	0	0	0	0	0	0	0	372	124	0	0	74	0	0	0	49	0
NSLC-1263-T01	LAS	0	0	0	22514	26874	0	0	0	0	0	0	0	0	0	0	0	0	0	0	0	0	0	0	994	0	0	0	0	0	242	285	1131	371	0	0	0	0	0	0	0	0
IGC-13-1174-T01	LAS	54	0	0	31798	22462	0	0	0	0	0	0	0	0	0	0	0	0	0	0	0	0	0	0	1456	0	0	0	0	0	200	253	1296	331	0	0	0	0	0	0	0	0
TCGA-73-4670-01A	LAS	0	0	0	39175	22162	0	0	0	0	0	0	0	0	0	0	0	0	0	0	0	0	0	0	1199	0	0	0	0	0	357	149	1904	481	0	0	0	0	0	0	0	0
NSLC-1212-T01	LAS	89	0	0	9636	7351	0	0	0	0	0	0	0	0	0	0	0	0	0	0	0	0	0	0	432	0	0	0	0	0	53	0	502	164	0	0	0	0	0	0	0	0
TCGA-69-7763-01A	LAS	720	0	0	7540	3926	0	0	0	0	0	0	0	0	0	0	0	0	0	0	0	0	0	0	182	0	0	0	0	0	58	37	262	108	0	0	56	0	0	0	0	0
U6SJ7ALP	LAS	70	0	0	19256	6902	0	0	0	0	0	0	0	0	0	0	0	0	0	0	0	0	0	0	744	0	0	0	0	0	0	0	699	220	0	0	0	0	0	0	0	0
FH5PJAZF	LAS	225	0	0	23061	10725	0	0	0	0	0	0	0	0	0	0	0	0	0	0	0	0	0	0	882	0	0	0	0	0	0	0	833	286	0	0	0	0	0	0	0	0
NSLC-1051-T01	LAS	0	0	0	3227	1380	0	0	0	0	0	0	0	0	0	0	0	0	0	0	0	0	0	0	75	0	0	0	0	0	0	0	73	23	0	0	0	0	0	0	0	0
NSLC-1084-T01	LAS	0	0	0	33731	25676	0	0	0	0	0	0	0	0	0	0	0	0	0	0	0	0	0	0	1776	0	0	0	0	0	0	0	1151	277	0	0	0	0	0	0	0	0
TCGA-MP-A4TA-01A	LAS	0	0	0	44542	27885	0	0	0	0	0	0	0	0	0	0	0	0	0	0	0	0	0	0	1449	0	0	0	0	0	0	0	1910	528	0	0	0	0	0	0	0	0
NSLC-1129-T01	LAS	157	0	0	16163	8676	0	0	0	0	0	0	0	0	0	0	0	0	0	0	0	0	0	0	552	0	0	0	0	0	0	0	519	191	0	0	0	0	0	0	0	0
TCGA-MP-A4TH-01A	LAS	88	0	0	13424	8001	0	0	0	0	0	0	0	0	0	0	0	0	0	0	0	0	0	0	511	0	0	0	0	0	0	0	734	257	0	0	0	0	0	0	0	0
NSLC-1087-T01	LAS	125	0	0	20285	10936	0	0	0	0	0	0	0	0	0	0	0	0	0	0	0	0	0	0	592	0	0	0	0	0	0	0	808	201	0	0	0	0	0	0	0	0
NSLC-1188-T01	LAS	160	0	0	23087	11038	0	0	0	0	0	0	0	0	0	0	0	0	0	0	0	0	0	0	590	0	0	0	0	0	0	0	942	271	0	0	0	0	0	0	0	0
TCGA-44-7669-01A	LAS	0	0	0	46515	24268	0	0	0	0	0	0	0	0	0	0	0	0	0	0	0	0	0	0	1698	0	0	0	0	0	0	0	1970	559	0	0	0	0	0	0	0	0
IGC-08-1089-T01	LAS	0	0	0	12177	13311	0	0	0	0	0	0	0	0	0	0	0	0	0	0	0	0	0	0	432	0	0	0	0	0	84	0	883	0	0	0	0	0	0	0	0	0
TCGA-55-8301-01A	LAS	0	0	0	29363	19983	0	0	0	0	0	0	0	0	0	0	0	0	0	0	0	0	0	0	1491	0	0	0	0	0	0	179	1615	0	0	0	0	0	0	0	0	257
IGC-10-1055-T01	LAS	0	0	0	44798	31370	0	0	0	0	0	0	0	0	0	0	0	0	0	0	0	0	0	0	1754	0	0	0	0	0	260	279	2356	0	0	0	0	0	0	0	0	0
IGC-12-1086-T01	LAS	110	0	0	45064	27645	0	0	0	0	0	0	0	0	0	0	0	0	0	0	0	0	0	0	2072	0	0	0	0	0	201	196	2296	0	0	0	0	0	0	0	0	0
NSLC-1104-T01	LAS	8	0	0	1303	458	0	0	0	0	0	0	0	0	0	0	0	0	0	0	0	0	0	0	39	0	0	0	0	0	0	0	11	0	0	0	0	0	0	0	0	6
NSLC-1091-T01	LAS	259	0	0	21773	6306	0	0	0	0	0	0	0	0	0	0	0	0	0	0	0	0	0	0	625	0	0	0	0	0	0	0	1051	0	0	0	256	0	0	0	0	0
NSLC-1146-T01	LAS	0	0	0	14654	11587	0	0	0	0	0	0	0	0	0	0	0	0	0	0	0	0	0	0	545	0	0	0	0	0	0	49	642	0	0	0	119	0	0	0	0	0
NSLC-1126-T01	LAS	73	0	0	24776	12483	0	0	0	0	0	0	0	0	0	0	0	0	0	0	0	0	0	0	798	0	0	0	0	0	0	0	1329	0	0	0	317	0	0	0	0	0
NSLC-1189-T01	LAS	0	0	0	13683	7427	0	0	0	0	0	0	0	0	0	0	0	0	0	0	0	0	0	0	604	0	0	0	0	0	0	0	615	0	0	0	130	0	0	0	0	0

## Sheet: Supplementary Data 3
Tumor_Barcode	Subtype	CIGT_AGE_1BEGIN	CIGT_TIME_LAST_QUIT	TTFC	CIGT_TOT_DURATION	CIGT_PER_DAY
NSLC-1178-T01	HAS	(18,61]	(0,9]	>60mins	(50,63]	[0.0657,18]
NSLC-1176-T01	HAS	(14,16]	0	6-30mins	(50,63]	(18,20]
NSLC-1195-T01	HAS	[9,14]	(0,9]	>60mins	(34.2,42]	[0.0657,18]
NSLC-1050-T01	HAS	(18,61]	0	6-30mins	(34.2,42]	(18,20]
IGC-09-1086-T02	HAS	(18,61]	0	6-30mins	(34.2,42]	[0.0657,18]
NSLC-1123-T01	HAS	[9,14]	(18,43]	6-30mins	(34.2,42]	(20,60]
NSLC-1147-T01	HAS	[9,14]	(0,9]	<=5mins	(50,63]	(20,60]
NSLC-1066-T01	HAS	(16,18]	(0,9]	31-60mins	[0.5,34.2]	(20,60]
NSLC-1109-T01	HAS	(18,61]	(9,18]	<=5mins	[0.5,34.2]	(20,60]
IGC-02-1029-T01	HAS	(16,18]	0	<=5mins	(50,63]	(18,20]
NSLC-1075-T01	HAS	(14,16]	0	6-30mins	(42,50]	(18,20]
NSLC-1158-T01	HAS	(16,18]	0	6-30mins	(42,50]	[0.0657,18]
NSLC-1073-T01	HAS	(16,18]	(18,43]	>60mins	[0.5,34.2]	(18,20]
NSLC-1136-T01	HAS	[9,14]	(9,18]	31-60mins	(42,50]	[0.0657,18]
NSLC-1258-T01	HAS	(14,16]	0	31-60mins	(50,63]	(18,20]
NSLC-1180-T01	HAS	(16,18]	0	6-30mins	(34.2,42]	(20,60]
NSLC-1264-T01	HAS	(14,16]	(18,43]	>60mins	[0.5,34.2]	(18,20]
NSLC-1067-T01	HAS	(18,61]	(9,18]	>60mins	(34.2,42]	[0.0657,18]
NSLC-1199-T01	HAS	[9,14]	0	>60mins	(50,63]	[0.0657,18]
NSLC-1156-T01	HAS	(14,16]	0	6-30mins	(42,50]	[0.0657,18]
NSLC-1058-T01	HAS	(16,18]	0	6-30mins	(42,50]	(20,60]
NSLC-1153-T01	HAS	(18,61]	(9,18]	31-60mins	[0.5,34.2]	[0.0657,18]
NSLC-1065-T01	HAS	(18,61]	(0,9]	31-60mins	[0.5,34.2]	(18,20]
NSLC-1184-T01	HAS	(14,16]	(18,43]	>60mins	[0.5,34.2]	(18,20]
IGC-11-1053-T02	HAS	[9,14]	(0,9]	>60mins	(34.2,42]	(18,20]
IGC-03-1294-T03	HAS	(14,16]	0	<=5mins	(50,63]	(20,60]
IGC-12-1088-T01	HAS	[9,14]	(18,43]	31-60mins	[0.5,34.2]	(20,60]
IGC-10-1021-T04	HAS	(18,61]	0	<=5mins	(34.2,42]	(18,20]
NSLC-1257-T01	HAS	(18,61]	(0,9]	>60mins	(42,50]	[0.0657,18]
NSLC-1055-T01	HAS	(14,16]	0	6-30mins	(42,50]	(20,60]
IGC-10-1061-T01	HAS	(16,18]	(18,43]	31-60mins	(34.2,42]	(18,20]
NSLC-1159-T01	HAS	(18,61]	0	31-60mins	(42,50]	[0.0657,18]
IGC-03-1254-T10	HAS	(14,16]	(18,43]	>60mins	(34.2,42]	[0.0657,18]
NSLC-1179-T01	HAS	[9,14]	(9,18]	31-60mins	[0.5,34.2]	(20,60]
NSLC-1063-T01	HAS	[9,14]	0	6-30mins	(50,63]	(18,20]
IGC-10-1045-T01	HAS	(18,61]	(0,9]	<=5mins	(50,63]	(18,20]
IGC-09-1113-T01	HAS	(16,18]	0	6-30mins	(50,63]	(18,20]
NSLC-1115-T01	HAS	(14,16]	(0,9]	>60mins	(50,63]	[0.0657,18]
NSLC-1205-T01	HAS	[9,14]	(0,9]	<=5mins	(42,50]	(18,20]
NSLC-1128-T01	HAS	[9,14]	0	<=5mins	(50,63]	(20,60]
IGC-03-1267-T01	HAS	(14,16]	0	31-60mins	(50,63]	[0.0657,18]
NSLC-1249-T01	HAS	(18,61]	(9,18]	6-30mins	(34.2,42]	(20,60]
IGC-04-1041-T03	HAS	[9,14]	(9,18]	31-60mins	(50,63]	(20,60]
NSLC-1145-T01	HAS	(16,18]	(18,43]	>60mins	[0.5,34.2]	[0.0657,18]
IGC-11-1120-T01	HAS	[9,14]	0	31-60mins	(50,63]	[0.0657,18]
NSLC-1175-T01	HAS	(14,16]	0	>60mins	(34.2,42]	(20,60]
NSLC-1259-T01	HAS	(18,61]	0		(34.2,42]	(20,60]
IGC-12-1069-T01	HAS	[9,14]	(9,18]	31-60mins	(50,63]	(18,20]
NSLC-1112-T01	HAS	(18,61]	(18,43]	>60mins	[0.5,34.2]	(18,20]
NSLC-1089-T01	HAS	[9,14]	0	<=5mins	(50,63]	(20,60]
IGC-12-1114-T01	HAS	[9,14]	(0,9]	31-60mins	(34.2,42]	(20,60]
NSLC-1124-T01	HAS	(16,18]	0	31-60mins	(42,50]	[0.0657,18]
IGC-02-1105-T01	HAS	(16,18]	0	31-60mins	(42,50]	[0.0657,18]
IGC-11-1132-T01	HAS	[9,14]	(0,9]	<=5mins	(50,63]	(18,20]
NSLC-1201-T01	HAS	[9,14]	0	<=5mins	(50,63]	(20,60]
IGC-13-1081-T01	HAS	(18,61]	0	31-60mins	(42,50]	[0.0657,18]
NSLC-1261-T01	HAS	(14,16]	(9,18]	6-30mins	(34.2,42]	[0.0657,18]
NSLC-1099-T01	HAS	[9,14]	0	6-30mins	(50,63]	[0.0657,18]
IGC-04-1089-T01	HAS	(14,16]	0	31-60mins	(50,63]	[0.0657,18]
NSLC-1183-T01	HAS	[9,14]	0	31-60mins	(42,50]	(20,60]
IGC-08-1024-T01	HAS	(16,18]	0	6-30mins	(50,63]	(18,20]
NSLC-1265-T01	HAS	[9,14]	(18,43]	6-30mins	(34.2,42]	(20,60]
NSLC-1149-T01	HAS	(16,18]	(18,43]	31-60mins	[0.5,34.2]	(18,20]
NSLC-1208-T01	HAS	(16,18]	(0,9]	>60mins	(42,50]	[0.0657,18]
NSLC-1088-T01	HAS	[9,14]	0	<=5mins	(34.2,42]	(20,60]
IGC-02-1017-T01	HAS	(18,61]	0	6-30mins	(42,50]	[0.0657,18]
NSLC-1140-T01	HAS	(16,18]	(18,43]	31-60mins	[0.5,34.2]	(20,60]
IGC-03-1265-T04	HAS	(16,18]	0	31-60mins	(42,50]	(18,20]
NSLC-1194-T01	HAS	(16,18]	0	<=5mins	(42,50]	(20,60]
IGC-10-1037-T03	HAS	(16,18]	(18,43]	6-30mins	[0.5,34.2]	(20,60]
NSLC-1157-T01	HAS	(14,16]	0	6-30mins	(50,63]	[0.0657,18]
NSLC-1171-T01	HAS	(14,16]	(0,9]	6-30mins	(34.2,42]	[0.0657,18]
NSLC-1252-T01	HAS	[9,14]	0	<=5mins	(50,63]	(18,20]
NSLC-1254-T01	HAS	(18,61]	(0,9]	6-30mins	(50,63]	[0.0657,18]
IGC-11-1085-T02	HAS	(18,61]	(18,43]	<=5mins	[0.5,34.2]	[0.0657,18]
NSLC-1101-T01	HAS	(18,61]	(9,18]	6-30mins	(42,50]	(20,60]
NSLC-1117-T01	HAS	(18,61]	0	>60mins	(34.2,42]	[0.0657,18]
IGC-11-1108-T02	HAS	(16,18]	(18,43]	>60mins	[0.5,34.2]	[0.0657,18]
NSLC-1056-T01	HAS	[9,14]	(0,9]	31-60mins	(50,63]	[0.0657,18]
NSLC-1100-T01	HAS	[9,14]	0	<=5mins	(34.2,42]	[0.0657,18]
NSLC-1076-T01	HAS	(18,61]	0	31-60mins	(42,50]	(18,20]
IGC-10-1185-T01	HAS	(16,18]	0	>60mins	(50,63]	[0.0657,18]
IGC-11-1087-T02	HAS	(16,18]	(0,9]	6-30mins	(50,63]	(18,20]
NSLC-1120-T01	HAS	(18,61]	0	<=5mins	(34.2,42]	[0.0657,18]
NSLC-1260-T01	LAS	(16,18]	0	31-60mins	[0.5,34.2]	(20,60]
NSLC-1057-T01	LAS	(14,16]	0	6-30mins	(50,63]	(18,20]
NSLC-1253-T01	LAS	[9,14]	(0,9]	<=5mins	[0.5,34.2]	(18,20]
NSLC-1116-T01	LAS	[9,14]	0	6-30mins	[0.5,34.2]	[0.0657,18]
NSLC-1133-T01	LAS	[9,14]	0	<=5mins	(34.2,42]	(20,60]
NSLC-1162-T01	LAS	(18,61]	(9,18]	31-60mins	[0.5,34.2]	(18,20]
NSLC-1174-T01	LAS	(14,16]	(18,43]	6-30mins	[0.5,34.2]	(20,60]
NSLC-1160-T01	LAS	(18,61]	0	>60mins	(42,50]	[0.0657,18]
NSLC-1097-T01	LAS	(16,18]	0	<=5mins	(42,50]	(18,20]
NSLC-1266-T01	LAS	(14,16]	0	<=5mins	(34.2,42]	(18,20]
NSLC-1086-T01	LAS	[9,14]	(18,43]	6-30mins	(34.2,42]	(18,20]
NSLC-1095-T01	LAS	(18,61]	(9,18]	6-30mins	[0.5,34.2]	(20,60]
NSLC-1111-T01	LAS	(16,18]	0	>60mins	(50,63]	(20,60]
NSLC-1211-T01	LAS	(18,61]	0	<=5mins	[0.5,34.2]	[0.0657,18]
NSLC-1187-T01	LAS	[9,14]	0	<=5mins	(50,63]	(20,60]
NSLC-1170-T01	LAS	(16,18]	0		(50,63]	(18,20]
NSLC-1207-T01	LAS	(18,61]	0		[0.5,34.2]	[0.0657,18]
NSLC-1182-T01	LAS	(14,16]	0	6-30mins	(42,50]	(20,60]
NSLC-1186-T01	LAS	(14,16]	(9,18]	<=5mins	[0.5,34.2]	(18,20]
NSLC-1200-T01	LAS	(14,16]	(18,43]	6-30mins	(34.2,42]	(20,60]
NSLC-1077-T01	LAS	(14,16]	0	31-60mins	(34.2,42]	[0.0657,18]
NSLC-1110-T01	LAS	(18,61]	0	6-30mins	(42,50]	(20,60]
NSLC-1167-T01	LAS	(16,18]	(0,9]	6-30mins	(42,50]	[0.0657,18]
IGC-02-1016-T01	LAS	[9,14]	0	<=5mins	(50,63]	(18,20]
NSLC-1185-T01	LAS	(18,61]	0	31-60mins	(34.2,42]	[0.0657,18]
NSLC-1193-T01	LAS	[9,14]	(9,18]	<=5mins	(34.2,42]	(20,60]
NSLC-1093-T01	LAS	(14,16]	0	31-60mins	(34.2,42]	(20,60]
NSLC-1122-T01	LAS	[9,14]	0	<=5mins	(50,63]	(18,20]
NSLC-1139-T01	LAS	(14,16]	0	6-30mins	(42,50]	(18,20]
NSLC-1072-T01	LAS	[9,14]	0	6-30mins	(50,63]	[0.0657,18]
NSLC-1163-T01	LAS	(16,18]	0	31-60mins	(34.2,42]	(18,20]
NSLC-1256-T01	LAS	[9,14]	0	<=5mins	(42,50]	(20,60]
NSLC-1135-T01	LAS	(14,16]	0	31-60mins	(42,50]	(18,20]
NSLC-1082-T01	LAS	(14,16]	0	31-60mins	(34.2,42]	(18,20]
NSLC-1210-T01	LAS	[9,14]	0	<=5mins	(42,50]	(20,60]
IGC-04-1164-T01	LAS	[9,14]	(9,18]	<=5mins	(34.2,42]	(18,20]
NSLC-1069-T01	LAS	(18,61]	0	<=5mins	[0.5,34.2]	(18,20]
NSLC-1094-T01	LAS	(14,16]	0	6-30mins	[0.5,34.2]	[0.0657,18]
NSLC-1105-T01	LAS	(14,16]	(18,43]	>60mins	[0.5,34.2]	[0.0657,18]
NSLC-1119-T01	LAS	[9,14]	(9,18]	31-60mins	(34.2,42]	(20,60]
IGC-09-1008-T01	LAS	(14,16]	(18,43]	<=5mins	(34.2,42]	(20,60]
NSLC-1197-T01	LAS	(14,16]	0	<=5mins	(42,50]	(18,20]
NSLC-1255-T01	LAS	(18,61]	0	6-30mins	(42,50]	(18,20]
NSLC-1172-T01	LAS	(16,18]	(18,43]	31-60mins	(34.2,42]	(20,60]
NSLC-1074-T01	LAS	(18,61]	(0,9]	6-30mins	[0.5,34.2]	(18,20]
NSLC-1161-T01	LAS	(16,18]	(9,18]	>60mins	(42,50]	[0.0657,18]
NSLC-1196-T01	LAS	[9,14]	0	31-60mins	(50,63]	(18,20]
IGC-04-1059-T02	LAS	(18,61]	0	31-60mins	(34.2,42]	[0.0657,18]
NSLC-1107-T01	LAS	[9,14]	0	6-30mins	(50,63]	(18,20]
IGC-10-1180-T01	LAS	(18,61]	(9,18]	6-30mins	[0.5,34.2]	[0.0657,18]
IGC-10-1044-T01	LAS	(16,18]	0	<=5mins	(34.2,42]	(20,60]
IGC-13-1182-T01	LAS	(14,16]	(9,18]	<=5mins	[0.5,34.2]	(18,20]
NSLC-1070-T01	LAS	(16,18]	0	6-30mins	(34.2,42]	(18,20]
NSLC-1262-T01	LAS	[9,14]	0	<=5mins	(42,50]	(20,60]
NSLC-1203-T01	LAS	(14,16]	0	<=5mins	(42,50]	[0.0657,18]
IGC-02-1074-T01	LAS	(16,18]	(9,18]	6-30mins	(34.2,42]	(20,60]
NSLC-1064-T01	LAS	(14,16]	(9,18]	<=5mins	(34.2,42]	(18,20]
NSLC-1250-T01	LAS	(16,18]	0	<=5mins	(34.2,42]	(20,60]
IGC-04-1154-T01	LAS	(18,61]	(18,43]	6-30mins	[0.5,34.2]	(18,20]
NSLC-1168-T01	LAS	(16,18]	(0,9]	31-60mins	(42,50]	(18,20]
NSLC-1061-T01	LAS	(16,18]	(0,9]	6-30mins	(34.2,42]	(18,20]
IGC-03-1076-T06	LAS	(18,61]	(0,9]	>60mins	[0.5,34.2]	[0.0657,18]
NSLC-1125-T01	LAS	[9,14]	0	6-30mins	(34.2,42]	(20,60]
NSLC-1059-T01	LAS	(18,61]	0	<=5mins	(34.2,42]	[0.0657,18]
NSLC-1191-T01	LAS	(18,61]	(0,9]	6-30mins	(34.2,42]	(18,20]
NSLC-1213-T01	LAS	(18,61]	(18,43]	>60mins	[0.5,34.2]	[0.0657,18]
NSLC-1090-T01	LAS	(16,18]	(0,9]	>60mins	[0.5,34.2]	[0.0657,18]
NSLC-1132-T01	LAS	(18,61]	(0,9]	6-30mins	[0.5,34.2]	(20,60]
NSLC-1068-T01	LAS	(18,61]	0	31-60mins	(34.2,42]	(18,20]
NSLC-1098-T01	LAS	[9,14]	(18,43]	>60mins	(34.2,42]	[0.0657,18]
NSLC-1152-T01	LAS	(18,61]	(9,18]	>60mins	(34.2,42]	[0.0657,18]
IGC-02-1194-T01	LAS	(14,16]	0	6-30mins	(42,50]	(20,60]
IGC-03-1026-T02	LAS	(14,16]	(0,9]	<=5mins	(42,50]	[0.0657,18]
NSLC-1052-T01	LAS	(14,16]	0	<=5mins	[0.5,34.2]	(20,60]
IGC-03-1049-T03	LAS	[9,14]	0	31-60mins	(42,50]	(20,60]
NSLC-1118-T01	LAS	(14,16]	0	6-30mins	(50,63]	(18,20]
NSLC-1060-T01	LAS	(14,16]	0	<=5mins	(34.2,42]	(20,60]
IGC-10-1141-T01	LAS	[9,14]	0	>60mins	(50,63]	[0.0657,18]
IGC-02-1025-T01	LAS	(16,18]	0	<=5mins	(34.2,42]	(18,20]
IGC-03-1088-T03	LAS	[9,14]	0	<=5mins	(34.2,42]	(20,60]
NSLC-1106-T01	LAS	(14,16]	(9,18]	<=5mins	[0.5,34.2]	(20,60]
NSLC-1114-T01	LAS	[9,14]	0	6-30mins	(50,63]	(18,20]
NSLC-1121-T01	LAS	(14,16]	0	6-30mins	(50,63]	[0.0657,18]
NSLC-1081-T01	LAS	[9,14]	0	6-30mins	(50,63]	(20,60]
NSLC-1071-T01	LAS	(14,16]	0	31-60mins	(42,50]	(18,20]
NSLC-1131-T01	LAS	(16,18]	(0,9]	6-30mins	(42,50]	[0.0657,18]
NSLC-1190-T01	LAS	[9,14]	0	<=5mins	(34.2,42]	(20,60]
NSLC-1138-T01	LAS	(14,16]	0	<=5mins	(34.2,42]	(20,60]
IGC-03-1263-T05	LAS	(16,18]	0	6-30mins	(34.2,42]	(20,60]
NSLC-1192-T01	LAS	(14,16]	(18,43]	<=5mins	[0.5,34.2]	(20,60]
NSLC-1198-T01	LAS	[9,14]	(0,9]	6-30mins	(42,50]	(18,20]
NSLC-1113-T01	LAS	[9,14]	0	<=5mins	(50,63]	(18,20]
IGC-13-1146-T01	LAS	[9,14]	(9,18]	<=5mins	[0.5,34.2]	(20,60]
NSLC-1079-T01	LAS	(16,18]	0	31-60mins	(42,50]	(18,20]
NSLC-1092-T01	LAS	[9,14]	(9,18]	6-30mins	(42,50]	(18,20]
IGC-02-1097-T01	LAS	(16,18]	0	>60mins	(42,50]	(18,20]
IGC-09-1042-T02	LAS	(18,61]	(0,9]	31-60mins	(42,50]	(18,20]
IGC-02-1001-T03	LAS	[9,14]	(9,18]	31-60mins	(50,63]	(20,60]
IGC-02-1169-T01	LAS	(14,16]	0	<=5mins	(42,50]	(20,60]
IGC-13-1174-T01	LAS	[9,14]	(18,43]	6-30mins	[0.5,34.2]	(18,20]
NSLC-1212-T01	LAS	(18,61]	0	31-60mins	(42,50]	(18,20]
NSLC-1051-T01	LAS	[9,14]	0	31-60mins	(42,50]	(18,20]
NSLC-1084-T01	LAS	(14,16]	(0,9]	31-60mins	(42,50]	(18,20]
NSLC-1129-T01	LAS	(18,61]	(9,18]	>60mins	[0.5,34.2]	[0.0657,18]
NSLC-1087-T01	LAS	(14,16]	0	6-30mins	(50,63]	(18,20]
NSLC-1188-T01	LAS	(14,16]	(9,18]	6-30mins	(42,50]	[0.0657,18]
IGC-08-1089-T01	LAS	(18,61]	(0,9]	31-60mins	(50,63]	[0.0657,18]
IGC-10-1055-T01	LAS	(16,18]	(0,9]	31-60mins	(42,50]	(20,60]
IGC-12-1086-T01	LAS	(16,18]	0	31-60mins	(50,63]	(20,60]
NSLC-1104-T01	LAS	(18,61]	(18,43]	6-30mins	[0.5,34.2]	(18,20]
NSLC-1091-T01	LAS	(16,18]	(18,43]	<=5mins	[0.5,34.2]	[0.0657,18]
NSLC-1146-T01	LAS	(18,61]	0	6-30mins	(50,63]	[0.0657,18]
NSLC-1126-T01	LAS	(18,61]	0	>60mins	(50,63]	[0.0657,18]
NSLC-1189-T01	LAS	[9,14]	(9,18]	31-60mins	[0.5,34.2]	(18,20]

## Sheet: Supplementary Data 4
Tumor_Barcode	Subtype	BH_Fisher_p-value_tCw	APOBEC_enrich	[tCw_to_G+tCw_to_T+revcomp]_per_mut	APOBEC_MutLoad_MinEstimate	A_T_coord_clusters	G_C_coord_clusters	Non_coord_clusters	BH_Fisher_p-value_tCa	APOBECtCa_enrich	APOBEC_tCa_MutLoad_MinEstimate	BH_Fisher_p-value_ytCa	APOBECytCa_enrich	ytCa_to_G+ytCa_to_T	ytca+tgar	BH_Fisher_p-value_rtCa	APOBECrtCa_enrich	rtCa_to_G+rtCa_to_T	rtca+tgay	ytCa_rtCa_Fisher_p-value	ytCa_rtCa_BH_Fisher_p-value	APOBEC_tCa_enrich_quartile	A3A_or_A3B	ssDNA_Length	scssDNA_Percentage
LC3-tumor-1	HAS	3.54142e-06	1.39656	0.0977273	49	0	1	3	0.00480092	1.36629	21.7154	0.0446306	1.36271	46	1559	0.0236268	1.47755	35	1094	0.731841	0.808223	ND	ND	0	0
NSLC-1178-T01	HAS	0	2.47428	0.171154	8633	0	28	373	0	2.81364	4991.7	0	3.26604	5311	76546	1.48728e-290	2.30271	2433	49736	7.28467e-51	1.9701e-49	4	A3A	115703	3.74651e-05
TCGA-55-8085-01A	HAS	0	2.56762	0.200087	5060	0	24	89	0	3.03188	3101.55	0	3.5629	3190	37887	1.81209e-191	2.42605	1438	25082	1.22069e-37	2.39609e-36	4	A3A	64746	2.0965e-05
NSLC-1176-T01	HAS	4.97331e-174	1.6804	0.0885582	1104	0	8	87	4.28861e-104	1.83787	637.793	4.35652e-76	1.9731	876	26785	1.87784e-32	1.75772	523	17951	0.0351756	0.0647045	ND	ND	30510	9.87927e-06
NSLC-1195-T01	HAS	0	2.00538	0.114245	2778	0	22	167	0	2.3619	1770.77	0	2.71819	2067	42588	4.68108e-86	1.98562	1004	28318	2.42994e-17	1.93283e-16	3	A3A	75341	2.43957e-05
S01478_20100601_TPD_01.01	HAS	0	1.96027	0.113733	4091	0	44	410	0	2.20753	2418.86	0	2.46791	2885	64201	7.73727e-128	1.96877	1537	42875	1.67031e-13	1.04782e-12	3	A3A	107869	3.49284e-05
EBUS050613BA	HAS	0	2.24978	0.132582	5848	0	11	378	0	2.60328	3531.39	0	2.96007	3839	71206	1.14573e-212	2.23089	1895	46637	1.22467e-25	1.56886e-24	3	A3A	99700	3.22833e-05
NSLC-1050-T01	HAS	0	1.71468	0.0934237	4084	0	25	758	0	1.82687	2222.79	2.52999e-211	1.86115	2907	90756	5.70781e-151	1.89861	2004	61330	0.487138	0.595875	ND	ND	126232	4.08744e-05
IGC-09-1086-T02	HAS	0	1.86681	0.11444	2309	0	11	200	0	2.1964	1492.51	2.55331e-248	2.44277	1781	38374	1.1741e-80	1.97067	959	25613	3.31636e-08	1.473e-07	3	A3A	24968	8.08474e-06
NSLC-1123-T01	HAS	0	1.88112	0.111998	2505	1	29	193	0	2.15903	1556.8	1.11789e-275	2.46962	1939	41600	4.27947e-67	1.84244	961	27636	1.56453e-14	1.04617e-13	3	A3A	93025	3.01219e-05
TCGA-62-A46O-01A	HAS	0	1.89255	0.116879	7513	0	11	784	0	2.18296	4685.32	0	2.43944	5638	119581	7.46605e-241	1.94533	3008	80004	4.55467e-25	5.54303e-24	3	A3A	36565	1.18399e-05
NSLC-1147-T01	HAS	0	1.93168	0.111616	2782	0	10	186	0	2.1956	1679.37	1.45545e-266	2.40869	1969	45043	1.17496e-100	2.02806	1115	30294	2.49471e-06	9.06288e-06	3	A3A	69537	2.25164e-05
TCGA-05-4398-01A	HAS	4.07322e-293	1.47633	0.0760947	2768	0	16	920	2.22667e-218	1.63133	1723.32	5.97227e-136	1.67024	2651	98515	1.3797e-93	1.68452	1802	66397	0.780412	0.845736	ND	ND	53898	1.74524e-05
NSLC-1066-T01	HAS	1.8212e-241	1.9927	0.125269	1103	0	1	35	4.64507e-156	2.29253	677.123	4.81481e-133	2.6524	814	15637	8.06109e-31	1.91018	387	10323	3.70216e-08	1.63244e-07	3	A3A	11828	3.82996e-06
NSLC-1109-T01	HAS	0	1.85083	0.111431	2083	0	8	157	2.82637e-248	2.07768	1249.01	1.87808e-181	2.26392	1522	35754	5.47111e-72	1.94373	886	24242	0.000224998	0.000644288	3	A3A	26016	8.42409e-06
IGC-02-1029-T01	HAS	0	1.53808	0.085509	3190	0	3	1135	8.06947e-293	1.7537	2095.6	5.83244e-183	1.78191	2870	90998	8.76905e-136	1.82944	2006	61951	0.358072	0.465073	ND	ND	4190	1.35674e-06
NSLC-1075-T01	HAS	2.14602e-112	1.47287	0.0815695	990	1	7	133	1.61731e-81	1.63783	628.941	1.04029e-49	1.66728	956	32376	9.29725e-37	1.70648	659	21805	0.642972	0.73405	ND	ND	40298	1.30487e-05
NSLC-1158-T01	HAS	0	1.57745	0.0749121	3578	0	3	1293	0	1.76941	2245.52	3.65521e-232	1.86943	3148	113169	4.74947e-118	1.74482	2016	77650	0.0146381	0.0300922	2	A3A	3663	1.18609e-06
NSLC-1073-T01	HAS	0	2.34741	0.171819	4125	0	4	71	0	2.98635	2878.74	0	3.47966	2947	37813	4.32712e-187	2.44588	1381	25209	4.63621e-30	7.23367e-29	4	A3A	0	0
NSLC-1136-T01	HAS	0	2.61413	0.211498	27370	0	9	1718	0	3.09733	16756.5	0	3.64572	17167	191762	0	2.46154	7579	125388	1.16683e-201	2.02862e-199	4	A3A	45383	1.46952e-05
NSLC-1258-T01	HAS	0	2.80688	0.241088	35324	0	12	1946	0	3.38301	22021.1	0	4.03528	22075	212910	0	2.59423	9187	137827	7.293e-320	4.437731e-317	4	A3A	79650	2.5791e-05
NSLC-1180-T01	HAS	0	1.92055	0.111204	7108	0	13	912	0	2.1371	4127.31	0	2.37853	5027	117046	1.97363e-211	1.92034	2730	78730	2.06867e-20	2.0468e-19	3	A3A	64842	2.09961e-05
TCGA-50-6590-01A	HAS	0	1.87763	0.110639	9418	0	32	2027	0	2.07303	5411.13	0	2.24047	6544	160544	0	1.96171	3910	109555	1.73325e-11	9.33347e-11	3	A3A	102115	3.30653e-05
NSLC-1264-T01	HAS	0	2.22366	0.131883	15428	0	9	1638	0	2.57084	9335.19	0	2.93229	10195	188171	0	2.20206	5083	124929	2.40643e-67	8.61362e-66	3	A3A	83679	2.70956e-05
NSLC-1067-T01	HAS	0	2.31275	0.14383	27010	0	1	2518	0	2.77725	17278.2	0	3.24778	18563	296095	0	2.24725	8437	194494	2.51725e-190	3.40389e-188	3	A3A	2124	6.8776e-07
TCGA-64-5781-01A	HAS	0	1.63262	0.0914182	7401	0	11	2416	0	1.89207	4924.59	0	2.05349	6589	182232	1.32543e-238	1.7806	3856	122990	6.54535e-13	3.92399e-12	3	A3A	93878	3.03981e-05
EBUS130815A_11R	HAS	0	1.92962	0.120148	9072	0	26	1351	0	2.18906	5451.37	0	2.43511	6486	138011	1.80836e-294	1.97146	3550	93303	1.77959e-25	2.23275e-24	3	A3A	110480	3.57739e-05
TCGA-44-7670-01A	HAS	0	1.73311	0.0873657	7021	1	7	1817	0	1.94843	4278.69	0	2.03368	5350	166646	2.50594e-279	1.95295	3440	111581	0.0601408	0.103232	ND	ND	31585	1.02274e-05
NSLC-1199-T01	HAS	3.01117e-188	1.43305	0.0782066	1797	0	6	481	2.57642e-105	1.50958	991.093	4.29798e-65	1.53844	1733	65111	5.05201e-48	1.56557	1203	44415	0.647516	0.736474	ND	ND	12045	3.90022e-06
NSLC-1156-T01	HAS	0	1.76426	0.100724	8968	1	6	2298	0	2.02586	5648.18	0	2.21447	7092	180417	4.03372e-293	1.88021	4062	121706	1.5658e-17	1.27891e-16	3	A3A	7080	2.29253e-06
TCGA-53-7624-01A	HAS	0	2.03357	0.122303	8143	0	13	888	0	2.42012	5268.26	0	2.77294	6013	116651	1.73127e-272	2.05048	2965	77787	2.22576e-44	5.31127e-43	3	A3A	81495	2.63884e-05
NSLC-1058-T01	HAS	0	2.40916	0.171796	13263	0	17	1137	0	2.82796	8090.2	0	3.30497	8579	119873	0	2.29471	3937	79230	1.49902e-88	7.60128e-87	4	A3A	95548	3.09388e-05
TCGA-62-8399-01A	HAS	0	2.51682	0.179295	8528	0	49	382	0	2.96123	5197.08	0	3.49956	5436	72341	4.51084e-293	2.33943	2411	47996	8.66473e-68	3.19545e-66	4	A3A	164768	5.33526e-05
TCGA-44-5643-01A	HAS	0	1.90665	0.15474	1881	0	24	97	5.68286e-225	2.12737	1092.73	1.07367e-158	2.29811	1293	22758	4.91508e-68	2.01029	769	15473	0.00251108	0.00611197	3	A3A	66532	2.15433e-05
NSLC-1153-T01	HAS	0	2.05649	0.153982	2379	0	16	70	2.91736e-293	2.27064	1341.91	1.42544e-272	2.67506	1657	26924	3.40262e-49	1.80895	741	17805	1.58466e-20	1.58076e-19	3	A3A	17938	5.8084e-06
TCGA-50-6592-01A	HAS	0	1.91457	0.134611	3678	0	7	290	0	2.14448	2149.15	1.00199e-293	2.28538	2494	50227	2.00219e-145	2.07509	1533	34002	0.00232646	0.00570828	3	A3A	35474	1.14866e-05
TCGA-78-8640-01A	HAS	0	1.7949	0.119847	7217	0	0	1020	0	1.88027	3737.34	1.73947e-293	1.83583	4516	118142	0	2.06918	3467	80471	7.09926e-08	2.99993e-07	3	A3B	0	0
TCGA-35-5375-01A	HAS	8.26737e-161	1.38245	0.0835817	1707	0	7	429	4.10256e-60	1.36347	756.018	7.05073e-08	1.15783	1394	63108	1.31949e-86	1.75777	1442	43000	2.49945e-29	3.75534e-28	2	A3B	29016	9.3955e-06
NSLC-1065-T01	HAS	3.86249e-254	1.58497	0.0927156	1849	0	6	160	3.70128e-90	1.54206	801.808	2.22706e-46	1.51585	1306	46682	1.05202e-51	1.68813	975	31294	0.0105135	0.022408	2	A3B	18023	5.83592e-06
NSLC-1184-T01	HAS	0	2.32543	0.179919	1468	0	17	21	1.05669e-279	2.81027	941.765	5.12774e-197	3.08568	945	12891	3.33927e-77	2.56052	517	8499	0.000392064	0.00107707	3	A3A	174272	5.643e-05
IGC-11-1053-T02	HAS	0	2.20389	0.164553	5259	0	18	389	0	2.70807	3499.31	0	3.10815	3726	52504	3.9668e-215	2.28802	1822	34877	2.69623e-29	4.0016e-28	3	A3A	30627	9.91715e-06
IGC-03-1294-T03	HAS	7.29793e-293	1.52148	0.0998104	2472	0	8	575	2.52987e-191	1.65603	1457.42	7.7077e-113	1.67581	2172	63016	5.50894e-87	1.73816	1507	42154	0.273127	0.375164	ND	ND	10749	3.48057e-06
IGC-12-1088-T01	HAS	0	1.81072	0.121101	4807	0	7	498	0	2.03341	2878.02	0	2.13846	3460	77934	1.82653e-193	2.01371	2203	52695	0.0248725	0.0473706	3	A3A	19220	6.22352e-06
S01346_20100601_TPD_01.01	HAS	5.51363e-102	1.31792	0.078775	1285	0	6	580	8.06737e-57	1.37013	702.646	3.20878e-26	1.33061	1467	59193	2.51081e-40	1.52225	1134	39996	0.000617255	0.00166563	2	A3B	6654	2.15459e-06
IGC-10-1021-T04	HAS	0	2.30195	0.174818	5759	0	54	233	0	2.7209	3576.64	0	3.13187	3818	52514	1.03356e-214	2.27816	1837	34735	5.99196e-32	9.98934e-31	3	A3A	131692	4.26424e-05
NSLC-1257-T01	HAS	0	2.58694	0.227396	4520	0	29	60	0	3.1242	2842.06	0	3.69105	2913	29744	2.96521e-173	2.46395	1267	19380	1.19998e-37	2.39405e-36	4	A3A	137796	4.46189e-05
NSLC-1055-T01	HAS	0	1.97313	0.127968	1932	0	10	126	9.21191e-250	2.21697	1140.13	3.04081e-165	2.34821	1282	27116	3.49721e-84	2.16467	795	18241	0.0668719	0.113505	ND	ND	46544	1.50711e-05
TCGA-86-7711-01A	HAS	1.52896e-257	1.63041	0.106328	1750	0	12	187	3.29791e-166	1.80887	1056.66	8.73611e-111	1.89778	1434	37017	2.31058e-60	1.79799	929	25312	0.192794	0.27859	ND	ND	101900	3.29956e-05
TCGA-86-7954-01A	HAS	0	1.84518	0.124736	2623	0	14	225	4.21447e-288	2.03108	1501.63	2.55024e-214	2.22548	1871	40354	1.57437e-80	1.88257	1087	27715	6.84834e-06	2.38809e-05	3	A3A	30477	9.86858e-06
TCGA-55-8614-01A	HAS	2.77703e-130	1.47728	0.103954	1129	0	9	122	4.24524e-57	1.49261	546.863	3.25029e-34	1.50971	972	29361	6.39446e-28	1.5656	685	19953	0.460442	0.571793	ND	ND	45678	1.47907e-05
IGC-10-1061-T01	HAS	4.26216e-218	1.56391	0.12058	1627	1	7	180	9.77362e-66	1.4817	645.326	2.82249e-14	1.28221	996	32794	4.34137e-72	1.87302	989	22292	1.03055e-17	8.4742e-17	2	A3B	47091	1.52483e-05
TCGA-J2-A4AD-01A	HAS	0	2.40025	0.202171	5411	2	35	105	0	2.78048	3234.41	0	3.1371	3328	41893	2.55797e-229	2.42813	1723	28022	1.33526e-19	1.24047e-18	3	A3A	65850	2.13225e-05
NSLC-1159-T01	HAS	0	1.89651	0.140468	1775	0	8	44	1.05955e-204	2.09903	1020.48	7.8979e-138	2.22854	1202	23444	7.86015e-69	2.04374	747	15887	0.0582064	0.100981	ND	ND	12216	3.95559e-06
IGC-03-1254-T10	HAS	0	1.9831	0.160101	2355	0	43	89	0	2.33049	1499.2	4.85515e-291	2.67742	1768	26819	4.85309e-71	1.96132	858	17767	5.29811e-15	3.62236e-14	3	A3A	109341	3.54051e-05
NSLC-1179-T01	HAS	0	2.54811	0.247168	6377	0	38	199	0	3.05149	3984	0	3.52785	4029	39886	7.82948e-271	2.52419	1897	26247	1.67529e-37	3.23624e-36	4	A3A	200742	6.50011e-05
NSLC-1063-T01	HAS	1.45455e-100	1.85192	0.154173	518	0	1	5	3.30351e-79	2.24444	352.079	2.10778e-49	2.32819	384	6457	6.04105e-30	2.25478	251	4358	0.70753	0.78852	ND	ND	2690	8.71033e-07
TCGA-05-4422-01A	HAS	3.38696e-164	2.31582	0.243619	597	0	42	14	1.36875e-81	2.49817	317.845	3.54666e-68	2.87977	364	4071	1.5579e-16	2.05554	166	2601	0.000165535	0.000482481	3	A3A	111306	3.60413e-05
TCGA-50-5939-01A	HAS	0	2.19037	0.201241	1604	0	7	19	5.215e-293	2.68495	1071.23	6.49702e-227	3.03212	1126	13219	1.76122e-72	2.34007	581	8838	9.94114e-08	4.15751e-07	3	A3A	15516	5.02415e-06
IGC-10-1045-T01	HAS	0	1.92666	0.169441	3334	0	22	102	0	2.17267	1975.44	3.42679e-293	2.38623	2352	36807	1.86151e-112	1.99772	1308	24450	9.00498e-08	3.77899e-07	3	A3A	58880	1.90656e-05
IGC-09-1113-T01	HAS	2.3698e-181	1.69059	0.133298	1128	1	12	61	2.0026e-83	1.74237	565.818	1.93026e-38	1.66763	735	18024	5.70366e-50	1.96678	593	12330	0.00244771	0.00596966	2	A3B	27628	8.94606e-06
E01014101	HAS	1.12747e-57	1.40642	0.110416	577	2	20	31	1.39807e-32	1.47698	316.484	3.54006e-10	1.33506	512	15690	1.61549e-30	1.7886	468	10705	3.91953e-06	1.39476e-05	2	A3B	51929	1.68148e-05
TCGA-78-7162-01A	HAS	2.84938e-199	2.05673	0.170816	860	0	2	14	1.29009e-129	2.37333	535.831	4.9767e-111	2.76762	632	8950	7.04876e-25	1.94708	294	5918	1.88354e-07	7.71807e-07	3	A3A	6406	2.07429e-06
NSLC-1115-T01	HAS	0	2.03041	0.127468	6589	0	9	512	0	2.2313	3708.3	0	2.44283	4284	89807	1.3734e-227	2.06412	2436	60436	8.78545e-12	4.92714e-11	3	A3A	13152	4.25867e-06
EBUS270313A_P	HAS	0	1.88101	0.117274	2708	0	13	237	0	2.16492	1686.37	2.28461e-263	2.37661	1999	43272	6.15403e-98	1.99274	1135	29302	1.17466e-06	4.48138e-06	3	A3A	19819	6.41747e-06
NSLC-1205-T01	HAS	7.6429e-293	1.55979	0.0855167	2397	0	13	467	5.09527e-216	1.73928	1484.27	3.30325e-168	1.89281	2200	67281	2.13377e-60	1.63217	1292	45822	1.64398e-05	5.45158e-05	2	A3A	30306	9.81321e-06
TCGA-49-4487-01A	HAS	1.20054e-266	1.5477	0.0800274	2069	0	24	286	3.33186e-148	1.64241	1144.48	3.00617e-89	1.66903	1731	63616	2.11637e-66	1.71353	1195	42777	0.479416	0.590536	ND	ND	114491	3.70727e-05
NSLC-1128-T01	HAS	0	1.78179	0.0922407	3487	0	14	476	0	2.05423	2218.56	0	2.24834	2753	75104	1.23806e-119	1.90384	1570	50581	7.30106e-08	3.07453e-07	3	A3A	95403	3.08919e-05
IGC-03-1267-T01	HAS	0	1.86988	0.112176	2091	0	21	162	1.53911e-260	2.12013	1268.52	9.96515e-194	2.32803	1530	34966	1.21601e-71	1.95192	871	23741	2.15246e-05	7.04178e-05	3	A3A	119586	3.87224e-05
NSLC-1249-T01	HAS	5.84444e-90	1.45116	0.0812214	822	1	3	68	5.49911e-65	1.60544	521.179	6.96964e-50	1.72054	859	27907	7.92556e-21	1.54833	523	18881	0.054825	0.0962799	ND	ND	23175	7.50416e-06
IGC-04-1041-T03	HAS	0	2.24763	0.167698	5760	0	23	315	0	2.64554	3567.2	0	2.98234	3809	55152	1.31295e-231	2.30969	1926	36009	1.24857e-21	1.30992e-20	3	A3A	83993	2.71973e-05
NSLC-1096-T01	HAS	0	2.50331	0.183885	4475	0	43	117	0	2.88633	2631.15	0	3.46535	2856	36716	4.49394e-125	2.18371	1170	23869	2.15135e-45	5.34325e-44	4	A3A	101161	3.27564e-05
NSLC-1145-T01	HAS	0	2.46401	0.180844	14509	0	19	945	0	2.94927	9072.63	0	3.44295	9399	122437	0	2.39873	4328	80922	1.16791e-95	7.10671e-94	4	A3A	74946	2.42678e-05
IGC-11-1120-T01	HAS	4.79193e-173	1.67943	0.105589	1092	0	4	63	1.4569e-101	1.83068	626.181	6.70846e-65	1.90142	826	22090	7.61623e-40	1.84971	554	15230	0.615549	0.715702	ND	ND	3101	1.00412e-06
NSLC-1175-T01	HAS	0	3.04352	0.336781	6274	2	54	62	0	3.63221	3803.88	0	4.38998	3753	26728	3.47595e-240	2.69966	1496	17325	5.39942e-68	2.05347e-66	4	A3A	93670	3.03307e-05
NSLC-1259-T01	HAS	0	2.81669	0.226269	12133	0	98	357	0	3.34152	7371.03	0	3.95711	7337	76314	0	2.6234	3182	49923	5.12599e-95	2.8356e-93	4	A3A	389954	0.000126269
TCGA-97-8174-01A	HAS	0	2.23498	0.165751	2535	0	28	71	0	2.5717	1526.66	0	2.94519	1679	25225	2.51399e-86	2.1625	819	16758	3.60185e-14	2.34409e-13	3	A3A	62345	2.01876e-05
TCGA-55-6979-01A	HAS	0	2.50273	0.199876	3865	0	29	62	0	2.92676	2342.32	0	3.32679	2378	29551	1.4777e-168	2.51562	1180	19392	1.56857e-16	1.2082e-15	4	A3A	103742	3.35921e-05
TCGA-38-7271-01A	HAS	0	2.62467	0.211693	2423	0	5	19	0	3.14216	1514.84	0	3.65914	1504	16864	2.9913e-109	2.5939	718	11357	1.08476e-15	7.85807e-15	4	A3A	1264	4.09288e-07
TCGA-55-7574-01A	HAS	0	2.65481	0.217608	7069	0	19	149	0	3.21474	4456.71	0	3.81731	4507	48281	2.88238e-279	2.51486	1962	31903	6.88221e-61	2.20412e-59	4	A3A	39251	1.27096e-05
TCGA-49-6742-01A	HAS	0	2.95328	0.276141	8613	2	27	163	0	3.66775	5506.79	0	4.4182	5451	46299	0	2.71552	2120	29297	1.28417e-94	6.79494e-93	4	A3A	35868	1.16142e-05
TCGA-55-6712-01A	HAS	0	2.79628	0.323471	5120	1	13	36	0	3.13279	2853.89	0	3.43712	2683	23318	6.49691e-270	2.88271	1509	15637	5.78763e-09	2.73006e-08	4	A3A	16828	5.44898e-06
TCGA-MP-A4T2-01A	HAS	0	2.66468	0.283786	2075	0	3	4	0	3.34412	1374.6	0	4.19176	1460	11141	3.33762e-57	2.24255	501	7146	2.02199e-40	4.55697e-39	4	A3A	9859	3.19239e-06
IGC-12-1069-T01	HAS	0	3.05992	0.335655	9407	0	45	65	0	3.67238	5755.36	0	4.35611	5592	40588	0	2.83814	2317	25812	7.58685e-80	3.4197e-78	4	A3A	75511	2.44508e-05
TCGA-55-A4DF-01A	HAS	0	3.22333	0.437041	29334	1	114	408	0	3.94634	18372.3	0	4.67103	17490	97770	0	3.04564	7118	61025	1.21564e-251	3.69859e-249	4	A3A	589411	0.000190854
E01317102	HAS	0	2.04269	0.138313	2151	0	11	62	0	2.40912	1365.77	3.18536e-286	2.81491	1590	27485	4.06305e-62	1.9611	745	18485	2.07823e-17	1.66395e-16	3	A3A	50802	1.64499e-05
NSLC-1112-T01	HAS	0	2.40538	0.206878	4049	0	43	101	0	2.94171	2625.07	0	3.34885	2679	30745	5.72298e-182	2.49563	1298	19989	4.51653e-20	4.32804e-19	4	A3A	229023	7.41586e-05
TCGA-78-7152-01A	HAS	0	2.90494	0.28134	4958	0	28	48	0	3.45969	3003.08	0	4.08592	2970	25360	7.77999e-203	2.70597	1254	16168	8.16234e-40	1.74273e-38	4	A3A	91196	2.95296e-05
NSLC-1089-T01	HAS	0	1.72506	0.126095	3393	0	21	361	2.08951e-263	1.78752	1719.96	1.37983e-116	1.69615	2153	56253	1.82429e-159	2.04271	1751	37988	4.37807e-09	2.08945e-08	2	A3B	33504	1.08487e-05
IGC-12-1114-T01	HAS	8.85934e-113	1.38903	0.0849309	1174	0	4	271	9.39025e-60	1.44328	627.785	7.7083e-16	1.29071	1058	42757	1.4477e-60	1.76558	986	29130	9.03201e-13	5.31013e-12	2	A3B	21029	6.80928e-06
NSLC-1124-T01	HAS	0	2.25543	0.167812	5843	0	40	414	0	2.62447	3554.75	0	2.92391	3764	56136	1.8536e-244	2.33857	1979	36902	5.48651e-17	4.3078e-16	3	A3A	194174	6.28743e-05
IGC-02-1105-T01	HAS	4.91064e-47	1.31488	0.0892153	585	0	3	104	1.78058e-33	1.41919	363.011	1.63405e-18	1.40947	714	23835	1.08505e-19	1.53325	515	15804	0.139109	0.212208	ND	ND	13425	4.34707e-06
TCGA-44-7660-01A	HAS	4.37714e-121	1.36444	0.0818553	1339	1	3	256	5.88853e-62	1.40759	702.198	1.04168e-20	1.30512	1303	53211	5.01471e-55	1.65216	1122	36195	5.33409e-09	2.52591e-08	2	A3B	3366	1.08992e-06
IGC-11-1132-T01	HAS	4.61761e-39	1.33589	0.0866267	454	0	4	33	3.93395e-14	1.30439	191.589	1.6044e-05	1.23194	452	17914	2.74458e-13	1.49875	369	12021	0.00485422	0.0110836	2	A3B	13373	4.33023e-06
TCGA-97-A4M2-01A	HAS	6.5492e-95	2.06773	0.169402	400	0	0	3	7.70787e-58	2.35007	238.409	1.27012e-48	2.73309	278	4104	2.19091e-12	1.94497	137	2842	0.000672876	0.00180372	3	A3A	0	0
NSLC-1201-T01	HAS	0	2.09486	0.140655	4978	0	25	286	0	2.30584	2780.06	0	2.58258	3192	59167	1.16449e-158	2.05295	1717	40037	2.19131e-15	1.54152e-14	3	A3A	91631	2.96705e-05
IGC-13-1081-T01	HAS	0	2.47845	0.222661	2996	1	10	44	0	2.93923	1842.75	0	3.45448	1921	20402	2.96237e-109	2.35081	872	13609	1.20154e-23	1.39264e-22	4	A3A	18742	6.06874e-06
TCGA-55-8208-01A	HAS	0	2.7787	0.2681	7870	0	11	91	0	3.32273	4845.76	0	3.86779	4757	43001	0	2.70515	2175	28111	1.4956e-49	3.79196e-48	4	A3A	26812	8.68184e-06
NSLC-1261-T01	HAS	0	2.34813	0.191198	3564	1	35	87	0	2.82752	2278.33	0	3.29164	2408	29539	7.88385e-135	2.31001	1117	19525	5.29256e-25	6.37727e-24	4	A3A	80412	2.60377e-05
NSLC-1099-T01	HAS	0	1.88606	0.115193	2025	0	4	78	5.93536e-265	2.16759	1249.69	4.89679e-220	2.47333	1540	33076	4.05911e-56	1.85749	780	22307	1.64543e-11	8.89997e-11	3	A3A	19647	6.36178e-06
TCGA-91-8499-01A	HAS	0	2.18526	0.17291	3843	0	48	168	0	2.49953	2297.71	0	2.86219	2573	36983	8.61934e-125	2.11538	1257	24446	3.50447e-20	3.41196e-19	3	A3A	194667	6.3034e-05
IGC-04-1089-T01	HAS	0	1.94174	0.141628	2204	0	46	92	7.61089e-255	2.12946	1236.89	3.10077e-168	2.24664	1438	28136	7.39602e-88	2.10085	894	18706	0.108522	0.170414	ND	ND	96838	3.13565e-05
S01405_20100602_TPD_01.01	HAS	0	2.20883	0.166981	4112	0	65	220	0	2.66164	2652.62	0	3.02965	2805	40121	2.62233e-171	2.29035	1444	27321	1.87889e-19	1.71925e-18	3	A3A	100385	3.25051e-05
NSLC-1183-T01	HAS	4.74693e-271	1.55327	0.0938346	2061	0	4	281	1.53578e-126	1.59695	1037.68	2.41876e-45	1.46878	1479	52954	7.29095e-98	1.89637	1297	35967	1.15025e-11	6.33416e-11	2	A3B	8129	2.6322e-06
QY22ZAH2	HAS	2.09744e-85	1.39163	0.0739285	879	1	4	196	2.66019e-47	1.45508	480.7	8.16214e-25	1.43457	884	37374	6.64672e-28	1.58156	653	25042	0.0578086	0.100648	ND	ND	12768	4.13433e-06
IGC-08-1024-T01	HAS	2.15304e-113	1.55419	0.086445	859	0	9	47	1.37974e-70	1.69254	504.508	6.63653e-55	1.83012	777	24161	9.42649e-21	1.59909	456	16228	0.021362	0.0415455	2	A3A	6983	2.26112e-06
NSLC-1265-T01	HAS	8.76992e-170	1.83628	0.121192	893	0	17	24	5.68208e-100	2.02736	517.388	1.79454e-83	2.29517	673	14343	3.75828e-22	1.75996	348	9672	3.39864e-05	0.000109422	3	A3A	30758	9.95957e-06
NSLC-1149-T01	HAS	0	2.4014	0.193453	3297	0	39	51	0	2.85	2056.42	0	3.28104	2149	26688	7.38235e-131	2.38132	1019	17436	6.68607e-19	5.77088e-18	4	A3A	132691	4.29659e-05
NSLC-1208-T01	HAS	1.00626e-229	1.84766	0.113106	1202	0	17	48	3.87003e-141	2.06306	714.182	8.05338e-106	2.26018	885	20337	5.34514e-39	1.90101	501	13688	0.00157015	0.00396446	3	A3A	49730	1.61028e-05
NSLC-1088-T01	HAS	6.01914e-113	1.69154	0.0926597	700	0	5	26	2.03109e-69	1.85947	412.293	1.87424e-56	2.0664	573	16094	1.24845e-17	1.6769	319	11041	0.00228252	0.00561177	3	A3A	18420	5.96447e-06
IGC-02-1017-T01	HAS	3.6148e-57	1.28838	0.0739831	776	0	6	226	2.38695e-29	1.31905	403.695	6.23344e-09	1.22053	891	39880	1.95394e-30	1.55076	778	27407	8.51479e-07	3.3107e-06	2	A3B	19450	6.29799e-06
NSLC-1140-T01	HAS	4.50131e-99	1.53844	0.0881648	773	0	7	43	8.32677e-72	1.72766	493.203	5.00621e-47	1.79359	706	21553	3.41244e-28	1.74213	465	14615	0.628275	0.724749	ND	ND	34830	1.12781e-05
IGC-03-1265-T04	HAS	1.08492e-92	1.45137	0.0791335	845	2	7	86	2.1541e-62	1.5845	514.966	6.31811e-40	1.62836	831	29437	5.6512e-27	1.62668	565	20035	1	1	ND	ND	15327	4.96295e-06
NSLC-1194-T01	HAS	3.55165e-84	1.41753	0.0841201	819	0	3	156	7.97428e-63	1.57104	528.5	1.24815e-45	1.66125	886	28377	2.71357e-22	1.54467	568	19565	0.17551	0.256111	ND	ND	40050	1.29684e-05
TCGA-75-7031-01A	HAS	8.81368e-117	1.50976	0.0918221	951	1	12	77	1.54435e-76	1.65541	574.086	7.45039e-43	1.65651	839	26640	4.5014e-38	1.76461	611	18212	0.231737	0.327935	ND	ND	20055	6.49389e-06
IGC-10-1037-T03	HAS	0	2.19326	0.161888	6358	0	58	471	0	2.45136	3618.69	0	2.72345	3947	64155	3.37151e-237	2.21081	2165	43350	6.05335e-16	4.4379e-15	3	A3A	256011	8.28974e-05
TCGA-44-3398-01A	HAS	0	2.52596	0.194252	3381	0	14	33	0	3.08692	2176.21	0	3.4722	2115	26106	1.11776e-180	2.71009	1104	17459	2.62366e-12	1.51327e-11	4	A3A	12842	4.15829e-06
TCGA-55-A493-01A	HAS	0	2.37804	0.177298	5932	0	13	264	0	2.83567	3728.74	0	3.29095	3913	52526	5.51383e-228	2.3365	1847	34921	2.67628e-37	5.08911e-36	4	A3A	53457	1.73096e-05
NSLC-1157-T01	HAS	0	2.30413	0.160303	3294	0	32	145	0	2.71239	2036.01	0	3.15025	2184	32336	1.27973e-118	2.24384	1041	21639	4.03693e-21	4.12852e-20	3	A3A	51254	1.65963e-05
NSLC-1171-T01	HAS	0	2.08239	0.134702	1589	0	13	40	2.16606e-293	2.57497	1096.68	1.99552e-256	3.05968	1245	20236	1.47376e-49	2.01783	548	13506	1.57872e-17	1.28087e-16	3	A3A	22221	7.19525e-06
NSLC-1252-T01	HAS	0	2.9855	0.32938	13612	0	47	215	0	3.54622	8170.95	0	4.19919	8062	59806	0	2.74363	3318	37672	5.36679e-112	3.84199e-110	4	A3A	97369	3.15285e-05
NSLC-1254-T01	HAS	0	2.85399	0.261403	7055	1	23	71	0	3.41325	4312.85	0	4.03169	4270	38677	5.04943e-289	2.67123	1830	25018	1.54246e-56	4.57846e-55	4	A3A	69666	2.25581e-05
IGC-11-1085-T02	HAS	0	3.39966	0.474161	37499	0	79	254	0	4.25558	24159.1	0	5.14696	23176	115304	0	3.06187	8404	70284	0	0	4	A3A	379957	0.000123032
NSLC-1101-T01	HAS	0	2.99861	0.298163	6069	0	7	35	0	3.77748	4017.53	0	4.57725	3915	29182	2.74629e-264	2.79419	1549	18914	3.18149e-72	1.33513e-70	4	A3A	13475	4.36326e-06
NSLC-1117-T01	HAS	0	2.80713	0.290748	7548	0	34	131	0	3.38217	4706.34	0	4.02458	4713	38364	9.52071e-293	2.60563	1969	24756	6.43267e-69	2.52534e-67	4	A3A	133795	4.33234e-05
IGC-11-1108-T02	HAS	0	2.14981	0.151267	3373	0	64	152	0	2.42429	1965.21	0	2.76822	2223	36629	1.70799e-106	2.07272	1122	24691	1.95494e-16	1.49633e-15	3	A3A	151395	4.90223e-05
NSLC-1056-T01	HAS	2.48477e-262	1.6229	0.0995462	1793	0	17	278	1.68016e-159	1.77758	1045.92	1.54535e-103	1.84873	1442	40450	7.40512e-61	1.78988	949	27496	0.432705	0.543449	ND	ND	42089	1.36286e-05
NSLC-1100-T01	HAS	0	2.43474	0.191767	9532	0	13	422	0	2.77201	5522.49	0	3.05757	5537	75810	0	2.52648	3102	51399	7.05312e-19	6.04482e-18	3	A3A	41559	1.3457e-05
NSLC-1076-T01	HAS	0	1.73941	0.114406	2652	0	32	247	2.458e-242	1.86662	1460.6	3.79594e-157	1.94597	1906	47551	2.42598e-90	1.87415	1240	32121	0.299101	0.402856	ND	ND	191648	6.20564e-05
TCGA-49-6743-01A	HAS	0	2.08954	0.138533	10359	0	9	1007	0	2.47072	6554.41	0	2.85961	7420	126709	0	2.05619	3591	85283	2.70321e-64	9.13836e-63	3	A3A	41060	1.32954e-05
TCGA-55-7570-01A	HAS	0	1.91011	0.126263	4216	0	11	436	0	2.11814	2436.2	0	2.30611	2901	61162	1.29615e-145	1.98482	1714	41986	4.18914e-07	1.66607e-06	3	A3A	47470	1.5371e-05
TCGA-35-4122-01A	HAS	0	1.66614	0.103564	2372	0	5	199	3.55957e-230	1.84429	1411.35	1.93837e-180	2.02498	1967	49749	1.67419e-60	1.70088	1116	33604	1.82259e-06	6.72149e-06	3	A3A	8055	2.60824e-06
IGC-10-1185-T01	HAS	4.83953e-289	1.66806	0.102098	1860	0	21	154	1.13694e-173	1.82853	1080.67	1.55731e-143	2.03757	1538	39283	4.92292e-41	1.64252	847	26837	2.41237e-07	9.81892e-07	3	A3A	56130	1.81751e-05
IGC-11-1087-T02	HAS	0	1.74886	0.10753	2383	0	14	265	2.49131e-260	1.96241	1435.47	9.83774e-159	2.01469	1752	44816	8.36826e-104	2.01171	1175	30101	0.984658	1	ND	ND	43592	1.41153e-05
NSLC-1120-T01	HAS	1.7792e-278	1.51485	0.080757	2273	0	8	504	2.85433e-179	1.65729	1358.37	2.49683e-137	1.78032	2152	72514	1.81067e-53	1.58642	1273	48138	0.000931028	0.00242625	2	A3A	25746	8.33666e-06
TCGA-49-4507-01A	HAS	0	1.8831	0.127979	1715	0	11	59	3.66595e-211	2.12404	1027.7	3.76984e-162	2.35236	1255	25296	2.09262e-54	1.92244	687	16944	1.27654e-05	4.30347e-05	3	A3A	34553	1.11884e-05
NSLC-1260-T01	LAS	1.49983e-05	1.06811	0.0420942	228	0	5	676	0.0205812	1.05408	85.2722	1	0.911191	832	72318	1.01642e-15	1.33645	830	49188	5.16334e-15	3.55016e-14	1	A3B	67381	2.18182e-05
NSLC-1057-T01	LAS	5.43566e-09	1.13659	0.0474261	212	0	7	161	0.000590298	1.12336	89.9347	0.650181	1.00718	426	31608	2.15532e-09	1.37078	393	21425	9.85252e-06	3.38715e-05	1	A3B	53278	1.72516e-05
NSLC-1253-T01	LAS	3.87858e-20	1.15964	0.0475651	457	0	11	306	1.67543e-09	1.16248	218.039	0.222817	1.03947	810	58813	5.48232e-20	1.42122	750	39829	5.64094e-10	2.84856e-09	1	A3B	81656	2.64406e-05
TCGA-62-A46P-01A	LAS	0.234466	1.0189	0.0434522	0	0	3	122	0.537743	1.0063	5.91389	1	0.878808	479	39699	7.06199e-07	1.26659	466	26797	1.84845e-08	8.30098e-08	NA	NA	17537	5.67855e-06
NSLC-1116-T01	LAS	0.407169	1.03144	0.0420409	0	0	3	12	0.127757	1.13502	13.3235	1	0.901397	53	4522	0.00100836	1.57118	59	2888	0.00329409	0.00775418	NA	NA	0	0
NSLC-1133-T01	LAS	4.68059e-12	1.19347	0.0528117	215	0	2	75	5.00572e-05	1.17436	91.4578	0.765359	0.993719	302	21685	3.89353e-12	1.51611	314	14778	1.34988e-07	5.58779e-07	1	A3B	36932	1.19587e-05
NSLC-1162-T01	LAS	1.18144e-26	1.20627	0.0567392	483	0	12	208	1.00486e-13	1.22395	246.098	0.003172	1.11782	712	42664	1.65653e-19	1.46154	633	29010	8.92155e-07	3.44683e-06	1	A3B	27958	9.05292e-06
NSLC-1174-T01	LAS	4.1015e-14	1.13864	0.0544183	354	0	6	232	4.30295e-10	1.17842	214.697	0.00847545	1.09981	769	45355	6.09488e-15	1.37845	649	30540	2.22636e-05	7.26403e-05	1	A3B	24938	8.07503e-06
NSLC-1160-T01	LAS	2.93167e-07	1.14377	0.0508941	156	0	4	50	7.649e-06	1.19532	100.331	0.323902	1.0487	310	20850	5.58497e-11	1.48894	304	14401	1.31574e-05	4.39907e-05	1	A3B	46478	1.50498e-05
NSLC-1097-T01	LAS	9.64264e-07	1.16205	0.0521684	126	0	3	15	8.11535e-05	1.2028	74.6942	0.142861	1.0969	231	14683	5.60633e-07	1.43478	212	10302	0.00470297	0.0107787	1	A3B	16234	5.25664e-06
NSLC-1266-T01	LAS	2.6997e-56	1.34426	0.05986	653	0	3	223	7.68956e-36	1.42742	382.078	4.47131e-16	1.37337	708	36172	9.85066e-26	1.60231	568	24873	0.00621634	0.0138558	2	A3B	9189	2.97544e-06
NSLC-1086-T01	LAS	7.09434e-37	1.17171	0.0522785	811	0	6	665	1.05852e-19	1.19127	425.169	0.397044	1.0184	1311	89909	3.90563e-48	1.52744	1337	61134	1.05754e-25	1.38389e-24	1	A3B	12722	4.11944e-06
TCGA-53-7626-01A	LAS	1.17964e-216	1.44979	0.0719205	1999	0	8	741	1.51445e-116	1.51663	1082.9	2.47663e-52	1.45817	1774	77428	3.80972e-77	1.70862	1405	52334	7.89456e-06	2.72946e-05	2	A3B	61675	1.99706e-05
TCGA-55-A48X-01A	LAS	4.19621e-204	1.47657	0.0739302	1788	0	7	560	1.53939e-127	1.59421	1050.35	1.15536e-68	1.58225	1624	64670	5.74164e-67	1.71784	1194	43794	0.0293656	0.0548969	ND	ND	39226	1.27015e-05
NSLC-1095-T01	LAS	4.26594e-05	1.08012	0.0507023	173	0	4	196	0.00479977	1.08411	85.6518	0.92722	0.97865	579	39362	1.51043e-09	1.31514	525	26559	8.38041e-07	3.2689e-06	1	A3B	35069	1.13555e-05
NSLC-1111-T01	LAS	1.07032e-43	1.2681	0.0623902	631	0	3	255	4.56814e-21	1.28378	315.438	7.43805e-05	1.15932	740	40875	5.64618e-27	1.54852	687	28410	3.781e-08	1.66118e-07	2	A3B	13260	4.29364e-06
NSLC-1211-T01	LAS	3.62851e-21	1.18917	0.0529145	407	0	12	237	4.54514e-10	1.19402	196.783	0.197505	1.04888	614	41333	4.08956e-20	1.48903	597	28309	9.18777e-10	4.56388e-09	1	A3B	63955	2.07089e-05
NSLC-1187-T01	LAS	1.20717e-80	1.24195	0.0620631	1316	0	2	885	1.83746e-55	1.31238	800.955	1.9655e-15	1.21071	1794	92373	6.17619e-60	1.5512	1571	63135	5.45936e-13	3.28913e-12	2	A3B	25503	8.25798e-06
TCGA-MP-A4TC-01A	LAS	1.61657e-23	1.20053	0.052828	433	0	3	234	7.0344e-17	1.26243	266.496	0.00740464	1.11073	655	41919	4.10771e-26	1.56943	627	28399	5.03346e-10	2.55238e-09	1	A3B	34435	1.11502e-05
NSLC-1170-T01	LAS	1.63425e-30	1.14388	0.0546756	783	0	5	1171	6.98917e-13	1.13982	357.705	1	0.9523	1399	96408	1.34904e-48	1.48882	1517	66867	5.60995e-34	1.00402e-32	1	A3B	22284	7.21565e-06
NSLC-1207-T01	LAS	0.00344713	1.09361	0.0511084	73	1	3	26	0.168934	1.05962	21.9431	0.528207	1.02759	221	14565	0.0273119	1.17761	169	9719	0.192698	0.27859	NA	NA	1318	4.26774e-07
NSLC-1182-T01	LAS	6.55712e-32	1.27694	0.0645663	441	0	6	108	1.29423e-19	1.33491	251.139	1.3267e-05	1.21444	527	27052	1.05254e-21	1.60226	474	18442	1.08211e-05	3.69925e-05	2	A3B	20329	6.58261e-06
NSLC-1186-T01	LAS	3.14795e-24	1.23422	0.056	384	0	10	162	2.62239e-14	1.2759	211.697	0.000128323	1.18611	522	30667	8.51633e-16	1.48983	457	21375	0.000347833	0.000966467	2	A3B	32443	1.05052e-05
NSLC-1200-T01	LAS	8.97902e-15	1.14786	0.0526152	349	0	5	270	6.77976e-05	1.11609	129.705	0.758062	0.996176	637	43512	4.23332e-13	1.35835	610	30558	3.96334e-08	1.72881e-07	1	A3B	27467	8.89393e-06
TCGA-97-8179-01A	LAS	3.18819e-05	1.10137	0.0530666	142	0	6	100	0.19752	1.0405	26.5849	1	0.942178	358	24756	5.84813e-05	1.25575	325	16862	0.000184773	0.000535402	NA	NA	41683	1.34971e-05
TCGA-97-A4LX-01A	LAS	7.86513e-30	1.21949	0.0620555	509	0	4	249	3.96343e-12	1.20866	228.054	0.176158	1.05031	658	38643	8.57572e-24	1.51404	663	27011	2.34195e-11	1.25007e-10	1	A3B	5679	1.83888e-06
NSLC-1077-T01	LAS	2.7165e-208	1.4565	0.0769328	1909	0	10	424	2.2959e-140	1.59337	1163.38	1.52301e-90	1.64119	1872	67745	1.07239e-58	1.63348	1252	45522	0.911604	0.940188	ND	ND	24999	8.09478e-06
S01356_20100601_TPD_01.01	LAS	1.72687e-06	1.07801	0.0541278	244	0	5	299	3.51512e-06	1.11844	174.093	1	0.932891	792	53044	4.50914e-26	1.46619	852	36307	3.17689e-20	3.11796e-19	1	A3B	13835	4.47983e-06
TCGA-55-8299-01A	LAS	0.0027755	1.08807	0.0536308	81	0	0	33	0.332208	1.03194	13.8983	1	0.940144	235	16138	0.00201246	1.23635	214	11175	0.00366413	0.00851629	NA	NA	0	0
TCGA-86-8673-01A	LAS	1.25166e-92	1.29879	0.0671977	1236	0	12	551	1.25363e-62	1.38525	748.392	8.96677e-36	1.38776	1563	68280	5.25499e-35	1.47562	1128	46343	0.111883	0.17524	ND	ND	61637	1.99583e-05
NSLC-1110-T01	LAS	7.59476e-21	1.18405	0.0594181	412	0	4	281	5.82615e-10	1.18932	199.299	0.289559	1.03708	633	38180	4.75474e-21	1.49394	619	25918	8.02667e-11	4.19247e-10	1	A3B	11127	3.60297e-06
NSLC-1167-T01	LAS	1.58753e-07	1.09169	0.0508584	251	0	3	264	2.19277e-06	1.12944	166.41	0.428853	1.02174	757	50100	8.27789e-15	1.36009	695	34554	4.4021e-08	1.89977e-07	1	A3B	22150	7.17226e-06
AEIUFAVJ	LAS	8.0193e-05	1.09456	0.0565502	136	0	5	71	0.0115922	1.09153	62.0543	1	0.953133	374	23903	1.38402e-08	1.36313	366	16356	1.03813e-06	3.9981e-06	1	A3B	12362	4.00287e-06
IGC-02-1016-T01	LAS	4.95946e-130	1.44004	0.072617	1215	0	10	187	3.08131e-88	1.57533	742.839	2.54129e-46	1.55307	1170	46425	1.22577e-48	1.71523	864	31042	0.0261342	0.0494639	2	A3B	39667	1.28443e-05
NSLC-1185-T01	LAS	0.000113113	1.08501	0.0463197	144	0	0	139	0.0481104	1.06356	50.7373	1	0.924464	426	33924	6.0871e-09	1.34192	423	23206	5.44352e-08	2.32448e-07	1	A3B	0	0
TCGA-97-7937-01A	LAS	4.81456e-25	1.15512	0.0557558	594	0	8	438	6.45474e-11	1.15204	273.717	1	0.972244	1014	67785	7.96124e-35	1.49307	1060	46142	8.15708e-23	9.19182e-22	1	A3B	19920	6.45018e-06
NSLC-1193-T01	LAS	3.44552e-101	1.22553	0.0600843	1758	0	2	1858	4.45426e-55	1.2584	944.758	2.33493e-12	1.1544	2443	135302	4.18804e-70	1.49696	2158	92168	9.51122e-19	8.09451e-18	1	A3B	7400	2.39615e-06
E00934102	LAS	3.00859e-09	1.07579	0.0537466	389	0	9	871	0.00194269	1.06022	144.954	1	0.887533	1240	88360	1.36332e-29	1.38675	1312	59835	8.33937e-30	1.28469e-28	1	A3B	47015	1.52237e-05
NSLC-1093-T01	LAS	0.0573361	1.12179	0.050349	0	0	1	10	0.394155	1.05879	4.99694	0.7989	0.978754	49	3522	0.123989	1.2438	41	2319	0.277831	0.381196	NA	NA	0	0
NSLC-1122-T01	LAS	6.23643e-66	1.26413	0.0607576	982	0	6	459	1.32195e-34	1.29474	516.756	6.55139e-08	1.17249	1191	66215	1.71261e-42	1.55824	1079	45138	9.58107e-12	5.32427e-11	2	A3B	47679	1.54387e-05
S01331_20100601_TPD_01.01	LAS	3.52993e-08	1.12024	0.0502545	214	0	9	163	9.74731e-05	1.13144	110.013	0.611756	1.01017	491	34053	1.73595e-11	1.39113	456	22965	8.6191e-07	3.34059e-06	1	A3B	50950	1.64978e-05
NSLC-1139-T01	LAS	2.29749e-21	1.13821	0.0462047	564	0	7	789	8.08172e-11	1.14639	281.321	0.0915569	1.0484	1173	85808	2.83859e-22	1.37227	1030	57564	2.67689e-10	1.37459e-09	1	A3B	37336	1.20896e-05
NSLC-1072-T01	LAS	9.96674e-29	1.12773	0.0524399	832	0	3	1317	1.94038e-11	1.11915	365.376	0.276412	1.02238	1819	119196	2.91161e-29	1.33846	1613	80736	2.63421e-15	1.83191e-14	1	A3B	27611	8.94056e-06
NSLC-1163-T01	LAS	5.25624e-31	1.14147	0.0527335	813	0	8	1187	3.23309e-11	1.12549	339.167	1	0.965788	1512	106101	4.09366e-41	1.43549	1530	72234	4.37183e-28	6.11553e-27	1	A3B	82707	2.67809e-05
TCGA-44-8117-01A	LAS	1.12296e-20	1.11351	0.0506506	651	0	4	1205	1.14253e-08	1.10747	290.357	1	0.933342	1455	107652	6.8608e-41	1.43237	1537	74100	4.63749e-32	7.83865e-31	1	A3B	8430	2.72967e-06
NSLC-1256-T01	LAS	9.72839e-212	1.45066	0.0697093	1966	0	15	588	1.52294e-129	1.55397	1137.55	1.92324e-72	1.55401	1851	77659	1.56752e-66	1.6596	1340	52643	0.0650886	0.110632	ND	ND	54269	1.75725e-05
NSLC-1135-T01	LAS	1.77261e-233	1.26227	0.0609643	3577	0	2	2900	3.39488e-126	1.2995	1925.84	2.23356e-39	1.21891	4546	242951	4.82087e-126	1.50662	3810	164734	2.84367e-22	3.06261e-21	2	A3B	3720	1.20455e-06
TCGA-44-4112-01A	LAS	5.23586e-119	1.38091	0.0645391	1275	0	9	454	1.78412e-74	1.47121	744.985	1.67808e-41	1.46743	1352	62306	4.75966e-40	1.57344	974	41862	0.0952903	0.151791	ND	ND	54863	1.77649e-05
E01278101	LAS	2.00573e-112	1.46749	0.0735429	996	0	6	139	2.02838e-52	1.49463	497.731	2.71197e-32	1.5186	887	36951	3.99326e-25	1.56069	617	25010	0.594822	0.696726	ND	ND	43086	1.39514e-05
NSLC-1082-T01	LAS	3.85992e-08	1.1389	0.0507276	185	0	2	106	3.10179e-05	1.16345	102.417	0.0353539	1.11007	401	25658	1.41588e-06	1.31712	328	17688	0.0225404	0.0435424	1	A3B	7137	2.31099e-06
NSLC-1210-T01	LAS	8.79076e-184	1.26225	0.0561049	2802	0	6	2470	6.42064e-106	1.30991	1559.36	5.15527e-27	1.2029	3497	205168	4.02807e-118	1.55555	3094	140372	1.15744e-25	1.49852e-24	2	A3B	20294	6.57128e-06
IGC-04-1164-T01	LAS	2.37508e-146	1.1928	0.0565289	2987	0	0	2666	2.92321e-65	1.19826	1445.75	6.73308e-06	1.06939	4514	279955	5.57064e-123	1.46631	4224	191055	9.28249e-50	2.40357e-48	1	A3B	0	0
NSLC-1069-T01	LAS	3.23264e-58	1.20621	0.056201	1095	0	5	799	1.20317e-31	1.23372	584.249	2.07443e-11	1.17905	1709	97525	2.32683e-32	1.39824	1375	66165	2.29228e-06	8.37748e-06	1	A3B	48972	1.58573e-05
TCGA-NJ-A4YQ-01A	LAS	1.44604e-13	1.07131	0.0499019	646	0	2	2166	0.0177203	1.03361	143.66	1	0.924969	2285	166094	2.28087e-25	1.26202	2133	113637	3.61569e-25	4.44474e-24	1	A3B	4285	1.3875e-06
5V8LTAZB	LAS	6.43837e-31	1.09664	0.0481534	1177	0	1	2563	5.27783e-29	1.14575	833.605	0.000597769	1.05949	3515	240099	4.80053e-57	1.35122	3038	162714	6.21631e-23	7.07033e-22	1	A3B	811	2.62605e-07
NSLC-1094-T01	LAS	1.55799e-108	1.23624	0.054496	1821	0	2	1588	2.18472e-67	1.28899	1049.91	1.65556e-20	1.20603	2538	150044	3.76764e-70	1.49902	2145	102024	9.69957e-14	6.14811e-13	2	A3B	2496	8.08215e-07
NSLC-1105-T01	LAS	4.99659e-18	1.10911	0.0521969	586	0	5	614	1.48648e-06	1.0935	236.24	1	0.951127	1391	97755	1.37996e-29	1.37612	1372	66642	1.71676e-22	1.89936e-21	1	A3B	18139	5.87348e-06
NSLC-1119-T01	LAS	0.028611	1.17973	0.0496074	21	0	0	8	0.0700203	1.23017	12.5362	0.790499	0.978539	31	2329	0.00305961	1.6922	36	1564	0.0239718	0.0458706	NA	NA	0	0
TCGA-50-5930-01A	LAS	0.0506342	1.02102	0.0354347	0	0	3	1047	1	0.975639	-70.8642	1	0.841536	1423	152049	3.01747e-15	1.24076	1415	102546	3.55916e-25	4.4199e-24	NA	NA	33211	1.07539e-05
IGC-09-1008-T01	LAS	3.11229e-40	1.19009	0.0638571	804	0	1	655	5.39405e-35	1.27712	553.54	8.04378e-08	1.16051	1339	67488	2.07585e-44	1.53327	1212	46236	1.61776e-12	9.44125e-12	2	A3B	0	0
LU-FF62_tumor	LAS	1.67064e-237	1.3487	0.0691883	2769	0	4	1805	1.10806e-110	1.37155	1381.58	1.61503e-73	1.40802	3026	131853	2.04002e-50	1.41109	2074	90175	0.942513	0.965835	ND	ND	2112	6.83874e-07
LU-FF53_tumor	LAS	1.44443e-190	1.32031	0.0695949	2410	0	3	1435	3.4159e-105	1.37184	1313.51	4.8277e-29	1.25321	2567	122732	4.33945e-107	1.6395	2279	83289	5.25595e-21	5.33041e-20	2	A3B	30089	9.74294e-06
NSLC-1197-T01	LAS	1.74381e-145	1.17259	0.0560451	3301	0	1	2785	1.21797e-55	1.16372	1471.89	5.0332e-06	1.06329	5531	340824	1.43316e-107	1.38856	4931	232674	1.09283e-42	2.55764e-41	1	A3B	2399	7.76806e-07
NSLC-1255-T01	LAS	2.05788e-21	1.25304	0.0577409	314	0	5	142	7.24023e-11	1.27112	157.625	0.00525213	1.15404	389	23114	7.65978e-14	1.53004	350	15686	0.000129352	0.000388694	2	A3B	24507	7.93547e-06
NSLC-1172-T01	LAS	4.29769e-17	1.12878	0.055641	470	0	5	403	0.000115385	1.09025	154.793	1	0.964358	957	62948	5.88067e-18	1.34767	913	42973	3.79672e-13	2.32191e-12	1	A3B	32713	1.05926e-05
TCGA-86-8358-01A	LAS	1.6776e-14	1.07628	0.0508011	651	0	2	1345	2.56214e-08	1.08593	344.064	0.893456	0.99087	2305	154942	2.76415e-30	1.30025	2043	104654	2.77739e-19	2.50376e-18	1	A3B	0	0
TCGA-95-7039-01A	LAS	2.87836e-132	1.20708	0.0564119	2505	0	4	2807	2.51441e-52	1.20007	1139	1.28486e-12	1.12454	3708	222601	3.0969e-69	1.38998	3124	151728	1.72048e-18	1.43412e-17	1	A3B	10718	3.47053e-06
EBUS240713B	LAS	0.0390074	1.04521	0.0473466	69	0	4	80	0.00582342	1.09851	70.0386	0.721165	0.999635	413	28563	3.11412e-07	1.31862	368	19294	0.000110386	0.000335586	1	A3B	19333	6.26011e-06
NSLC-1074-T01	LAS	4.18813e-07	1.22287	0.0788937	99	0	1	9	1.49579e-06	1.34008	69.7882	0.00249263	1.28743	154	5945	2.37069e-05	1.50192	121	4004	0.212349	0.302964	ND	ND	0	0
NSLC-1161-T01	LAS	1.90401e-06	1.17132	0.0796661	113	2	4	20	0.00320724	1.16302	50.1804	0.188204	1.0925	196	8444	0.000264228	1.34476	162	5670	0.0493497	0.0877773	ND	ND	998	3.23157e-07
NSLC-1196-T01	LAS	0.00138305	1.07066	0.0653566	116	0	7	61	0.017933	1.07991	61.4158	0.0781655	1.08112	484	23422	0.00785623	1.15036	346	15736	0.371326	0.481774	ND	ND	24782	8.02451e-06
IGC-04-1059-T02	LAS	0.0125764	1.05955	0.0541924	80	0	4	47	0.0968059	1.05774	36.6809	0.66676	1.00555	368	22488	0.00139951	1.20153	304	15547	0.0216312	0.0419859	NA	NA	13467	4.36067e-06
S01467_20100615_TPD_01.01	LAS	1.22554e-81	1.37421	0.0800308	879	0	21	123	8.14592e-47	1.44355	488.241	4.58084e-29	1.46487	942	35407	5.57715e-23	1.51109	647	23575	0.55048	0.654523	ND	ND	85283	2.7615e-05
NSLC-1107-T01	LAS	0	1.62505	0.0848262	2736	1	2	441	8.68578e-278	1.83672	1706.5	1.42111e-185	1.92661	2296	74634	1.48442e-97	1.82072	1450	49875	0.0873357	0.141717	ND	ND	1469	4.75668e-07
TCGA-MP-A5C7-01A	LAS	0.0701165	1.06496	0.0789509	0	2	0	9	0.260515	1.05352	13.8684	0.544187	1.03106	155	6476	0.082652	1.15818	118	4389	0.348972	0.455321	NA	NA	0	0
IGC-10-1180-T01	LAS	1.88695e-69	1.34983	0.0935532	789	0	1	103	3.85285e-34	1.38036	403.685	4.53111e-12	1.28945	790	28251	1.35211e-30	1.60929	675	19341	1.93739e-05	6.3897e-05	2	A3B	5854	1.89555e-06
IGC-10-1044-T01	LAS	6.46135e-41	1.25735	0.0715851	608	0	3	233	5.36429e-16	1.24446	268.53	0.0307049	1.08527	685	35201	1.85981e-27	1.55889	682	24399	1.47853e-11	8.03289e-11	1	A3B	7595	2.45929e-06
IGC-13-1182-T01	LAS	7.32183e-28	1.2647	0.0706695	394	0	3	85	5.23858e-16	1.31072	214.777	0.0107608	1.12839	451	22799	4.73224e-24	1.6678	455	15562	3.4844e-09	1.67609e-08	2	A3B	11133	3.60491e-06
S01404_20100615_TPD_01.01	LAS	0.0759852	1.0386	0.0509868	0	0	2	75	0.407226	1.01844	12.5649	1	0.947932	375	25478	0.00196303	1.18894	319	17280	0.00301475	0.00713803	NA	NA	15708	5.08632e-06
NSLC-1070-T01	LAS	1.42501e-295	1.51623	0.0814801	2409	0	8	720	1.59976e-183	1.64425	1414.87	1.30398e-104	1.65415	2102	74940	4.42824e-88	1.74187	1509	51089	0.121722	0.189432	ND	ND	63509	2.05645e-05
S00488_20090826_TPD_01.01	LAS	0.000678918	1.0539	0.0509016	173	1	2	342	0.00804919	1.06444	96.9888	1	0.933418	809	56768	3.14672e-14	1.32383	793	39235	2.3239e-12	1.34676e-11	1	A3B	8480	2.74586e-06
TCGA-05-4382-01A	LAS	0	1.52391	0.0742486	7369	0	3	2595	0	1.64098	4232.65	5.87612e-293	1.65441	6324	248939	9.89145e-256	1.73184	4512	169670	0.0178264	0.0356235	2	A3B	16004	5.18216e-06
TCGA-55-8510-01A	LAS	3.00635e-133	1.41633	0.0715523	1312	0	6	376	1.80912e-84	1.52134	774.128	1.55931e-50	1.54093	1324	53815	1.58307e-40	1.59437	935	36730	0.422139	0.532929	ND	ND	36049	1.16728e-05
NSLC-1262-T01	LAS	2.29841e-38	1.25271	0.0636616	582	0	3	196	5.38433e-22	1.29544	318.605	4.22292e-10	1.25674	788	38829	1.56366e-17	1.43943	609	26200	0.0111918	0.023729	2	A3B	1948	6.30771e-07
TCGA-97-A4M3-01A	LAS	3.91601e-74	1.42962	0.0732953	703	0	17	75	8.73033e-47	1.53547	412.554	2.02956e-31	1.58963	710	27393	1.44071e-19	1.55956	473	18601	0.764132	0.832541	ND	ND	99042	3.20702e-05
TCGA-55-6969-01A	LAS	1.43981e-13	1.09873	0.0518031	467	0	8	741	7.49669e-09	1.12042	266.657	1	0.956943	1228	86532	4.06104e-34	1.43665	1253	58812	2.88298e-24	3.37364e-23	1	A3B	11910	3.85651e-06
TCGA-55-8507-01A	LAS	2.11951e-28	1.11402	0.053748	911	0	4	1726	1.39522e-08	1.09033	339.677	1	0.931774	2024	141647	9.30824e-48	1.39649	2076	96939	7.86142e-39	1.64954e-37	1	A3B	16044	5.19511e-06
NSLC-1203-T01	LAS	2.64553e-32	1.18246	0.0580098	663	0	5	618	4.5224e-17	1.20204	344.909	7.3842e-05	1.12783	1108	62742	5.67549e-22	1.3892	944	43398	2.36126e-06	8.60374e-06	1	A3B	47113	1.52554e-05
TCGA-55-A492-01A	LAS	7.89157e-33	1.20921	0.0644632	592	0	5	255	1.29514e-22	1.26925	357.864	4.00716e-08	1.2024	925	45551	1.47984e-22	1.45358	762	31040	0.000100619	0.000309225	2	A3B	10493	3.39768e-06
16MH0041_P2	LAS	4.81219e-10	1.16784	0.0612511	196	1	10	51	8.73832e-06	1.18882	101.97	0.00284437	1.17118	368	19230	4.33173e-05	1.28882	274	13011	0.238671	0.336184	ND	ND	32391	1.04883e-05
16MH0053_7	LAS	4.00514e-19	1.15165	0.0611928	447	0	4	371	1.29662e-08	1.15056	207.93	1	0.956441	757	46501	8.37399e-29	1.50633	832	32451	6.97336e-20	6.57874e-19	1	A3B	24375	7.89273e-06
IGC-02-1074-T01	LAS	0.0951289	1.03405	0.0658393	0	0	4	49	0.205434	1.03707	27.4869	1	0.948956	410	21579	8.42086e-05	1.23572	359	14510	0.000264621	0.00074375	NA	NA	7838	2.53798e-06
NSLC-1064-T01	LAS	1.61922e-68	1.43031	0.0860215	650	0	3	43	1.84029e-38	1.50326	356.873	1.50569e-28	1.58426	653	21590	3.27015e-14	1.48669	413	14551	0.310561	0.413086	ND	ND	9333	3.02206e-06
NSLC-1250-T01	LAS	1.49569e-08	1.11728	0.0562931	231	0	5	118	0.0186647	1.07219	66.791	1	0.952299	516	34073	2.70754e-09	1.32802	476	22539	1.55477e-07	6.39241e-07	1	A3B	19510	6.31742e-06
IGC-04-1154-T01	LAS	0	1.63705	0.103101	2535	0	11	499	1.17885e-241	1.81843	1523.5	1.22645e-166	1.92515	2079	54768	5.09611e-82	1.78211	1306	37166	0.0257281	0.0488514	3	A3A	47650	1.54293e-05
TCGA-69-8255-01A	LAS	7.32971e-235	1.53259	0.0926642	1840	0	8	273	3.00235e-136	1.64349	1045.41	1.48672e-59	1.56503	1469	49537	9.70882e-87	1.86547	1201	33977	4.94537e-06	1.7445e-05	2	A3B	15067	4.87876e-06
NSLC-1168-T01	LAS	6.16156e-19	1.22879	0.0671611	303	1	10	62	1.00456e-09	1.24354	153.347	3.78275e-05	1.22217	444	20765	6.44613e-08	1.35882	339	14260	0.141221	0.214297	ND	ND	54288	1.75787e-05
S01381_20100615_TPD_01.01	LAS	7.01483e-19	1.23198	0.0678596	299	0	2	31	6.1463e-14	1.30818	186.813	7.08091e-07	1.27252	451	20320	9.07807e-11	1.44827	342	13539	0.0722414	0.121427	ND	ND	12433	4.02586e-06
2GUGKAEN	LAS	8.38042e-29	1.22868	0.0661481	475	0	9	163	2.54083e-17	1.27102	266.541	4.60983e-05	1.17441	666	33684	3.83662e-20	1.4975	584	23164	1.62066e-05	5.38891e-05	2	A3B	64330	2.08303e-05
NSLC-1061-T01	LAS	0.146291	1.02497	0.0495617	0	0	4	136	0.351085	1.01996	19.0421	1	0.910414	503	35886	2.62248e-06	1.24878	470	24446	7.58365e-07	2.98683e-06	NA	NA	29326	9.49588e-06
IGC-03-1076-T06	LAS	1.90895e-30	1.2679	0.0672921	430	5	8	93	1.08544e-10	1.23481	176.656	0.0151274	1.11677	486	26091	3.34296e-15	1.48693	443	17862	1.28982e-05	4.33622e-05	1	A3B	43748	1.41658e-05
NSLC-1125-T01	LAS	1.38948e-80	1.4359	0.0773491	755	0	10	62	2.02559e-58	1.58925	477.554	1.17736e-38	1.64298	776	27900	7.10776e-24	1.61312	512	18749	0.751338	0.824182	ND	ND	43260	1.40078e-05
NSLC-1059-T01	LAS	7.60491e-104	1.36699	0.079266	1149	0	13	263	7.17698e-56	1.41895	617.969	4.78093e-07	1.17615	999	46134	3.79583e-79	1.86634	1094	31838	1.20273e-26	1.60849e-25	2	A3B	107924	3.49462e-05
NSLC-1191-T01	LAS	0.53417	1.00422	0.0497199	0	0	3	110	0.983639	0.965726	-28.7121	1	0.899555	438	31024	0.0178331	1.12555	371	21002	0.00147247	0.00373334	NA	NA	10504	3.40124e-06
NSLC-1213-T01	LAS	4.8742e-11	1.18398	0.0711203	202	0	3	56	3.34324e-08	1.24432	124.878	0.0272873	1.12842	335	15726	4.02378e-11	1.49854	301	10640	0.000314641	0.000880273	1	A3B	2215	7.17226e-07
NSLC-1090-T01	LAS	0.00351125	1.12603	0.0709323	55	0	11	11	0.00186732	1.21371	43.668	0.738313	0.996626	116	5821	7.03085e-07	1.58767	132	4158	0.000245547	0.000694956	1	A3B	20432	6.61597e-06
NSLC-1080-T01	LAS	1	0.93281	0.0505388	0	0	3	24	1	0.914538	-32.0527	1	0.851988	184	12606	0.273561	1.06469	159	8717	0.0404359	0.0737789	NA	NA	19489	6.31062e-06
NSLC-1132-T01	LAS	0.000188639	1.08231	0.0498442	137	1	3	156	0.0385856	1.06747	53.03	0.691111	1.00271	458	31588	4.43479e-05	1.23755	381	21291	0.00254201	0.0061626	1	A3B	11913	3.85748e-06
NSLC-1068-T01	LAS	9.12344e-11	1.22111	0.0750082	165	1	9	18	4.35791e-05	1.21646	75.9827	0.33478	1.05743	215	10464	7.24156e-09	1.52701	212	7145	0.000144115	0.000426735	1	A3B	10845	3.51166e-06
NSLC-1098-T01	LAS	0.00117184	1.10863	0.0664702	80	0	1	7	0.0201913	1.11809	40.6623	0.772494	0.991223	197	10324	2.46367e-05	1.37839	188	7085	0.00113045	0.00291475	1	A3B	0	0
NSLC-1152-T01	LAS	3.59758e-07	1.14991	0.0661877	147	0	3	29	0.0111508	1.11233	51.6024	0.0511661	1.11831	299	14536	0.0135133	1.18044	212	9764	0.55346	0.65623	ND	ND	5911	1.91401e-06
TCGA-50-5931-01A	LAS	4.86747e-08	1.09237	0.0613713	270	0	5	250	0.000621081	1.08905	122.157	1	0.935247	738	44019	1.43849e-17	1.38467	756	30457	2.42544e-14	1.58697e-13	1	A3B	47140	1.52641e-05
IGC-02-1194-T01	LAS	3.39798e-115	1.52046	0.0892347	919	0	4	70	1.43375e-69	1.64427	528.574	3.02305e-32	1.57879	751	25852	5.20594e-43	1.85142	598	17554	0.00336997	0.00791749	2	A3B	20163	6.52886e-06
IGC-03-1026-T02	LAS	0	1.61941	0.0940553	2879	0	2	681	1.7938e-235	1.74119	1608.22	1.81162e-118	1.70532	2137	69044	9.77886e-126	1.90779	1641	47392	0.000524261	0.00142735	2	A3B	866	2.80414e-07
NSLC-1052-T01	LAS	1.79845e-40	1.19785	0.0636264	778	0	9	299	3.3482e-29	1.26209	482.402	1.33489e-08	1.17705	1258	63851	1.20828e-32	1.47098	1065	43254	7.00225e-08	2.96925e-07	1	A3B	16282	5.27218e-06
IGC-03-1049-T03	LAS	3.19991e-34	1.20878	0.0703237	618	0	1	283	4.3301e-12	1.18471	255.699	0.178463	1.04422	834	43607	5.33336e-25	1.46982	806	29940	2.98123e-12	1.7114e-11	1	A3B	2127	6.88731e-07
TCGA-91-7771-01A	LAS	8.55494e-36	1.25533	0.0681192	533	1	24	144	5.70274e-27	1.34712	340.906	1.1319e-08	1.24685	706	33230	1.10147e-26	1.58502	617	22845	1.1235e-05	3.82999e-05	2	A3B	116333	3.76691e-05
NSLC-1118-T01	LAS	1.86518e-31	1.20469	0.0688529	577	0	1	142	2.5989e-11	1.18165	240.583	0.000730152	1.12338	860	42342	3.38265e-14	1.34752	705	28937	0.000326184	0.000908388	1	A3B	0	0
NSLC-1060-T01	LAS	0.000127803	1.09201	0.0633593	131	0	3	67	0.00579174	1.10185	67.9395	1	0.921727	354	20943	1.71225e-11	1.43868	381	14441	1.14304e-09	5.63192e-09	1	A3B	22356	7.23897e-06
IGC-10-1141-T01	LAS	1.1625e-15	1.28428	0.0855706	200	0	4	10	5.55513e-12	1.38775	127.691	4.72394e-07	1.38173	266	9101	2.59932e-07	1.48511	191	6080	0.438514	0.548593	ND	ND	14898	4.82403e-06
IGC-02-1025-T01	LAS	4.58439e-25	1.30409	0.0806588	311	0	6	23	3.02264e-23	1.46574	223.697	3.00345e-14	1.48313	412	14329	5.30388e-12	1.53803	292	9793	0.640324	0.7324	ND	ND	782	2.53215e-07
IGC-03-1088-T03	LAS	2.8005e-26	1.2981	0.0836395	335	0	6	19	4.06958e-18	1.38627	202.85	3.15475e-08	1.33039	406	15062	6.28057e-14	1.56483	322	10156	0.0288101	0.0541914	ND	ND	21652	7.01101e-06
17MH0022_4R	LAS	2.64893e-07	1.07566	0.0472774	290	0	5	673	0.0275219	1.04774	85.927	1	0.970976	1017	75774	3.68039e-09	1.22767	869	51209	3.59822e-07	1.43575e-06	1	A3B	4454	1.44222e-06
NSLC-1106-T01	LAS	0.0817714	1.05727	0.0544223	0	0	2	7	0.137218	1.07391	21.954	0.413884	1.04878	182	10546	0.0386128	1.18381	137	7033	0.299243	0.402856	NA	NA	8888	2.87797e-06
NSLC-1114-T01	LAS	3.09721e-17	1.2432	0.0631802	257	0	5	47	3.56562e-10	1.28337	140.209	0.00137766	1.19295	343	17831	5.0047e-11	1.50429	292	12038	0.00366201	0.00851629	2	A3B	13378	4.33185e-06
NSLC-1121-T01	LAS	1.77501e-57	1.1746	0.0527323	1262	0	8	1482	8.94793e-19	1.14963	509.174	0.0667545	1.03997	2046	137738	1.51507e-41	1.38715	1866	94180	1.74283e-19	1.60683e-18	1	A3B	39149	1.26766e-05
TCGA-78-7155-01A	LAS	2.01079e-276	1.31272	0.0580858	3561	0	5	2799	5.39819e-198	1.41726	2233.7	8.28736e-104	1.40429	4352	223132	6.76812e-116	1.53222	3235	152013	0.000156461	0.000458827	2	A3B	8586	2.78018e-06
TCGA-50-5049-01A	LAS	7.33984e-31	1.12481	0.0483744	912	0	2	1719	1.95908e-11	1.11191	386.592	1	0.949005	1894	145423	2.98767e-50	1.42613	1947	99478	7.909e-37	1.48081e-35	1	A3B	4052	1.31205e-06
NSLC-1081-T01	LAS	1.49593e-10	1.13785	0.0575451	254	0	4	156	0.000330151	1.11823	102.771	1	0.94193	473	31083	2.87222e-15	1.4527	499	21262	1.17526e-11	6.44277e-11	1	A3B	22165	7.17712e-06
TCGA-91-A4BC-01A	LAS	7.4636e-19	1.12901	0.0551178	521	0	1	381	3.4303e-06	1.10396	197.848	1	0.940573	1033	70662	2.94122e-27	1.41627	1068	48518	3.72654e-21	3.84339e-20	1	A3B	8332	2.69794e-06
LU-FF85_tumor	LAS	1.20122e-162	1.52253	0.0730138	1301	0	2	243	1.22909e-89	1.60969	715.86	4.72739e-66	1.7111	1163	44959	6.53402e-30	1.568	727	30669	0.0642341	0.109333	ND	ND	20029	6.48547e-06
NSLC-1071-T01	LAS	4.8553e-81	1.2866	0.0639578	1122	0	14	541	1.09215e-42	1.32184	593.119	4.09864e-10	1.19546	1273	67091	3.85065e-50	1.59552	1163	45925	7.85267e-13	4.68466e-12	2	A3B	101121	3.27434e-05
NSLC-1131-T01	LAS	2.43944e-65	1.18038	0.0523808	1398	0	4	1425	4.0606e-22	1.15833	576.422	0.0100174	1.05565	2226	148163	1.944e-44	1.38848	1991	100755	4.63571e-19	4.14828e-18	1	A3B	2505	8.11129e-07
NSLC-1190-T01	LAS	2.34152e-61	1.24955	0.0629035	959	0	7	498	5.10584e-24	1.23762	428.917	2.33644e-07	1.16222	1218	65633	2.02735e-27	1.43135	1016	44454	8.36334e-07	3.2689e-06	1	A3B	19784	6.40614e-06
16MH0062_P	LAS	4.72451e-36	1.20981	0.056753	653	0	5	344	1.11822e-32	1.31316	460.028	6.62696e-15	1.27553	1082	56522	3.25203e-25	1.45711	847	38732	0.00368025	0.00853117	2	A3B	8395	2.71834e-06
NSLC-1138-T01	LAS	1.70997e-13	1.11087	0.0495287	417	0	8	441	0.353453	1.01445	25.5094	1	0.875362	892	71489	3.07776e-13	1.28622	899	49035	3.17163e-16	2.38696e-15	NA	NA	23782	7.70071e-06
IGC-03-1263-T05	LAS	1.09792e-71	1.23253	0.0588529	1200	0	4	888	5.41446e-25	1.20857	505.129	0.0695974	1.0468	1470	93419	1.37176e-52	1.52929	1457	63380	6.0345e-25	7.19999e-24	1	A3B	24862	8.05042e-06
TCGA-64-5779-01A	LAS	8.19453e-24	1.17034	0.0530354	513	0	6	337	3.7518e-06	1.1203	170.304	0.986182	0.97471	800	56467	6.34759e-20	1.40833	786	38397	2.0388e-13	1.27242e-12	1	A3B	24554	7.95069e-06
NSLC-1192-T01	LAS	9.53242e-38	1.24266	0.0644422	599	0	4	167	1.10231e-14	1.22734	262.283	0.0156189	1.09317	734	40549	2.38591e-24	1.51405	682	27203	7.78492e-10	3.88289e-09	1	A3B	10158	3.2892e-06
NSLC-1198-T01	LAS	0.029526	1.05572	0.0531329	64	0	5	51	0.203474	1.04386	23.7385	1	0.93602	293	19263	8.74126e-05	1.27588	272	13119	0.000232766	0.000664968	NA	NA	35865	1.16132e-05
TCGA-97-8172-01A	LAS	1.52318e-21	1.19758	0.0581114	401	0	5	124	5.65042e-15	1.25394	241.399	4.77593e-06	1.19931	661	35528	1.3771e-14	1.42153	531	24079	0.00346596	0.00809611	1	A3B	14121	4.57244e-06
NSLC-1113-T01	LAS	9.25776e-78	1.24946	0.0671396	1223	0	3	629	3.93472e-32	1.24596	565.568	0.00168716	1.08649	1443	78214	4.03472e-56	1.5629	1422	53581	1.18898e-22	1.32751e-21	1	A3B	39025	1.26365e-05
IGC-13-1146-T01	LAS	8.666e-09	1.10192	0.0602706	272	0	13	426	2.20522e-06	1.13104	164.4	1	0.933667	676	41532	6.63142e-25	1.49335	743	28540	5.09386e-19	4.52498e-18	1	A3B	62832	2.03453e-05
NSLC-1079-T01	LAS	0.92801	0.920986	0.0443959	0	1	0	6	0.101397	1.27191	8.55129	0.524679	1.10971	21	1248	0.0420682	1.61472	19	776	0.251651	0.350011	NA	NA	0	0
NSLC-1092-T01	LAS	0.129765	1.03079	0.0477397	0	0	4	71	0.173149	1.0423	29.6242	1	0.901612	367	27876	3.86493e-07	1.31796	363	18862	2.66427e-07	1.07722e-06	NA	NA	30023	9.72157e-06
IGC-02-1097-T01	LAS	2.03615e-35	1.25545	0.0800098	532	1	8	95	7.54694e-18	1.27712	270.805	0.00447272	1.12061	635	27964	5.21605e-27	1.59485	613	18968	3.57232e-10	1.81904e-09	2	A3B	31417	1.0173e-05
IGC-09-1042-T02	LAS	6.81247e-07	1.10479	0.063748	197	0	2	77	0.000111443	1.12684	111.777	1	0.914637	463	27421	2.37425e-19	1.51534	530	18946	1.20921e-15	8.6565e-15	1	A3B	5630	1.82302e-06
IGC-02-1001-T03	LAS	7.87398e-45	1.2814	0.07538	616	0	4	132	7.42429e-30	1.35913	368.873	2.97108e-11	1.28216	760	32004	9.19101e-26	1.55988	636	22014	0.000240368	0.000685078	2	A3B	5599	1.81298e-06
IGC-02-1169-T01	LAS	4.63591e-20	1.17716	0.067066	410	0	10	175	8.82049e-14	1.22614	245.112	0.0931963	1.06461	668	34658	1.40258e-25	1.54314	661	23660	8.71721e-12	4.9115e-11	1	A3B	56365	1.82512e-05
LU-FF1_tumor	LAS	3.79141e-21	1.2897	0.0790749	271	0	2	23	2.62358e-15	1.38444	168.835	4.81486e-05	1.26482	319	12886	3.1662e-15	1.64906	289	8954	0.000949731	0.00246971	2	A3B	0	0
NSLC-1263-T01	LAS	4.9645e-16	1.14641	0.0623036	385	0	7	141	0.000100048	1.10793	132.678	1	0.925955	655	40730	1.3404e-20	1.44715	707	28130	1.03367e-16	8.06397e-16	1	A3B	35052	1.135e-05
IGC-13-1174-T01	LAS	3.89208e-27	1.18796	0.0638914	534	0	12	307	1.1117e-20	1.25526	341.224	0.0132818	1.08914	837	44771	1.2403e-35	1.5834	841	30943	1.08321e-14	7.32369e-14	1	A3B	34262	1.10942e-05
TCGA-73-4670-01A	LAS	4.71684e-41	1.22749	0.0618636	689	0	7	453	2.17473e-26	1.28267	402.852	3.93175e-09	1.21024	993	51324	2.86631e-26	1.47437	835	35426	2.29033e-05	7.43288e-05	2	A3B	41718	1.35085e-05
NSLC-1212-T01	LAS	1.43175e-07	1.16075	0.0639769	147	0	4	41	0.0384479	1.09201	39.6869	0.512967	1.02774	258	14145	0.000835585	1.26162	213	9513	0.0257303	0.0488514	1	A3B	25205	8.16148e-06
TCGA-69-7763-01A	LAS	0.48967	1.01047	0.0582451	0	1	2	13	0.218653	1.05423	17.6955	0.799664	0.987041	188	10372	0.00924421	1.22974	156	6908	0.0452064	0.081385	NA	NA	9397	3.04279e-06
U6SJ7ALP	LAS	3.06164e-10	1.16874	0.0549295	202	1	3	75	1.71939e-06	1.19875	113.074	0.00139033	1.17917	390	22098	7.54758e-06	1.31086	292	14883	0.168012	0.246945	ND	ND	34113	1.10459e-05
FH5PJAZF	LAS	0.00434005	1.06194	0.0536076	104	0	10	95	0.0614172	1.05999	47.2537	1	0.959451	437	28125	2.03448e-06	1.27795	398	19231	3.62398e-05	0.000115758	NA	NA	41341	1.33864e-05
NSLC-1051-T01	LAS	1.28572e-15	1.49669	0.0792494	119	1	2	6	1.9036e-11	1.66587	75.1459	8.21204e-08	1.73099	112	3913	2.71978e-05	1.67867	76	2738	0.88059	0.913622	ND	ND	0	0
NSLC-1084-T01	LAS	1.13367e-11	1.11163	0.0605524	350	0	0	298	0.00109416	1.08182	120.25	1	0.906367	772	48550	8.29595e-21	1.4109	818	33047	6.48683e-19	5.63891e-18	1	A3B	0	0
TCGA-MP-A4TA-01A	LAS	5.62777e-112	1.33706	0.0745413	1333	0	3	654	3.71985e-54	1.36442	676.798	5.20888e-12	1.2162	1297	60481	1.73991e-62	1.66677	1237	42090	1.34502e-15	9.57243e-15	2	A3B	22443	7.26714e-06
NSLC-1129-T01	LAS	0.0761638	1.04335	0.049075	0	0	1	32	0.40144	1.02136	11.5845	0.962951	0.964382	305	20812	0.0101649	1.17291	249	13970	0.0230332	0.0442834	NA	NA	24091	7.80077e-06
TCGA-MP-A4TH-01A	LAS	0.0379086	1.05488	0.0526717	58	0	2	44	0.421376	1.0203	10.0059	1	0.887848	253	17811	0.000126286	1.28155	250	12193	3.64438e-05	0.000116105	NA	NA	4403	1.42571e-06
NSLC-1087-T01	LAS	3.43581e-05	1.09802	0.0529894	145	0	2	60	0.00924244	1.09307	65.2243	0.960662	0.968764	392	26299	3.49054e-08	1.34579	374	18062	4.87574e-06	1.72493e-05	1	A3B	4530	1.46683e-06
NSLC-1188-T01	LAS	1.66557e-77	1.43076	0.0725339	735	0	9	92	3.71697e-47	1.52748	421.989	8.16503e-33	1.59083	741	29018	1.33409e-18	1.53377	481	19537	0.535124	0.64036	ND	ND	28423	9.20349e-06
TCGA-44-7669-01A	LAS	7.12297e-16	1.12766	0.0555877	434	0	9	356	1.52275e-05	1.10535	168.695	1	0.936505	868	58829	4.57763e-24	1.4257	902	40157	5.75453e-19	5.07483e-18	1	A3B	22403	7.25418e-06
IGC-08-1089-T01	LAS	1.29382e-09	1.14877	0.065102	211	0	3	50	3.5667e-07	1.1958	130.334	0.213516	1.05833	405	21201	4.96182e-13	1.47261	391	14710	2.94264e-06	1.06267e-05	1	A3B	19300	6.24942e-06
TCGA-55-8301-01A	LAS	2.87459e-102	1.39774	0.0764777	1041	0	7	176	1.24382e-49	1.43075	531.082	1.73073e-21	1.37156	977	40878	7.43356e-36	1.61286	787	28002	0.000640163	0.00172363	2	A3B	22663	7.33837e-06
IGC-10-1055-T01	LAS	2.80738e-103	1.31309	0.0742459	1316	0	9	648	1.73725e-66	1.3949	777.677	5.05312e-29	1.34283	1536	63691	9.86752e-49	1.56897	1211	42977	4.48828e-05	0.000141143	2	A3B	52833	1.71075e-05
IGC-12-1086-T01	LAS	1.34497e-15	1.12208	0.0578226	445	0	9	454	6.07106e-08	1.12831	220.498	0.858853	0.988975	982	59638	1.43879e-23	1.40463	957	40921	7.98133e-15	5.42641e-14	1	A3B	37906	1.22741e-05
NSLC-1104-T01	LAS	0.0579478	1.18514	0.0549451	0	1	1	1	0.0501959	1.30817	11.5431	0.513366	1.10641	24	1464	0.0129857	1.68896	25	999	0.142933	0.215517	NA	NA	0	0
NSLC-1091-T01	LAS	5.92228e-16	1.2088	0.057343	274	0	3	56	3.50321e-10	1.25169	156.842	0.0052664	1.14845	416	23794	7.16117e-13	1.49002	364	16047	0.000260084	0.000733258	1	A3B	7750	2.50948e-06
NSLC-1146-T01	LAS	1.81977e-20	1.22845	0.0686313	328	0	10	71	9.1334e-14	1.28925	194.514	0.00225341	1.15742	450	21913	4.12839e-18	1.57577	417	14915	5.13631e-06	1.80141e-05	2	A3B	32858	1.06396e-05
NSLC-1126-T01	LAS	4.15388e-09	1.12834	0.0549984	228	0	29	104	0.000808161	1.11201	93.4784	0.216104	1.05134	507	31129	1.11124e-06	1.277	421	21281	0.00299731	0.00712446	1	A3B	73563	2.382e-05
NSLC-1189-T01	LAS	5.12257e-05	1.11722	0.0541134	116	0	9	54	0.000158774	1.17177	79.8903	0.194763	1.07352	288	17259	3.06229e-07	1.39713	257	11834	0.00204719	0.0050742	1	A3B	36055	1.16748e-05

## Sheet: Supplementary Data 5
Tumor_Barcode	Subtype	RNAseq_Type	AICDA	APEX1	APEX2	APOBEC2	APOBEC3A	APOBEC3AP1	APOBEC3B	APOBEC3C	APOBEC3D	APOBEC3F	APOBEC3G	APOBEC3H	APOBEC4	FEN1	HMGB1	KRT15	KRT19	LIG1	LIG3	MBD4	MPG	MUTYH	NAPSA	NEIL2	NEIL3	NKX2-1	NTHL1	OGG1	PARP1	PARP2	PCNA	PNKP	POLB	POLD1	POLD2	POLD3	POLD4	POLE	POLE2	POLE3	POLE4	POLL	REV1	SFTPB	SMUG1	TDG	TP63
NSLC-1178-T01	HAS	Tumor	-0.541077	6.17542	4.57988	-0.472666	2.1238	-5.66009	1.21573	6.53605	2.17801	4.3082	5.89625	2.3765	-1.64321	4.36305	7.66937	2.84033	8.63374	4.86238	5.05573	5.40388	4.49274	2.06748	8.32137	3.82481	2.15657	6.32645	3.29745	4.26378	7.72117	3.73726	5.37169	5.38096	4.11888	4.908	5.21717	4.28369	4.9128	5.25423	2.05595	5.4376	4.64676	4.52447	5.03679	11.9136	4.30333	4.71251	2.06748
TCGA-55-8085-01A	HAS	Tumor	-1.71064	6.98784	4.4454	0.318244	1.03818	-5.66009	1.10734	5.06403	0.615943	3.50661	4.31624	0.780273	-0.397146	5.02509	8.28644	3.29067	7.17885	4.43423	5.64363	5.61521	4.16358	1.98295	9.36356	4.0685	3.83527	7.57857	4.45206	4.01401	7.92255	4.27174	6.26591	4.3523	4.14725	4.58935	6.33783	4.40591	4.04959	5.57864	3.55899	5.56641	4.33198	4.61332	5.50739	11.6328	4.79899	4.73851	1.30676
NSLC-1195-T01	HAS	Tumor	-0.462299	7.17108	4.77461	-0.462299	-0.729682	-5.66009	-0.658049	5.72637	0.319263	3.39906	2.45523	-1.75605	-4.30831	5.01819	7.87471	4.41026	9.65006	5.32262	5.18452	4.47939	5.5419	0.719636	12.0912	4.90005	4.05282	8.63613	5.80373	3.87709	7.8071	3.95626	5.92604	6.01021	4.62828	5.60605	5.71882	4.57725	5.45067	6.02117	1.87689	6.16574	5.26159	5.07316	5.92093	13.9146	5.76026	5.12739	0.0888276
NSLC-1195-T01	HAS	Normal	-3.45616	5.94369	4.15534	0.63559	-0.313819	-2.33552	-0.379245	5.51114	0.0761448	3.51076	4.23675	1.91269	1.33151	3.63608	7.39436	1.24731	7.15683	4.05365	5.22227	5.42393	3.11894	1.67554	10.0237	3.60681	1.31091	7.15466	2.55326	3.93418	6.839	4.02864	5.09706	4.20919	3.84029	3.37846	4.29033	5.02461	3.74372	4.62663	1.67554	5.18031	4.20919	4.06599	6.52039	12.9291	3.56829	4.39187	1.89895
NSLC-1050-T01	HAS	Tumor	-5.66009	6.39907	3.86201	2.77639	-1.02046	-5.66009	-0.5769	4.55104	-0.85698	1.95024	3.05319	-0.238125	0.116947	5.65236	7.46463	3.56674	6.45315	5.67508	5.21126	4.68147	3.27215	1.85909	4.93123	3.53027	3.54497	3.79289	4.01499	3.57033	7.61519	4.9396	5.86933	6.12545	3.69086	5.19737	5.98634	4.53457	3.68092	7.05254	3.86494	5.14648	3.30706	4.54557	4.61686	6.09081	5.61975	5.90251	0.368998
IGC-09-1086-T02	HAS	Tumor	-1.33008	6.11836	3.84941	-0.00549391	-1.7214	-5.66009	0.809118	5.09304	0.0394145	3.77502	4.53617	0.125243	-3.59473	5.02488	7.25712	4.33472	9.2309	4.44106	5.57803	4.89346	4.72327	1.57557	10.7581	4.2608	1.5291	7.57735	4.94305	3.92316	7.24669	3.92016	5.10892	4.45355	3.714	4.89193	5.95289	4.90108	5.55888	5.16952	2.4922	4.96358	3.52561	4.57482	5.76929	13.2836	4.77895	4.50649	4.26789
NSLC-1123-T01	HAS	Normal	-4.04054	5.99277	3.84468	1.21121	-0.117791	-5.66009	-0.56566	5.2991	0.273266	3.16286	3.74234	0.540515	-0.855508	2.83842	6.98229	2.21781	7.8291	4.3787	5.34201	4.28473	3.37152	1.93811	11.5759	3.21474	-1.70501	8.1448	3.3942	3.66985	7.07381	3.91693	4.20681	4.72124	3.60328	3.5181	4.7479	4.44536	3.85698	4.78698	0.118446	4.81456	3.52325	4.46691	6.46995	14.3041	3.66053	4.02623	1.72208
NSLC-1123-T01	HAS	Tumor	-5.66009	7.15074	4.69221	0.97982	-2.5567	-5.66009	-2.91684	5.6948	-1.48318	3.68912	3.81377	0.455721	-1.48318	3.89612	7.46896	2.23669	7.55386	3.85927	5.29899	5.7104	4.2942	1.38434	11.7208	5.17552	-2.26874	8.53156	4.18825	4.38255	8.25344	3.85927	4.26068	5.15591	4.61915	4.29971	5.77217	4.49972	4.64752	4.90242	-0.375728	5.40251	4.6817	4.85641	5.56007	13.4581	4.42856	3.92849	2.88342
TCGA-62-A46O-01A	HAS	Tumor	-2.07031	6.05354	4.28179	-0.254086	-1.13151	-5.66009	1.35495	2.96307	0.15242	2.93245	2.38748	-1.77255	-0.510331	4.3644	8.22885	4.42614	9.22526	5.47942	6.39739	5.95035	3.3349	2.42462	3.52816	2.57095	3.30732	0.440479	2.96307	2.73961	6.71438	4.67299	6.11505	4.37582	3.44384	4.16154	5.53057	5.54076	3.86184	6.84033	3.76089	5.37324	4.10774	4.88371	6.14873	7.35863	5.20731	5.93176	0.752365
TCGA-05-4398-01A	HAS	Tumor	-2.06819	6.65253	4.87704	-1.0968	-0.0019658	-5.66009	2.39444	5.64127	1.2405	3.52429	4.68014	0.0569886	-0.657062	4.83397	7.34458	3.72849	9.68842	5.01259	6.44851	5.75051	4.61665	1.89396	9.1564	4.25529	1.8193	7.44387	3.89729	4.38821	7.38666	4.28949	5.49037	5.44488	4.20485	5.43588	7.24331	4.95709	4.78522	5.74324	3.4088	6.11392	3.3153	4.33114	5.18108	8.83306	4.83607	4.9825	0.840007
NSLC-1066-T01	HAS	Tumor	-5.66009	7.26691	4.50274	-1.35064	-1.46958	-5.66009	0.623087	5.49618	-0.387492	3.26417	1.23076	-0.120922	-0.574815	4.38342	7.80504	4.48086	9.43518	4.26734	5.40403	4.90656	4.25801	0.761548	9.75717	4.38342	1.9969	8.96591	4.75732	4.24862	7.94059	4.331	5.43437	5.12112	4.20074	4.96506	6.96043	4.6756	4.01387	5.00325	2.19565	4.91845	4.68084	5.4762	5.9261	13.3412	5.52076	4.01387	0.563754
NSLC-1109-T01	HAS	Tumor	-2.79991	6.83362	5.0622	-0.173785	-0.742745	-4.03388	3.64204	5.99519	0.939862	4.15784	4.22942	0.0148315	-0.108134	5.09741	7.23917	4.54723	9.09543	4.55485	4.69017	5.1147	4.35984	1.71385	9.70095	3.9616	1.38956	7.57705	3.85041	3.98811	6.79982	3.8	4.88008	5.48014	3.69358	5.39355	5.23658	4.34527	5.04246	4.85766	2.00837	5.14025	4.18755	4.57747	4.96832	12.3119	4.33055	4.0577	3.21179
IGC-02-1029-T01	HAS	Tumor	-3.40373	5.58823	4.76367	1.17703	0.550106	-5.66009	2.11374	5.09014	0.281141	3.04665	3.70536	0.157743	-0.816905	5.25915	7.39442	9.9307	11.3793	5.70027	5.00767	5.31437	4.2813	2.23318	8.84195	3.58478	1.51541	6.00722	4.45517	3.53915	7.83989	4.23817	6.11638	5.17513	5.20661	5.56793	5.87389	5.15208	4.47469	5.07103	3.29746	5.4805	4.13356	3.78571	6.40119	11.9385	4.69874	4.69598	7.09583
NSLC-1075-T01	HAS	Normal	-2.95454	5.65457	3.97962	0.411947	1.3088	-5.66009	-0.892723	5.08583	-0.253315	3.60862	3.52554	-0.509564	2.6238	2.64914	7.25394	2.71662	7.6171	3.9184	5.15822	4.54975	3.79612	2.13382	9.64826	3.71445	-1.2197	7.69673	3.79612	4.06447	6.26825	3.77613	4.28864	4.56979	3.37419	3.92879	4.8218	4.58465	3.90532	4.87915	0.288365	4.95985	3.8572	4.28258	5.93577	13.0923	3.42642	4.03594	1.48801
NSLC-1075-T01	HAS	Tumor	-5.66009	6.52376	4.35147	-0.388662	-0.266247	-5.66009	1.0818	5.42761	0.624541	3.71243	3.86422	0.655848	-2.6891	3.66321	6.93008	2.27982	8.4348	4.58489	4.79984	4.93198	4.30039	2.23906	9.4151	5.1191	0.716493	8.40877	4.06122	4.34429	7.834	4.3298	5.05597	5.32788	4.01368	4.67551	5.59342	4.23969	4.51832	6.2197	2.0517	5.07056	3.72724	4.70948	5.21549	12.4087	4.44852	4.67551	-0.208727
NSLC-1158-T01	HAS	Normal	-2.60532	5.76	4.00588	-0.927641	1.67806	-5.66009	-1.53523	5.25483	-0.741795	3.29475	4.04431	-1.03039	2.45331	2.50933	7.44736	2.85748	7.52754	3.8946	5.12489	5.05603	3.34179	2.32392	9.36589	4.08174	-0.657142	6.71428	3.02697	4.13908	6.5953	3.93266	4.49173	3.88405	3.63405	3.13181	4.51472	4.91281	3.60006	4.70264	0.0946375	5.09011	4.16547	4.13908	6.12149	12.0884	3.38235	4.00912	2.04949
NSLC-1158-T01	HAS	Tumor	-1.59933	6.9359	5.01087	-2.05058	2.40439	-5.66009	2.5425	5.51602	0.282704	3.77771	4.99892	1.16084	-3.96357	4.56066	7.88934	3.12949	9.15179	4.29678	5.42072	6.06493	4.525	1.24419	10.4016	3.80542	2.38003	7.1278	4.30328	4.30003	7.78042	3.94896	6.45942	4.31296	5.68215	4.29678	6.34608	4.93555	4.06811	4.83385	2.21079	6.13848	4.91874	4.10574	5.797	13.1592	4.18873	5.16496	1.57983
NSLC-1136-T01	HAS	Tumor	-2.44523	5.61591	4.00979	0.610805	1.99448	-5.66009	3.10518	4.88958	0.447071	3.60606	4.12806	0.579511	-2.44523	4.16279	7.02431	4.64889	8.97914	4.28422	5.15006	4.80417	3.78818	1.80455	9.259	3.7288	1.52135	6.78036	3.12157	3.57862	6.7085	3.77097	5.03797	4.84257	3.79501	4.66947	5.08051	4.056	4.47911	4.86221	1.63226	4.78028	3.7675	4.31067	5.90733	11.1042	4.10352	4.50015	4.54944
NSLC-1136-T01	HAS	Normal	-2.68687	5.2559	3.56529	0.21186	4.12276	-5.66009	1.23315	5.01837	0.277854	3.03181	3.55867	-0.903014	0.21186	1.91083	6.89231	2.42208	7.20454	3.74227	4.71017	4.48422	3.45907	2.00151	9.48571	3.97393	0.595067	6.7847	3.27338	3.86811	5.9862	3.28145	3.44478	4.65226	3.50457	3.70077	4.47721	3.90513	4.43083	4.65536	0.277854	4.41991	3.64247	4.02767	5.70588	12.6922	2.99304	3.87079	1.46329
NSLC-1258-T01	HAS	Normal	-1.72873	5.48295	4.64493	0.312111	1.47329	-5.66009	-3.13598	4.43322	0.348062	3.33729	3.95667	-0.629695	2.4098	3.89116	7.44302	3.09963	8.8892	4.35367	5.78706	5.0447	3.62424	2.35785	9.08724	3.66757	-0.701374	6.91367	3.64607	3.68524	6.91592	3.6352	5.03094	4.35367	3.90027	4.13702	5.65426	4.62125	3.93023	5.54815	2.21914	4.85472	3.69225	4.48863	6.0305	11.3259	4.34924	4.94845	1.31881
NSLC-1258-T01	HAS	Tumor	-5.66009	6.48806	5.10007	0.234086	-2.14386	-5.66009	-2.14386	4.32256	-0.645506	3.32992	2.67353	0.705275	-0.38993	5.84985	7.36208	2.15018	7.89249	4.93653	5.96019	4.89107	3.40496	2.35039	6.84649	3.97394	0.591255	7.16568	3.44381	3.74869	7.32466	5.53474	5.50224	4.52504	4.51204	4.38947	5.8724	4.33737	3.68988	5.59761	3.18021	4.76964	3.77939	4.19173	6.25751	9.23392	4.88099	4.49629	-0.0444431
NSLC-1180-T01	HAS	Tumor	-1.64905	7.53381	4.34035	-0.547124	0.911251	-5.66009	-0.125013	4.43204	0.466988	3.24141	3.90753	-0.618932	-1.14634	4.29711	7.96834	3.16864	7.57513	4.07618	5.20186	5.28413	3.56679	1.14599	3.62623	4.01226	3.18454	1.74106	2.85415	3.75609	7.10601	5.60099	6.23877	4.57366	4.77794	4.47579	5.58908	5.09089	5.27302	5.53841	3.09761	5.64093	4.64629	4.20654	5.52909	5.85318	4.34508	5.36895	3.06361
NSLC-1180-T01	HAS	Normal	-2.44832	5.73948	3.82355	0.218985	4.38545	-5.66009	1.5665	5.3154	0.615108	3.04857	4.10966	-0.570102	1.07296	2.51086	7.56198	1.93355	7.22078	3.54922	4.82046	4.81628	3.46096	1.23199	9.78274	3.85241	0.956275	7.07799	3.36695	3.97369	6.19947	3.45021	4.04327	4.13337	4.09248	3.39524	4.49408	4.37696	3.79411	4.39108	0.49476	4.84528	3.96616	3.84422	5.87222	12.5905	3.06979	4.23704	1.87046
TCGA-50-6590-01A	HAS	Tumor	-1.10154	6.48966	5.54433	-0.928188	0.966057	-5.66009	3.03578	5.94837	1.13191	3.88223	4.8384	-0.132481	-5.66009	5.9915	7.62221	2.26587	9.82324	5.53972	5.32633	5.60643	4.03666	1.00934	1.22666	4.4	3.08719	-2.33444	3.24943	3.89383	8.28059	4.14737	6.69912	5.43845	3.5388	5.50139	7.35807	5.72234	4.23659	6.2451	3.32846	6.32115	4.47719	4.21364	5.10102	6.04643	4.45387	5.13561	4.63579
NSLC-1264-T01	HAS	Tumor	-1.78619	5.96799	3.7028	-0.268366	-0.328273	-4.22307	1.2935	5.2725	1.10252	4.06488	3.91468	-0.751785	-0.751785	3.39538	6.86994	5.29129	7.79216	3.96547	4.79942	5.3498	3.48513	2.04954	6.90655	3.54896	2.98586	6.53374	3.61008	4.1079	6.393	3.78639	4.26566	5.26492	3.72139	4.32763	4.76936	3.68397	4.44188	5.20938	2.82329	4.85097	3.24932	4.43514	5.71049	5.0076	4.13311	4.48603	0.590398
NSLC-1264-T01	HAS	Normal	-0.170553	5.7517	3.75107	-0.239338	1.22427	-2.79706	-0.842804	5.35372	0.334354	3.2718	3.3204	-0.842804	2.02639	2.39876	7.4122	0.334354	7.14041	3.46253	4.96781	4.64897	3.29631	1.80516	9.85396	4.43388	-0.643192	7.49195	3.54153	4.14773	6.2132	3.61644	4.04663	4.43939	3.20217	3.34411	4.32196	4.33681	3.60667	4.54798	0.707634	4.66317	3.52089	4.22954	6.08456	12.7806	3.40171	4.04663	0.55351
NSLC-1067-T01	HAS	Tumor	-3.04928	7.22794	5.22104	0.980353	1.07563	-5.66009	1.67141	6.02341	2.58832	4.23606	4.75635	0.520188	-0.840159	4.69202	7.94084	4.3065	9.64624	5.43493	5.97402	4.72179	3.89766	1.47568	8.6257	4.24633	2.37075	6.63804	3.68748	3.74297	7.67213	4.85366	5.53157	5.21974	4.29911	4.94954	6.3048	5.17068	4.52059	5.37882	2.21204	5.42591	3.657	5.19475	5.43268	10.9198	5.32166	5.27725	2.69721
TCGA-64-5781-01A	HAS	Tumor	-2.88514	6.9905	5.22017	-5.66009	0.135591	-5.66009	1.96755	5.44096	1.04385	4.03848	5.30416	1.12255	-5.66009	4.97359	7.95073	2.9639	10.2114	5.27287	5.88653	5.34712	5.41122	1.80209	1.90956	3.98331	3.11269	0.185322	4.13654	3.88139	7.65807	4.28648	6.63043	6.47102	5.30697	5.24236	6.64772	4.52727	5.0875	4.95758	2.65529	6.10011	5.24676	4.59092	4.70613	6.60553	5.25697	5.20819	3.13816
TCGA-44-7670-01A	HAS	Tumor	-1.54778	6.384	4.48131	0.507517	-0.394087	-5.66009	6.74463	5.98989	1.44718	4.85993	3.55656	0.136641	2.23531	5.80435	8.1316	5.87774	9.41335	5.58412	6.53201	5.39266	3.83915	2.16966	7.40812	3.97248	-1.7676	5.5646	3.94406	3.831	8.21376	3.77946	5.94758	5.36247	5.13859	4.34954	6.10885	5.25029	4.48027	6.65912	3.50631	5.36586	4.46667	4.39224	5.50135	10.1398	6.0185	5.78971	4.56029
NSLC-1199-T01	HAS	Tumor	0.175264	5.80342	4.0207	-0.515135	-0.515135	-5.66009	0.965152	4.68653	1.29472	3.35823	4.14264	0.767029	-0.309201	3.7901	6.62265	1.04239	6.97593	3.99826	5.2851	5.02617	3.44138	2.45817	8.64686	3.877	0.965152	7.27624	3.36326	3.63666	7.17413	4.03966	5.25702	4.72608	4.92614	3.94897	4.55654	4.02705	4.21392	5.47351	1.94447	4.4185	3.09374	4.0428	4.90733	11.6187	4.03021	4.68854	1.56282
NSLC-1199-T01	HAS	Normal	-2.7291	5.64082	3.86968	0.130054	1.45706	-4.44269	-1.82693	4.92455	0.230155	3.28827	3.33023	-0.311079	2.28345	2.1535	7.2665	1.63803	7.25516	3.55597	4.99026	4.25152	3.64933	1.95325	9.67396	4.05852	-1.47197	7.51391	3.89022	4.30031	6.01693	3.63419	3.64027	4.61772	3.00713	3.81968	4.1907	4.03334	3.84094	4.80114	0.130054	4.28293	3.33773	4.38599	5.74179	13.0847	3.2128	3.72277	1.45706
NSLC-1156-T01	HAS	Normal	-0.808111	5.96768	3.98612	-0.385103	1.29409	-5.66009	-1.68191	5.254	-0.107979	2.91535	3.55983	0.28662	2.02639	2.85196	6.91336	2.52615	7.24391	3.84348	5.22552	4.90316	3.08486	1.8559	9.91504	4.00081	-0.808111	7.1386	2.70901	4.12131	6.57106	3.83366	3.88207	4.86834	2.8258	3.71753	4.66204	4.74465	3.74222	4.84085	-0.447541	4.64905	3.75614	4.57245	5.92365	12.9224	3.48658	4.02975	1.89417
NSLC-1156-T01	HAS	Tumor	-5.66009	6.14715	5.21677	0.585641	0.309601	-5.66009	1.42828	4.33843	-0.480591	2.69291	3.01136	-1.98805	0.931483	4.31757	7.27147	6.24705	9.18738	3.74795	4.99957	5.78865	4.77164	1.99926	10.6813	4.09297	0.204456	7.96699	5.38059	3.51862	7.51857	3.58994	5.36949	4.18797	5.61747	4.03537	5.6653	4.89925	4.31547	5.642	2.57834	5.37455	3.54039	4.19255	7.06202	12.6679	4.85217	5.19407	1.82104
TCGA-53-7624-01A	HAS	Tumor	-3.18212	5.73757	4.76233	1.90642	1.80742	-5.66009	4.18149	5.86946	1.65011	3.82909	4.05382	-0.428616	-1.57271	6.23674	9.06585	3.16863	9.52968	6.59817	5.5401	5.02319	3.66142	1.88008	0.989844	2.38967	2.40206	-2.91293	2.16091	3.50365	7.7122	4.47919	6.04316	5.80735	4.37776	6.12859	6.56825	5.78683	4.16705	6.34017	2.76068	5.82644	4.52947	4.56296	5.73083	2.88506	5.39578	6.03075	4.07719
TCGA-62-8399-01A	HAS	Tumor	-4.05289	7.42196	4.57645	0.255221	1.73049	-5.66009	4.42839	5.76329	-0.270115	3.08386	2.84065	-0.820684	-0.92769	5.32804	6.99266	3.9878	9.31308	6.78199	6.11712	4.60072	3.99148	2.40091	7.57541	4.08906	0.417031	4.74923	3.6905	4.36887	7.41393	4.69616	6.09123	5.01336	5.11374	5.67633	5.55489	5.10952	3.33017	6.10868	1.75664	5.57586	3.79935	4.47245	5.43314	11.8654	3.87493	5.14213	1.74798
TCGA-44-5643-01A	HAS	Tumor	-1.9892	6.7493	5.66536	-0.777309	2.76915	-5.66009	5.95938	6.45813	2.15798	5.11421	4.89861	0.198031	-1.50901	5.09614	7.8317	12.4567	11.8956	6.2701	6.77792	6.0372	3.94842	1.78031	4.94904	4.10116	2.05813	1.05349	3.48036	3.65	7.56617	3.88507	7.18469	5.52177	4.5604	5.90534	6.12755	4.31333	3.32673	6.71556	2.78312	6.73276	4.1095	5.03033	6.05889	8.47613	5.00225	6.04301	9.54968
NSLC-1153-T01	HAS	Tumor	-4.07377	6.79032	4.19525	-0.448659	-5.66009	-5.66009	-0.903245	5.13717	-0.0433887	2.77239	3.48914	0.408002	-1.57071	3.03194	7.67552	1.41874	7.18134	3.59697	4.95389	4.78385	4.03717	1.00013	9.94647	5.08088	2.69508	7.98659	4.66274	4.00905	7.23733	3.62503	4.52806	4.46218	3.72348	3.48405	5.64401	3.93626	4.32065	5.51499	1.88883	4.53793	3.42675	4.84874	5.74442	14.2792	4.62155	4.67174	1.11011
NSLC-1153-T01	HAS	Normal	-1.3991	5.72115	4.00261	0.134804	-0.000102892	-4.25297	-1.16972	5.84358	0.60661	3.43751	4.91688	1.84036	0.134804	2.79622	7.68248	0.371809	6.80507	3.66635	4.90592	5.21343	3.21193	1.41478	10.0308	3.96688	0.218208	7.28747	3.05631	3.95173	6.73688	3.96688	4.82009	3.82109	4.07431	3.13889	4.42307	4.75699	3.66635	4.35099	0.835157	5.26828	4.08546	4.00848	6.29397	12.7905	3.71741	4.38071	0.667229
TCGA-50-6592-01A	HAS	Tumor	-4.58534	6.15766	4.72759	-4.58534	1.50702	-5.66009	4.59151	6.03979	1.93614	4.73235	5.03253	0.183494	-4.58534	4.92025	8.05058	3.45699	9.52099	5.6059	5.64111	5.21356	3.72151	1.68445	3.95109	4.77217	2.00853	0.731826	2.62989	3.86922	7.53027	4.27836	6.41753	5.34674	4.28809	4.8098	5.41047	4.95119	4.56241	5.80478	2.69471	5.52389	3.95109	3.92015	5.33896	7.87252	5.08462	6.12502	1.80679
TCGA-78-8640-01A	HAS	Tumor	-3.62478	8.13079	5.6189	-0.887023	0.206161	-5.66009	4.64356	4.35037	1.37512	4.27701	3.55163	-0.732123	-1.61609	5.18686	7.09383	6.57011	9.25966	6.60005	6.23306	5.0614	4.47885	2.981	7.66648	4.4907	4.5005	5.91548	4.23772	4.27929	8.24127	6.4769	6.81515	5.76589	4.27701	6.04633	6.83038	4.20453	4.10784	5.8457	2.70407	5.56482	4.49267	5.15496	5.66407	11.1148	4.66811	4.69396	3.14991
TCGA-35-5375-01A	HAS	Tumor	-1.9724	8.689	4.19801	-3.67044	-1.21384	-5.66009	3.71413	5.59289	0.785682	4.24795	5.45087	1.44513	-5.66009	4.22999	9.05815	8.93366	9.31624	5.85845	4.87781	6.0161	4.71949	2.37599	3.29766	4.01611	3.05405	3.53557	4.3091	4.38003	6.96792	5.98565	9.21859	5.44309	6.62043	4.80689	6.18058	4.3091	4.34709	4.88069	5.27811	6.29296	5.90447	4.32611	5.61381	8.19047	5.22243	5.47775	8.03948
NSLC-1065-T01	HAS	Tumor	-5.66009	6.62143	4.82442	0.503325	-0.289012	-5.66009	2.2666	5.26141	1.34235	3.98493	4.04201	-0.361179	-1.55958	4.6005	7.94213	3.76102	8.6835	4.36079	5.07913	5.99537	3.92171	2.82541	4.32961	3.0012	3.62755	5.91267	3.65525	4.08677	7.47935	4.64493	6.2893	4.97123	3.7091	5.01287	5.36149	4.86453	4.40225	5.71407	2.91216	5.22027	4.67682	4.36917	4.84461	7.07166	3.9179	4.6564	0.134881
NSLC-1065-T01	HAS	Normal	-3.64579	6.06781	4.00908	0.0167859	1.58282	-3.18506	-0.759049	5.35824	0.100062	3.2643	3.47786	-0.0267272	-1.78437	2.7426	7.49169	0.634829	6.91605	3.7437	4.90342	4.96442	3.53509	1.96248	10.2337	3.66042	0.100062	7.6085	3.1517	4.1452	6.47659	3.1517	4.37991	5.08941	3.51247	3.82856	4.55246	4.05937	3.95698	4.80291	1.06613	4.70656	3.99283	4.26055	5.68593	13.394	3.44638	4.24919	0.139965
NSLC-1184-T01	HAS	Tumor	-3.20597	5.71333	4.21911	0.191502	0.399595	-5.66009	1.06139	5.26119	-0.240175	2.71713	3.42486	-0.938425	0.0749976	3.16473	7.355	5.3221	9.26445	3.34744	5.11149	4.73323	3.95088	1.88034	10.0908	3.98895	-1.41832	7.99663	4.18438	3.61766	7.60327	3.61419	4.58667	4.37096	4.37713	3.68877	4.84418	4.23504	4.2373	4.12702	1.12137	5.45721	3.95913	3.85992	5.50208	12.2704	3.50209	4.06728	1.42092
IGC-10-1021-T04	HAS	Tumor	-2.08421	6.89296	5.20636	0.574253	2.5492	-5.66009	3.4924	6.25005	1.99822	5.16526	5.29319	1.15281	-0.17793	5.52069	7.76655	5.1548	8.25305	5.8932	5.59608	6.07987	2.80251	2.25485	6.40668	3.55208	1.7051	4.23389	2.50595	3.72233	8.12269	4.4828	5.94673	5.07197	3.88306	4.10578	5.6038	4.75857	3.31586	6.34896	2.49494	5.50155	3.46444	4.57199	5.71597	9.36945	5.0664	5.58054	6.164
IGC-10-1021-T04	HAS	Normal	-1.66157	5.32275	3.80623	0.367054	2.31398	-4.00909	-1.86899	5.66605	0.740451	3.48481	4.58626	-0.279158	-0.00955773	2.81696	6.94093	1.95305	7.22433	4.14684	5.20848	5.15463	4.01706	1.44836	10.025	3.29875	-1.3192	7.4292	3.26103	4.06528	6.21222	3.36545	4.545	4.27854	2.8256	4.16057	4.93665	4.18763	4.09418	4.82258	0.217507	4.36999	3.14155	4.04693	5.78157	13.1358	3.04865	3.63983	1.98426
TCGA-86-7711-01A	HAS	Tumor	-3.42768	5.89205	5.06086	-4.71538	0.47659	-5.66009	-0.5997	4.84925	0.495429	3.04116	3.57603	-0.640249	-5.66009	5.54288	7.32894	3.58265	9.45493	6.05171	5.95678	6.16047	3.93979	1.3675	2.42719	5.41699	3.26077	-0.862084	3.86932	4.00861	8.13627	4.06172	6.58304	5.18573	4.10223	5.25784	5.40894	5.36864	3.62817	5.97325	2.1345	5.48573	5.23561	3.93807	5.68762	7.26742	4.64083	5.41019	1.43737
TCGA-86-7954-01A	HAS	Tumor	-3.32322	6.38819	5.15594	0.121984	1.50478	-3.77203	1.97072	5.76635	1.90535	4.4043	5.03656	1.17004	0.191124	4.74333	6.73441	4.6037	6.54085	5.20535	6.68863	5.55802	3.99576	2.68792	8.77656	2.88599	2.12002	7.19178	3.60408	3.6167	8.18759	3.70504	5.86981	4.55042	4.67181	4.80183	4.26593	4.98273	4.07335	6.18788	1.95092	4.73467	4.06532	4.45262	5.78709	11.2288	4.94757	5.21834	5.71958
TCGA-55-8614-01A	HAS	Tumor	-5.66009	7.46254	4.88456	1.66528	0.403814	-5.66009	3.01464	6.26111	0.674252	4.87267	5.0174	0.228311	1.19714	4.73497	7.55193	8.54719	10.0334	6.5179	5.33374	5.35205	3.95202	2.61869	8.21904	3.78126	1.15848	6.50158	3.35094	3.45428	7.53835	5.19977	6.50207	6.58866	4.92399	6.14667	5.99038	4.35596	4.15709	5.75644	3.20684	5.19262	3.8374	4.43288	5.85113	12.4452	4.14479	4.78816	8.7045
TCGA-J2-A4AD-01A	HAS	Tumor	-5.66009	6.728	4.58087	-0.261945	-0.727698	-5.66009	3.59375	5.12247	1.00155	4.62604	3.45161	-1.05899	0.352144	4.10337	6.75638	8.05563	10.7765	4.77896	5.37654	5.43083	4.0224	2.46118	5.47226	4.37354	2.04478	6.08003	4.04578	4.00502	7.20728	5.06794	5.40274	4.63942	4.29507	4.08844	5.40756	4.51874	4.08242	5.3335	2.1172	4.85063	3.79111	4.39797	5.63474	8.64136	4.24477	4.65471	4.22579
NSLC-1179-T01	HAS	Tumor	-4.2787	8.17646	4.41416	-2.04699	0.256195	-5.66009	3.71133	6.01603	0.330918	3.34739	4.60691	-0.138246	-2.48601	5.62314	8.83469	6.63166	8.61868	5.63056	6.57226	6.28863	4.63851	2.51949	3.54474	4.23362	2.56664	3.19569	4.28856	4.21155	8.7644	5.20334	6.88514	5.49902	5.15916	5.57111	7.42049	5.03894	3.81584	6.31591	4.04675	6.58519	5.67426	4.04397	5.1424	4.58226	4.58989	6.6126	4.77357
NSLC-1179-T01	HAS	Normal	-2.97976	6.0132	4.03468	0.676156	1.6793	-3.32166	0.700106	5.71567	0.468736	3.21325	3.6635	0.0880428	-0.330152	3.11868	7.21531	2.351	7.59467	3.92209	5.00645	4.85602	3.74921	1.48621	10.3748	3.90673	0.352653	7.24487	3.0827	4.04406	6.47761	3.48545	4.15002	4.84934	3.45058	4.04172	4.61118	4.08557	4.19706	4.7118	0.723665	4.81136	3.63582	4.14348	5.68749	13.3815	3.48545	4.19074	1.2307
NSLC-1063-T01	HAS	Tumor	-0.0248241	6.58949	4.28971	-0.900349	-0.996086	-2.66776	-0.900349	5.95434	-0.0762169	3.56298	3.68761	0.0248007	0.934861	3.23955	7.62974	2.17824	7.70612	3.74055	5.03721	4.75058	4.26926	1.83303	10.8685	4.5017	-0.996086	7.78294	3.67989	3.90858	6.51981	3.46751	5.08186	4.6315	3.74426	4.11742	5.01283	4.41828	4.59501	4.41596	0.164188	4.77435	4.2115	4.37589	6.00236	13.7291	3.53756	4.45495	2.3438
TCGA-05-4422-01A	HAS	Tumor	-2.68636	6.10147	4.9054	0.918969	-1.18419	-4.04812	1.69891	5.45993	1.42068	3.5392	4.83588	1.61838	-1.53464	4.45657	7.52813	4.11997	7.85601	4.64034	5.55161	5.02977	4.14782	1.83671	10.09	4.64894	1.56649	8.01539	3.20776	4.80332	7.08363	3.19286	5.71282	4.64816	4.05084	4.35222	5.95624	5.35296	4.31733	5.25699	2.38571	6.06102	4.25107	5.40882	5.80246	12.562	4.57373	4.78783	-0.172213
TCGA-50-5939-01A	HAS	Normal	-1.73901	5.94919	4.22468	0.46863	2.54241	-4.19097	-0.877264	5.37625	0.0962908	3.32518	3.8957	-0.547303	0.314865	2.83888	7.65671	1.30335	7.42912	3.83335	5.18284	5.00098	3.85792	1.45828	10.086	4.06202	-1.91811	6.66905	3.2895	4.09191	6.79071	3.76448	4.47209	4.24877	3.63643	4.08598	4.89474	4.65344	4.01597	4.89474	-0.00133978	4.97715	3.90246	4.12988	5.99422	13.0235	3.11994	4.53438	2.66681
TCGA-50-5939-01A	HAS	Tumor	-1.36602	6.65798	5.17236	-0.858314	-0.403269	-5.66009	1.44349	6.3868	1.44349	4.31778	4.76466	-0.658777	-0.755098	5.11561	6.98405	3.87835	10.5207	4.34997	5.55157	5.34927	4.60649	0.863767	7.28168	4.08374	2.93147	3.15995	2.51252	3.37432	8.07736	4.16495	5.27195	4.22299	4.34997	4.53955	5.544	5.10021	4.38146	5.22223	2.33674	5.99172	4.22615	4.83872	5.64653	10.5463	4.38429	4.91504	1.98078
IGC-10-1045-T01	HAS	Tumor	-3.88123	7.13991	4.72353	0.0420852	-0.744635	-5.66009	3.99427	3.88347	0.8081	2.58076	3.77108	-0.479882	1.09464	5.78972	7.83106	1.40082	7.10606	6.35218	6.73449	6.0842	3.72985	2.50945	3.92288	3.31117	3.69545	1.3058	3.62972	4.29036	8.17647	5.22154	7.28264	4.9581	3.70612	5.0531	6.67226	5.1024	3.46043	7.31218	4.42725	6.11405	4.29213	4.59595	5.8577	5.77079	4.76622	5.46635	1.33359
IGC-10-1045-T01	HAS	Normal	-3.88927	5.81489	4.30013	-0.0738255	-0.148152	-3.4526	-0.755618	5.16677	0.220093	2.73883	4.41267	-0.0380506	1.25181	3.22818	7.67867	1.40262	8.41131	4.16852	5.28182	5.19617	4.50498	1.74823	10.8094	4.03003	0.128616	8.20205	3.87212	4.35161	6.47106	3.60146	4.66412	4.2285	3.62397	4.33635	5.54841	4.94003	4.08379	4.69634	0.606567	5.25052	3.91153	4.42714	6.21258	13.8364	3.62676	4.23582	0.387294
TCGA-78-7162-01A	HAS	Tumor	-1.87375	6.5591	4.73873	-0.211905	-0.815708	-2.99736	1.21328	6.05796	0.789193	3.6396	4.12612	0.0456117	0.771477	4.2797	7.93457	3.85467	8.11814	4.12437	5.33733	4.98631	4.16225	1.11837	10.5339	4.4647	2.73166	7.53405	3.81415	3.94831	7.88368	3.78133	5.51218	4.6482	4.08726	4.2416	5.88855	4.85263	3.90022	4.89518	1.53011	5.52545	4.32594	4.71691	5.66752	13.9275	4.67345	4.50947	3.28117
NSLC-1115-T01	HAS	Tumor	-3.40504	6.48134	4.74873	-0.697173	-0.883225	-5.66009	3.04064	5.52439	0.0902194	4.16729	4.33937	1.84872	-1.09687	4.04544	7.50122	1.84872	6.82307	5.15597	6.1691	6.41665	2.83724	2.0571	9.31933	4.65995	4.99142	7.02793	2.14492	3.96844	7.4284	4.68737	5.08637	5.26218	4.89521	4.26852	5.41383	4.54013	3.5344	4.877	2.01776	6.07322	5.03968	3.70095	6.10719	7.40731	4.4859	4.42956	1.02479
NSLC-1205-T01	HAS	Normal	-3.34045	5.26162	3.6186	1.23995	0.135842	-3.34045	-1.1817	4.84979	-0.0879822	3.44819	3.7429	-0.259161	2.45773	2.49861	7.14782	2.10745	6.8829	3.40225	5.05672	4.19244	3.27859	2.09861	9.6067	3.71137	-0.804871	7.39205	3.33235	4.23742	5.94484	3.51945	3.76262	4.2151	3.57466	3.30956	4.33282	4.47788	3.59993	4.46246	0.500319	4.64045	3.72004	4.18828	6.09291	12.9822	3.55218	3.87038	1.1228
NSLC-1205-T01	HAS	Tumor	-4.28997	5.94876	4.60912	1.18683	0.348829	-5.66009	1.06244	4.61835	0.312877	2.915	3.28802	-0.93988	0.547537	3.94282	7.08967	6.00336	8.3412	5.59737	6.04436	5.20844	3.75128	2.06643	7.75725	4.06942	3.59165	6.66504	3.83287	4.22984	7.48173	3.21198	5.2351	5.49681	4.45064	5.48069	5.76723	4.63118	4.42561	5.49079	2.01142	4.80947	4.19323	4.5447	5.45618	8.3939	3.78447	4.13265	0.0324906
TCGA-49-4487-01A	HAS	Tumor	1.24305	6.5499	4.66746	-0.424147	1.84984	-5.66009	3.91501	6.30871	0.857738	4.64795	4.99738	1.31905	-5.66009	5.52702	8.3262	3.93527	8.7624	5.28795	5.46286	5.85203	3.81794	2.11441	7.86967	3.21422	1.50408	7.53654	4.04004	3.57611	8.0309	4.06232	6.21153	4.69149	4.28395	4.66017	6.2773	4.05863	3.83098	5.92072	2.53135	5.98629	3.56054	3.8439	5.38838	10.9342	4.29025	5.21689	5.08524
NSLC-1249-T01	HAS	Tumor	-4.23912	6.19723	3.58459	0.983499	-0.69672	-5.66009	0.429622	3.18226	0.021628	2.38644	2.19065	-0.127255	0.775543	3.06132	7.66487	4.14325	7.8033	3.21355	5.38624	4.615	4.56329	1.82236	9.92051	3.77144	3.5359	7.98128	4.15405	3.69219	7.16604	3.8631	5.42575	3.59255	4.90748	2.92301	5.38051	4.35921	4.64782	3.51512	2.26224	6.00492	4.60126	4.68737	5.48894	12.4843	4.45616	4.27271	0.464729
NSLC-1249-T01	HAS	Normal	-2.84407	5.60799	3.78567	0.315635	-2.32907	-4.33209	-2.1273	5.16098	0.447897	3.3514	3.33868	-1.00653	2.34149	2.39163	7.31616	1.21411	6.84512	3.84685	4.99926	4.5193	3.5884	1.95359	9.78123	3.75727	-1.40259	7.78314	3.28221	4.37722	6.06983	3.73478	3.66515	4.39985	3.20018	3.36819	4.50987	4.26513	3.97022	4.55457	0.759285	4.63483	3.37652	4.21264	5.89979	12.9146	3.39302	3.93402	-0.328311
IGC-04-1041-T03	HAS	Tumor	-0.933397	6.68435	4.28864	-0.149585	0.257518	-5.66009	1.52352	6.02738	1.24554	4.05717	5.06176	0.932972	-0.0839105	4.13852	7.6848	3.41745	9.06639	4.72638	5.03615	5.14971	3.85014	1.94134	8.84137	3.55265	3.09478	6.82563	3.19739	3.97865	7.52099	3.70905	5.12388	4.91086	3.9632	4.209	5.15482	4.42178	4.48266	5.51153	3.06613	4.77808	4.08242	4.47723	5.39688	12.8527	4.12817	4.89058	1.24554
IGC-04-1041-T03	HAS	Normal	-2.61296	5.70835	4.45024	1.79422	-1.54341	-1.70298	1.1447	5.36157	0.7104	3.93758	4.03879	1.07261	0.542653	3.16419	6.40652	4.44786	8.39276	4.69196	5.37287	4.45261	4.06689	1.86706	10.3627	3.07476	0.134129	8.10555	3.71887	3.53438	7.03451	3.23745	3.60423	4.80935	4.1422	4.39465	5.05673	4.08227	3.91026	5.6994	1.47807	4.3317	2.43511	4.31357	5.94293	10.9541	3.23195	3.18713	2.28369
NSLC-1096-T01	HAS	Tumor	-3.1112	6.5984	4.52657	-0.344857	-0.827513	-5.66009	-0.287414	4.85624	0.576307	2.99706	3.71162	-0.344857	-2.47638	4.55826	7.50633	4.82239	9.92444	4.17461	5.60677	5.31729	4.64565	2.25863	8.13359	3.85563	4.53057	6.93873	3.62825	3.96309	6.8567	3.87148	5.61996	4.58734	2.96787	4.39897	5.48017	4.41203	5.44459	5.48944	2.46492	5.76448	4.42498	5.20668	5.19917	11.1544	4.82565	5.00878	1.74247
NSLC-1175-T01	HAS	Tumor	-2.02178	5.96032	4.32103	-0.0537392	2.30065	-5.66009	-1.636	4.34535	-0.0537392	3.20631	3.68833	-0.368283	-1.0809	4.01571	7.57527	2.79231	7.50326	5.33389	5.16658	4.96862	4.40825	1.69074	7.80033	2.90565	2.98345	5.19064	2.55348	3.62353	7.07924	4.11648	5.51509	5.48501	3.41471	4.93341	5.14057	4.40569	4.93697	5.11251	1.99391	5.354	3.81367	4.39278	5.23179	10.5693	4.12587	5.46542	1.43284
TCGA-97-8174-01A	HAS	Tumor	-2.40762	6.1258	4.15567	0.150261	-2.31156	-4.09038	-1.90875	5.87778	1.29824	3.68259	3.92124	0.835543	-2.2215	3.7271	7.27534	5.96698	8.49306	4.42246	5.03323	4.69094	4.13664	2.58227	10.4037	3.60625	-0.169458	7.97045	4.25019	3.94209	7.2786	3.57361	4.99734	4.39603	3.5673	4.08462	4.72035	3.92	4.13131	5.14379	1.02224	5.46057	3.60471	4.75196	5.91394	13.7199	3.84121	4.46207	2.12657
TCGA-55-6979-01A	HAS	Tumor	-1.59155	6.83706	4.78571	0.866046	2.23277	-3.48814	3.15869	6.29616	1.40858	4.28576	5.28759	1.4273	-4.199	5.36123	7.5029	7.75316	9.28346	4.95169	5.69731	5.41849	4.13733	1.93869	7.97851	3.81368	1.92558	6.85185	3.02374	4.08524	7.26282	4.49543	6.47155	4.69979	4.45038	4.94359	5.77518	4.78026	4.42499	5.28117	2.78337	5.97846	4.28576	4.02813	5.63022	10.5844	3.8695	4.51744	4.10572
TCGA-55-6979-01A	HAS	Normal	-1.1305	6.13697	4.35821	-0.242658	4.19952	-3.87134	0.899029	6.38342	0.860969	3.98182	4.66199	1.00753	1.29128	3.18575	7.76642	2.29974	7.9339	4.5558	4.91744	5.15025	3.704	1.55237	10.3017	3.58062	-1.92937	7.49929	3.22374	3.97293	6.6346	3.42628	4.61702	4.43146	3.89973	4.51042	4.8607	4.46356	4.21091	4.5348	-0.0132656	5.09394	4.01253	4.40855	6.18782	13.3359	3.58646	4.44117	1.75274
TCGA-38-7271-01A	HAS	Tumor	-1.45204	6.71294	4.90329	0.0196965	2.54941	-5.66009	2.34371	6.77688	2.13245	4.62621	5.13741	0.396443	-0.326144	4.10961	7.98722	4.90953	8.4853	4.58004	5.47678	5.58595	4.36392	1.43252	9.76609	4.35175	0.531975	7.32159	4.01251	4.18353	8.42181	3.46465	5.28223	4.61862	4.33331	4.36392	5.73737	4.39685	4.49135	5.02126	1.45543	5.56107	4.55374	4.36089	5.40943	12.3299	4.32401	4.5956	3.33473
TCGA-55-7574-01A	HAS	Tumor	-0.721445	6.18668	4.21358	-0.0715495	0.412785	-5.66009	0.168871	5.45566	1.34437	3.93954	4.42768	0.485714	-1.09407	4.37586	7.3878	4.50427	7.69727	4.82727	5.272	5.35463	3.86973	2.26814	8.67228	3.98112	0.653373	7.33419	3.19623	4.25329	7.45943	4.06086	5.6216	5.20338	4.02766	4.86021	4.94347	4.1505	4.31962	5.4793	2.20475	4.81847	3.45875	4.27145	5.88184	13.0734	3.82124	4.72743	2.52328
TCGA-49-6742-01A	HAS	Normal	-1.53108	6.28705	4.65567	1.14117	-1.06941	-1.40109	1.67098	6.28041	0.369738	3.49089	3.86817	1.32147	3.55636	3.94963	7.90377	4.20574	8.38255	4.69799	4.90852	5.19985	3.96478	1.05318	11.4359	4.4557	-1.28186	7.82376	3.57228	3.70452	6.81179	3.56832	5.25389	4.55315	3.52808	4.12442	5.47	4.71601	4.43627	4.55915	0.132739	5.16223	4.38312	4.34889	5.75261	14.2044	3.67902	4.51866	5.08806
TCGA-49-6742-01A	HAS	Tumor	1.2786	6.95139	5.17447	0.793537	0.633224	-2.59414	3.9385	7.0681	0.731533	4.57894	3.64253	-0.64483	-0.283035	5.23856	8.71431	2.758	7.916	5.14057	5.59476	4.86723	4.08206	2.32613	8.55562	4.30599	2.74236	5.17883	3.32852	3.50568	8.05737	3.98906	6.17262	4.26006	3.58671	4.07895	6.18206	4.86	4.97985	5.46025	2.53112	5.35237	4.38615	4.34533	5.02255	11.8445	5.3119	5.56507	2.29431
TCGA-55-6712-01A	HAS	Tumor	-1.92632	6.25057	5.62922	-0.495753	0.48399	-5.66009	5.54777	6.53994	1.57541	5.25937	4.52188	0.208247	0.397801	4.6298	7.12689	8.46535	10.009	4.77363	4.98606	4.84458	4.51166	1.45253	7.84142	4.66251	2.30065	7.07923	5.12331	4.18169	7.59288	4.09875	5.40318	4.50652	3.99616	4.71246	5.95009	5.40594	4.81786	5.57625	3.59751	5.10982	4.15894	4.21672	5.00075	8.41344	3.85369	4.55462	6.26281
TCGA-55-A4DF-01A	HAS	Tumor	-2.81319	6.61054	4.96712	-0.972011	0.670768	-3.03666	3.85756	5.2898	0.811684	3.90552	4.26242	0.166482	-4.63689	6.00798	7.84563	2.88567	7.16217	5.83353	5.47868	6.74459	3.2124	3.43843	5.31518	3.39709	2.12044	6.90435	3.11035	4.09152	8.09653	5.68742	7.51022	4.71234	4.00977	4.79636	5.52484	4.86671	3.87974	6.44663	5.3589	5.43373	4.2172	4.05478	6.03743	9.10159	4.20288	5.11894	2.96326
TCGA-78-7152-01A	HAS	Tumor	-1.77172	6.86642	4.60107	-0.0766515	1.02898	-5.66009	0.525873	5.87743	0.525873	3.60225	4.31866	0.729679	-1.13066	4.56823	7.96515	7.6041	9.89073	4.70139	5.44457	4.75782	5.28397	1.43081	10.435	4.11091	-0.0766515	7.99356	4.84813	3.67807	7.60693	4.05038	6.23631	5.3434	4.60107	5.23878	6.0275	4.63635	4.17338	5.06842	1.57001	5.74118	4.12	4.70744	5.79184	13.9025	3.97722	4.56491	2.91778
NSLC-1089-T01	HAS	Tumor	-3.43456	6.21523	4.54602	-0.492982	1.11425	-5.66009	4.62679	6.9764	2.0831	5.19928	4.57712	-0.733401	-3.43456	4.9957	8.68732	4.0113	10.0725	5.77826	5.94079	6.11814	3.84606	1.70289	3.9784	3.81286	1.62	2.90167	3.7635	3.77504	8.22689	3.87137	6.35443	5.09878	4.43401	5.5296	6.48723	5.62621	3.92415	6.20815	2.77712	6.05406	4.57712	4.0113	6.46543	5.24149	4.45568	5.45024	7.92714
NSLC-1089-T01	HAS	Normal	-1.92294	5.78073	4.08966	0.635161	1.10134	-5.66009	0.979142	5.32913	1.00442	2.6616	3.78866	-0.707923	1.37772	3.30479	6.99154	3.19927	7.54272	4.61373	5.29752	4.90806	3.36946	1.70518	9.80849	3.64736	1.4159	6.65288	3.51289	3.80674	6.77772	3.24771	4.28799	4.84473	3.4173	4.43236	5.39274	4.66021	3.82104	5.56192	0.729145	4.53785	3.92068	3.91068	6.06456	12.7326	3.325	3.72925	4.31854
IGC-12-1114-T01	HAS	Tumor	-0.462439	6.97718	5.34988	-0.88473	-0.0883126	-5.66009	2.08939	6.38811	1.53858	3.74446	4.83932	0.51777	-3.16022	5.51683	8.56842	6.4169	9.58636	5.5484	5.66033	5.47761	4.36139	1.27141	4.49504	4.55655	2.44699	1.84011	3.74776	4.06066	7.73977	4.73676	7.47514	5.27523	4.02302	5.02214	6.48572	4.95234	4.22833	5.77394	2.92043	6.85512	5.06775	4.17294	6.08504	6.46832	4.70825	5.70176	7.35937
NSLC-1124-T01	HAS	Tumor	-2.91717	7.50635	5.22086	-0.571503	-2.91717	-5.66009	3.10445	2.7018	1.21227	3.98461	3.50441	-2.32227	-3.94741	5.67779	8.54836	4.82196	9.81897	6.15313	6.20603	5.56974	4.29712	1.84831	6.38775	4.12344	2.3211	6.13522	3.50155	3.65387	7.90468	4.67961	6.83094	5.82719	4.81621	4.94309	7.26491	5.20068	5.32909	5.84086	2.88889	5.84765	5.3579	4.97133	5.24591	9.05373	5.7496	5.67206	3.48423
NSLC-1124-T01	HAS	Normal	-4.06529	6.18158	4.1684	0.261281	1.35452	-5.66009	-2.06162	5.64003	-0.153838	3.11947	4.40855	1.36575	-0.838534	2.98395	7.76561	1.13586	7.27051	3.97667	4.97942	5.00388	3.399	1.24933	9.70271	4.57862	-1.12244	6.64753	3.5954	4.22498	6.97279	3.85247	4.6641	3.71875	4.07913	3.21258	4.59541	4.85845	4.03937	4.48519	0.398807	5.35815	4.269	4.02527	5.99713	12.412	3.70334	4.44208	1.55421
TCGA-44-7660-01A	HAS	Tumor	-4.16446	6.94397	5.29194	-1.33034	-2.08487	-5.66009	3.08057	5.94188	0.490983	3.96047	4.42546	0.999453	-0.933352	5.58589	8.93051	6.80624	9.8423	6.01115	5.63634	6.26785	3.30204	3.83693	1.40439	3.79265	1.46207	-1.03608	3.28616	3.6091	7.80077	5.20241	7.22457	5.30579	4.6684	5.55805	6.94608	5.07496	3.88867	6.71454	3.68171	5.62902	4.25237	3.76999	5.51215	6.98472	5.17608	5.59987	7.59595
TCGA-97-A4M2-01A	HAS	Tumor	-2.54272	6.05875	4.37214	-0.0457369	0.67369	-4.11436	0.67369	5.4883	0.95367	3.95492	4.39445	1.60296	1.42063	3.1573	6.89974	4.76552	7.42548	4.35351	4.9389	4.79146	4.10409	2.60277	9.47133	4.26085	-1.19316	7.50119	3.74017	4.22469	6.77652	3.68801	4.53573	5.16562	3.66445	4.6105	5.21142	3.92639	4.7226	5.11989	1.21189	4.70171	3.76254	4.96806	6.06571	12.7626	4.01543	4.04891	3.71953
NSLC-1201-T01	HAS	Tumor	-1.75798	6.53047	4.00501	-1.09514	2.36686	-5.66009	2.25665	5.40491	0.912273	3.25887	4.8279	-0.125941	-0.896837	3.91882	7.72724	3.9056	9.66077	4.37953	5.57633	5.00722	3.79525	1.578	9.7995	3.72174	0.773641	6.65911	2.91412	3.51533	6.93679	4.36028	6.228	5.23698	5.51128	3.9988	4.92281	4.24955	4.09801	4.95203	2.77567	4.9696	4.35543	4.06569	5.52106	12.5952	4.03263	5.21973	1.26261
NSLC-1201-T01	HAS	Normal	-3.12434	5.5728	4.09876	-0.302899	2.1737	-2.77288	0.650612	5.03668	0.497398	3.09242	3.86193	-0.0457423	3.45068	2.69445	7.2974	2.80307	7.75879	3.7028	4.84515	4.78186	4.08538	1.833	10.5052	3.86506	-0.687755	7.76594	3.61985	3.99382	6.35948	3.4714	4.44309	4.52069	3.54753	3.96488	4.94038	4.51671	4.28586	4.63347	0.251238	4.96689	3.95315	4.14335	5.75116	13.6842	3.50796	4.03616	1.76748
TCGA-55-8208-01A	HAS	Tumor	0.458472	6.34874	4.77234	-0.540244	2.01635	-5.66009	2.41799	6.45812	1.98964	4.53205	5.34515	1.10653	1.39815	5.04707	7.45094	6.86016	8.42087	5.04949	5.54411	5.83273	3.85333	1.73208	8.11955	3.81201	2.75579	5.56235	3.34594	4.06002	7.38169	4.38481	5.91753	4.85512	4.05036	4.8671	5.27223	4.46819	4.28811	5.41958	2.29794	5.46512	4.16967	4.15772	5.68396	10.9748	4.25064	4.99346	3.77729
NSLC-1261-T01	HAS	Tumor	-5.66009	6.26538	3.9475	4.23667	2.0576	-5.66009	0.40156	5.27344	0.642121	3.88868	4.85396	0.43848	-0.652641	3.78499	7.96784	2.91701	8.51444	4.3859	5.41447	4.89105	4.85737	1.55103	10.6674	4.31073	2.09277	7.71344	4.63486	4.50599	7.69806	4.01933	5.89307	5.39933	5.00004	5.02908	5.48676	4.2549	5.4757	5.04861	2.56297	5.40517	4.23929	4.42322	5.52266	13.0286	4.2549	4.86247	1.33306
NSLC-1261-T01	HAS	Normal	-3.57163	5.7504	3.70206	0.731366	1.54333	-5.66009	-1.42045	5.05792	-0.524398	3.32989	3.40191	-0.396726	1.03294	1.94391	7.23444	2.16696	7.5231	3.67688	5.43998	4.53874	3.57153	1.79139	9.86111	3.79525	-2.23264	7.5409	2.96418	3.7303	6.18861	3.30663	3.43232	4.65012	3.17923	3.28299	4.65012	4.01496	3.87964	4.67213	-0.119656	4.26954	3.8542	3.87649	5.97506	13.4954	2.84652	3.92006	0.521104
NSLC-1099-T01	HAS	Tumor	-1.59214	6.4431	3.95618	-1.03614	1.5917	-5.66009	1.53071	6.13719	1.8754	4.01859	5.18661	1.01146	0.0255439	3.62161	8.08712	2.81508	7.95409	4.29331	4.91108	5.40942	4.15366	1.46703	10.0762	4.19109	0.742315	6.48339	3.00081	3.66837	7.09679	4.11523	5.34667	4.87166	4.38877	4.02965	5.24473	4.33404	4.41432	4.48032	1.69259	5.29144	3.92985	3.95618	5.36316	11.7782	3.57706	4.87166	3.23389
NSLC-1099-T01	HAS	Normal	0.167913	6.44695	3.90715	0.543865	2.14874	-4.23188	0.330224	5.8822	0.0329469	3.93581	5.13076	1.93825	1.88699	2.91546	7.72875	1.73584	7.62136	3.89098	5.02507	5.41598	3.34388	1.04255	10.8156	3.94837	0.543865	7.48553	3.28074	3.81074	6.88155	4.21578	5.28722	3.6662	4.32573	3.19377	4.30879	4.81316	3.40892	4.00055	0.894684	5.51109	4.43684	3.83461	6.40771	13.3486	3.22507	4.59093	0.758714
TCGA-91-8499-01A	HAS	Tumor	-2.81188	9.2781	5.4589	-0.659851	-1.75779	-5.66009	1.65394	4.2845	0.128054	3.10503	3.99658	0.281493	0.244636	6.04096	9.12642	-0.970554	6.76873	6.00904	6.178	5.66473	4.33797	3.07385	3.81051	2.63524	2.8406	0.0870018	4.31593	3.69914	8.47546	5.7428	9.10819	5.08701	7.80366	4.98595	6.35269	5.78912	3.49459	6.0376	5.65159	6.73549	4.64245	3.53713	5.52667	7.70218	5.12172	5.894	2.27296
NSLC-1183-T01	HAS	Normal	-1.99623	5.26098	3.89387	0.259726	1.5158	-4.54409	-1.0543	5.22581	0.789328	3.32435	3.97448	0.0505186	2.00502	2.62319	7.20777	2.21329	7.26779	3.76749	4.72422	4.66506	3.59078	2.28339	9.83144	3.85986	-0.636783	7.38959	3.67403	4.32458	6.11827	3.53727	3.75767	4.93815	3.01389	3.92051	4.2652	4.51871	4.29774	4.84851	0.259726	4.68073	3.5713	4.5158	5.59453	12.7023	3.58524	3.83206	0.86443
NSLC-1183-T01	HAS	Tumor	-5.66009	6.75575	4.69769	-1.00007	-3.77336	-5.66009	1.14232	4.70066	0.648085	3.22604	2.95537	-1.34643	-0.195179	3.74545	6.88251	4.44198	9.49409	4.12215	5.52227	5.03475	3.51574	1.86709	4.285	4.96252	3.36701	6.13632	2.7533	4.16139	7.2118	4.23682	4.29287	4.49073	4.36188	4.05427	5.21963	4.32395	4.14843	5.28427	2.42098	4.94013	3.7397	4.5145	5.3518	6.6246	3.7397	4.41697	4.13096
IGC-08-1024-T01	HAS	Tumor	-1.46682	5.19555	4.70627	-0.384649	1.75601	-5.66009	1.46247	4.59189	0.504753	3.05678	4.46562	0.938354	1.05088	5.57445	7.65857	3.52261	6.82025	5.40378	5.36621	4.8297	4.7881	2.62663	7.19252	4.39489	3.6424	7.36487	3.94579	4.99917	6.89451	3.81804	5.81174	4.62862	4.66266	6.11071	5.87042	5.15206	4.93316	5.2903	3.62432	5.72451	4.56939	4.54462	5.29716	8.8257	3.97746	4.37557	2.64109
NSLC-1208-T01	HAS	Tumor	-4.25028	6.67009	3.86488	-0.0933756	-0.433021	-2.72877	0.785592	5.14879	-0.197951	3.84856	3.46769	2.70225	0.0954596	3.07751	7.89259	3.98917	8.20575	3.33812	4.63571	4.77518	4.10084	0.96583	10.2727	4.94901	3.08867	8.07213	3.92525	3.44616	7.30111	3.49311	4.88485	3.4973	4.45997	2.82074	4.95207	4.36451	3.43746	4.32023	0.72967	5.21521	4.53122	4.32731	6.35541	13.5357	4.60689	4.67695	2.77312
NSLC-1208-T01	HAS	Normal	-1.2426	5.98333	3.97547	0.32784	-0.0593122	-5.66009	-1.06999	5.78751	0.555794	3.48089	4.00473	-0.324477	-0.185811	2.77423	7.01281	0.797871	7.05596	3.94309	4.70875	4.79362	3.75789	1.66078	10.1378	4.21544	-2.46666	7.65745	3.54204	4.25251	6.31164	3.4422	4.20917	4.57535	3.33494	4.28467	4.4709	4.29852	4.52576	4.60272	0.474473	4.75109	3.84405	4.57698	5.62194	13.1172	3.72017	3.87607	0.555794
IGC-02-1017-T01	HAS	Tumor	-3.84975	5.96911	4.7115	-0.132437	-0.0560816	-5.66009	2.30118	5.6266	0.81165	3.2763	3.61671	0.388422	-0.486099	5.18644	7.25726	8.23431	9.46017	4.63583	4.83444	5.25548	3.42357	1.76192	5.23093	3.62253	1.94026	3.18486	2.72562	3.54498	7.25866	3.7714	5.90012	4.48747	3.88712	4.15947	5.27593	5.21561	3.76615	5.96339	2.41285	4.97527	2.93654	4.12708	6.26816	8.20721	4.94074	5.54468	6.27372
IGC-02-1017-T01	HAS	Normal	-0.910593	5.30226	4.0848	0.80124	0.352725	-5.66009	-0.574208	5.41204	1.20248	3.21502	4.97283	2.48731	0.839283	3.37249	7.29959	1.34151	7.34202	4.24571	5.10948	5.25026	4.04058	2.30901	10.7817	3.97374	0.18559	7.68169	3.52032	3.75734	6.79596	3.4172	4.76619	4.27723	3.6329	4.52201	4.64792	4.49842	4.69536	4.59609	0.299137	4.82899	4.12385	4.32494	5.82967	13.309	3.83471	4.29787	0.876349
TCGA-75-7031-01A	HAS	Tumor	-3.09987	6.02055	4.6134	-0.16562	-0.855891	-3.09987	2.85521	5.10663	0.052193	4.28819	4.02187	0.299322	-0.855891	5.08414	7.21912	4.21483	8.86742	4.31652	5.2309	4.95719	4.43108	2.06519	8.19348	5.64389	2.06519	7.02087	4.77269	3.30033	7.59043	3.79402	6.42846	3.8914	4.35117	4.55217	6.36121	4.84254	4.42133	5.72407	3.12721	6.33289	4.32002	3.8914	5.64389	13.1416	5.39598	5.31405	1.03837
IGC-10-1037-T03	HAS	Tumor	-4.40785	6.76994	5.33399	-1.04562	2.79958	-5.66009	4.73859	6.55151	0.223746	5.24008	5.45938	1.99388	-0.687097	5.78673	7.00576	8.52615	10.4442	5.12162	5.85917	5.39618	4.81623	2.32031	3.71885	3.42048	1.80367	4.7851	4.91233	3.42416	7.86168	4.86981	6.43465	4.85898	5.3379	5.32418	6.05218	5.04844	5.37923	5.6938	2.69385	5.44859	4.85353	4.31602	5.25255	6.53459	5.3379	5.06267	5.83519
IGC-10-1037-T03	HAS	Normal	-2.0881	5.48427	3.68395	1.01438	1.54224	-5.66009	-0.341704	5.27891	0.826888	3.53488	4.29216	0.552005	2.5601	2.62631	7.27119	0.92368	6.66548	3.90454	4.99831	4.80856	3.32053	2.10342	9.36716	3.6874	0.0500424	7.09243	3.12066	4.00197	6.34176	3.49605	3.99085	4.70343	3.14596	3.29362	4.21298	4.34336	3.82846	4.44062	0.640104	4.4447	3.43989	3.97682	5.82068	12.6597	3.21929	3.7808	0.92368
TCGA-44-3398-01A	HAS	Tumor	-2.01095	7.01494	4.60057	0.372543	2.63315	-2.90031	2.44432	6.96395	1.05295	5.05824	6.20722	1.44451	-0.58485	3.0123	8.21803	6.36074	8.22878	3.12042	4.44795	7.56009	5.07055	1.06612	9.97558	4.50346	0.744323	7.07134	3.77818	4.92904	6.0092	4.5227	6.24499	3.76208	5.54519	3.31226	4.9734	4.64952	4.2472	3.74376	2.46435	6.29863	4.85319	4.00541	5.84077	11.8579	4.18819	5.20909	5.45169
TCGA-44-3398-01A	HAS	Normal	-1.57272	5.91015	4.27072	0.34232	1.9122	-5.66009	0.494073	5.89062	0.34232	3.81757	4.63864	0.260005	2.23126	3.21736	7.65737	3.13892	8.20393	4.25221	4.71691	4.86262	3.81937	1.80016	9.69554	4.44267	-1.17905	6.88352	3.664	4.25354	6.74499	3.71703	4.77178	4.34622	3.46939	4.27596	5.25876	4.60673	4.13441	4.84419	0.322177	5.04189	4.0573	4.44616	5.6603	12.6072	3.53867	4.18966	4.04967
TCGA-55-A493-01A	HAS	Tumor	-2.11491	5.9685	4.5031	-0.779256	0.732523	-5.66009	3.65969	5.24136	1.61766	3.7605	4.92898	0.811765	-5.66009	5.29922	6.85095	5.47991	10.0727	6.09368	6.14431	5.34822	4.51054	2.58508	7.61453	4.07951	3.17409	6.85826	3.98864	3.758	7.51001	4.45455	4.74816	5.82428	4.21686	6.25168	6.74421	4.34726	4.61917	7.22346	3.59675	5.20512	4.6478	4.6356	5.52763	9.2741	4.84317	4.66123	8.86368
NSLC-1171-T01	HAS	Tumor	-1.11086	6.12613	4.16349	0.468419	-0.658598	-4.21433	0.0602386	5.28632	0.947942	3.77167	4.13857	0.395503	-1.47101	4.37739	6.78954	4.78497	9.76888	4.82196	5.01382	5.16681	3.91552	1.97847	9.01566	3.90898	1.86151	6.46589	2.91088	4.09318	7.31973	3.83508	5.38025	4.94842	3.52907	4.2565	5.406	4.22265	4.74883	5.53996	2.14342	4.89982	3.40454	4.48455	5.66156	12.1848	4.24097	4.30458	2.21932
IGC-11-1085-T02	HAS	Tumor	-4.20692	7.18609	4.94569	-0.571625	1.17249	-5.66009	3.48426	6.07152	0.826019	4.53952	5.69351	1.62244	-2.14552	5.49559	7.57531	6.22922	10.4725	5.78628	6.30644	6.61899	4.91314	1.71598	10.3742	3.04174	3.64352	8.29263	3.63955	4.54377	7.66136	4.84748	6.30016	5.08077	5.28662	5.77183	6.02887	5.95725	4.33112	6.07079	3.38332	6.04022	3.95303	3.88418	5.34391	13.4487	4.35312	5.16335	4.48962
IGC-11-1108-T02	HAS	Tumor	0.229445	6.40461	4.5346	0.352946	0.352946	-5.66009	2.22192	5.36577	1.28082	3.5638	3.84899	-0.789321	0.312942	5.03328	7.00818	3.98249	7.24384	4.90629	5.05921	5.2002	5.29438	2.24336	8.28827	3.0708	1.89611	7.71811	4.94933	3.58075	7.80944	3.99834	5.23005	5.57368	3.56806	4.62927	5.70118	4.69882	3.83493	5.97234	2.76462	4.92632	4.44722	4.09587	5.45693	11.0496	4.04488	4.98637	1.1507
IGC-11-1108-T02	HAS	Normal	-4.36061	5.28246	4.16498	1.09055	1.01002	-5.66009	1.22148	5.43867	1.20349	3.84924	4.36236	0.606563	0.233661	3.01492	7.26628	1.39004	8.37481	4.16265	5.30161	5.09511	4.58542	1.76604	10.1608	3.41741	-0.17331	7.85425	4.17425	4.61465	6.55955	3.66101	4.5069	4.41998	3.11937	4.11291	5.40364	4.31705	3.84054	4.97828	0.400888	5.12887	3.14316	4.37246	5.76813	13.0571	3.29531	3.49342	1.49732
NSLC-1056-T01	HAS	Tumor	-2.13879	6.88944	4.41292	-1.45298	-0.424094	-5.66009	3.44662	6.0156	1.20164	4.34832	5.94211	1.61358	-1.0926	5.27995	8.69127	5.10707	7.16805	5.91593	6.29744	6.71207	4.08311	2.88337	7.70622	3.62688	4.37258	5.39813	3.72438	3.94107	7.668	4.43843	7.91227	5.64122	5.66302	4.95468	5.38268	5.97576	3.44662	6.67304	3.49163	6.35398	5.12289	3.92475	5.64919	10.7916	4.35807	6.5417	3.7871
NSLC-1056-T01	HAS	Normal	-2.99984	6.01425	3.77247	1.08714	1.01384	-5.66009	0.191951	5.50501	0.359098	3.40307	3.66885	-2.11872	1.30761	2.44812	6.66738	2.43881	7.51315	4.38487	5.29031	3.83764	4.08133	2.27071	9.82008	4.03886	-1.91414	7.73651	3.97592	4.30775	6.36677	4.03269	3.77986	5.2734	2.44812	4.42547	4.97663	3.56577	3.9565	5.27471	-0.274746	4.27414	3.86568	4.74147	5.71226	13.4515	3.19777	3.01578	1.22342
TCGA-49-6743-01A	HAS	Normal	-2.30181	6.40537	4.48454	0.0631656	-0.483384	-3.42679	0.379622	5.6872	0.0117092	3.48817	4.24377	-0.154683	0.419654	3.20289	8.31712	1.44819	7.29081	3.86682	4.76651	5.30578	4.16647	1.38892	10.6614	4.38189	-1.12327	6.34493	3.51151	4.091	6.63367	3.48346	5.07144	4.13675	3.88838	4.00481	5.20915	4.78195	4.17526	4.17818	0.604678	5.52807	4.58258	4.28499	5.70452	13.5884	3.66512	4.69695	5.66655
TCGA-49-6743-01A	HAS	Tumor	-1.25357	6.87911	5.44464	-0.985516	0.216095	-4.37119	2.45205	4.83185	1.91043	4.32409	3.85151	-0.447314	-4.37119	5.01748	7.24408	3.86288	8.05685	6.11655	6.37555	6.19902	4.29711	1.46473	7.18361	3.85721	2.70666	5.64393	3.22999	3.56529	8.19311	4.70811	6.17243	4.56409	3.67253	6.10881	5.78952	5.72168	4.45378	7.02095	3.70131	5.61649	4.08297	4.06586	5.77078	10.3144	4.6221	5.03768	5.06746
TCGA-55-7570-01A	HAS	Tumor	-5.66009	7.40726	4.84522	0.0259935	-1.8923	-4.62322	1.08446	4.69345	0.477763	3.78767	3.08144	-0.78245	-4.62322	5.82369	8.15398	3.66292	7.44632	5.49285	5.5951	5.52123	3.55981	3.02726	5.57257	3.94986	2.9824	1.66966	3.5496	3.35803	7.83124	5.39712	7.31604	4.78772	5.79587	5.12178	6.52483	5.31658	3.27367	6.71964	3.91447	5.55736	5.3022	4.62335	5.62642	9.81308	4.74023	6.69001	0.733774
TCGA-35-4122-01A	HAS	Tumor	-1.42567	7.17064	5.3485	-1.0568	3.0839	-5.66009	4.28041	6.01716	1.68666	3.42714	5.90609	1.79208	-4.4146	4.74456	8.31092	5.1291	10.8975	3.81952	4.59397	4.97843	5.47437	1.21685	9.28471	4.34535	2.9333	5.46466	4.05188	4.76052	6.49892	3.27382	7.03941	4.85816	5.64667	3.90295	6.32394	4.50719	4.85951	4.73431	3.82781	6.9861	5.80896	4.90199	4.81156	11.3682	5.45667	5.2837	4.51918
IGC-10-1185-T01	HAS	Tumor	-1.79551	7.44041	5.21697	-2.33178	0.924351	-5.66009	1.31848	5.88154	0.241695	4.03699	4.44896	-0.770601	1.2478	4.79562	7.68636	8.66133	11.6086	5.94853	5.32499	5.2135	4.16237	2.32138	6.33479	4.19091	2.49926	3.96995	3.97543	3.61377	8.16403	5.01366	7.14557	4.87691	6.93184	5.19131	6.60423	4.75479	4.18855	5.52223	3.43445	5.85057	4.28877	4.2212	6.30137	9.34232	4.3638	4.35121	7.75067
IGC-11-1087-T02	HAS	Tumor	-3.69355	6.42924	5.27422	-0.494192	-2.00094	-5.66009	-2.00094	4.23255	0.485573	3.11221	4.05673	-0.180324	3.501	5.76555	8.28731	2.11551	5.27422	6.07957	5.98448	5.62634	3.19609	3.02315	4.35519	4.99862	3.35049	3.52642	3.38664	4.76836	8.71601	5.7556	7.64903	4.64444	4.86549	5.77087	6.08386	5.33715	3.09289	7.17002	5.51371	5.02052	3.68644	3.53718	5.47505	6.90996	5.06458	5.8275	2.06682
TCGA-49-4507-01A	HAS	Tumor	-2.53695	6.791	4.83891	-4.68622	-2.24853	-5.66009	-0.623794	5.39113	0.332372	4.26736	5.62926	1.36438	-1.12564	5.40937	7.77212	4.69977	10.5728	4.64476	5.33568	6.01935	5.55104	2.0423	3.04218	2.60926	3.18814	-0.711158	4.93376	4.33161	7.1397	4.13741	7.11947	5.02106	4.57492	4.64256	6.75095	4.70716	5.304	5.7124	3.2957	6.22197	5.79299	4.88897	4.74047	6.53984	8.07221	4.91016	1.43729
NSLC-1260-T01	LAS	Tumor	-3.96738	6.35776	3.71999	-0.64856	-0.752039	0.763485	-0.552009	4.23149	-0.863517	2.34975	2.3372	-1.81252	1.93241	3.82709	6.99822	4.56595	8.56969	4.32662	5.62851	4.75001	4.18322	2.01353	10.2526	3.93098	0.763485	8.07453	4.26832	4.35802	6.81575	4.23149	4.84837	4.93421	4.20064	4.04342	4.879	4.43661	4.48861	5.35577	2.42285	4.8395	4.00822	4.64445	5.79952	12.5758	3.83604	4.2041	2.9453
NSLC-1260-T01	LAS	Normal	-1.03616	5.53117	4.07973	0.954533	0.461041	0.359482	-0.567547	4.83821	0.0690718	2.55284	3.29933	-0.214404	0.411155	2.71582	7.43644	1.79985	7.80752	3.57893	5.28162	4.97111	3.69292	2.14325	11.0637	4.45385	-1.9788	7.70838	3.28555	3.42405	6.62345	3.08539	4.13456	3.81783	3.73408	3.89698	4.76811	4.77798	4.35177	4.14222	0.0690718	4.57773	3.78393	4.0677	6.07346	13.9322	3.60689	4.25963	2.14325
NSLC-1253-T01	LAS	Tumor	-2.64299	6.2525	4.32808	0.0427523	-0.471181	-2.92104	0.261182	4.89022	0.156097	3.63832	4.42362	0.591836	-0.168516	3.86641	7.2228	0.838187	7.19461	4.21054	5.07453	5.65037	4.21054	1.55504	11.3409	4.20396	-0.214753	7.84128	3.76284	3.96563	7.52911	3.97853	4.71168	4.70704	4.66137	4.75581	4.71014	4.25362	4.38345	4.81022	1.5412	5.10661	4.50789	4.14568	5.87463	13.7915	4.10861	4.35009	5.40968
NSLC-1253-T01	LAS	Normal	-4.37947	5.32367	3.65851	0.730626	0.490509	-4.37947	-0.773123	4.76779	0.369457	3.15776	3.59242	-1.172	3.52671	2.1655	7.3353	1.70959	7.08738	3.67457	4.76479	4.48051	3.33795	1.82918	9.37398	3.5408	-2.40058	7.66626	3.77331	4.36651	6.0707	3.6999	3.75531	4.50046	3.41262	3.45042	4.52901	4.44724	3.75832	4.57593	0.998977	4.50406	3.36591	4.16982	6.00681	13.0143	3.69045	3.88794	1.77062
TCGA-62-A46P-01A	LAS	Tumor	-4.07032	7.01445	4.37087	-0.698917	0.0749033	-2.48376	-0.0984456	3.67129	-0.295505	3.60214	3.28079	0.0194029	-0.523804	3.96366	6.95791	4.81574	8.97425	4.40646	4.85193	4.18789	5.1095	2.30709	10.8852	4.80962	-0.295505	8.27517	5.29183	3.93019	7.02065	4.18158	6.29731	6.38569	5.09615	4.55778	5.28596	4.37916	4.41185	5.02923	2.13499	4.78694	4.15285	5.16009	5.59801	13.9807	5.35904	4.46476	0.277738
NSLC-1116-T01	LAS	Normal	-4.20149	5.74547	3.98381	1.2243	-0.491441	-5.66009	-0.295049	4.96385	-0.235108	2.71255	3.49278	-1.59524	2.31158	2.45495	6.61283	0.993246	6.82436	3.77739	5.14253	4.64494	2.8011	1.98606	9.87146	4.07542	-1.59524	7.14721	2.82242	4.14756	6.3594	3.87242	3.78826	4.24022	3.24173	3.05027	4.48262	4.45332	3.18252	4.80875	0.17151	4.51134	3.26267	4.20278	6.39244	13.3476	3.57461	3.73306	1.15879
NSLC-1116-T01	LAS	Tumor	-5.66009	6.77172	4.37297	0.556682	-2.85482	-5.66009	-0.640076	5.66868	0.370941	3.61477	3.36401	-0.453	-1.10783	4.64297	7.31709	3.35151	9.30626	4.74209	5.65602	4.72281	4.8122	0.892096	10.4322	4.37091	0.981362	8.0052	3.88727	4.27265	7.43164	3.73516	4.92901	4.40357	3.63555	5.00015	5.95701	4.80611	5.14484	5.5723	1.81323	5.59369	3.91586	4.6031	4.78766	13.8782	4.25932	4.16005	1.39278
NSLC-1133-T01	LAS	Tumor	-1.32266	6.18449	4.27569	0.592819	1.74199	-5.66009	-0.418601	5.02849	0.764008	3.34842	3.68674	-0.68623	0.132908	3.2748	6.92669	2.89953	6.64928	3.6177	4.88897	5.04519	3.72525	2.05947	9.63526	4.16798	-1.1105	6.83722	2.32866	4.38031	6.42944	3.51754	3.6177	5.26429	2.99432	4.10831	4.77679	4.06801	4.20561	4.74817	1.0107	4.75157	3.79603	4.26147	5.65819	12.9247	3.64352	4.47169	2.5398
NSLC-1133-T01	LAS	Normal	-1.83408	5.38104	3.77523	0.23685	0.0875344	-5.66009	-0.17014	5.16626	0.126337	2.94407	3.33628	-0.73914	1.2067	2.4272	7.06564	1.42473	7.34266	3.84086	4.87732	4.4154	3.42843	2.27147	10.106	4.07707	-1.4447	7.77976	3.49295	4.27352	6.02857	3.80842	3.76297	4.78029	3.40889	4.04705	4.32864	4.28429	3.94764	4.82815	0.553928	4.50094	3.54758	4.24516	6.0356	13.2455	3.45916	3.9877	0.789747
NSLC-1174-T01	LAS	Tumor	-3.63938	6.55309	4.39464	-0.750832	-1.93421	-5.66009	-1.38606	5.7611	0.944593	3.79995	4.58478	0.643222	0.224961	3.53231	8.01018	3.04862	7.78563	3.28178	5.02743	4.82532	4.5591	1.07455	9.82954	4.48117	-0.679234	7.19548	4.51781	3.97659	7.48298	3.96826	5.28853	4.6453	4.46743	3.44288	4.57016	4.10889	4.3114	4.13146	1.59127	5.07609	4.36742	4.13643	5.891	12.7985	4.33104	4.93776	2.0362
NSLC-1160-T01	LAS	Tumor	-2.34746	5.90085	3.86777	0.0508662	1.09785	-3.9668	-0.29514	5.87176	0.837479	4.47806	4.58549	-0.0120127	2.88706	2.89565	6.12744	3.63108	7.31145	4.49229	4.89706	4.41372	4.33064	1.99851	9.87219	3.79617	-3.20911	6.59519	3.82344	4.2084	6.59453	3.42696	4.03262	5.34255	3.40907	3.81441	4.83365	3.8502	4.64274	4.76967	0.329732	4.69781	3.61557	4.47232	5.30757	11.8508	3.47934	3.46209	2.45889
NSLC-1160-T01	LAS	Normal	-2.89829	5.56335	3.77655	0.437137	0.945374	-5.66009	-1.06735	4.82873	0.264767	3.37684	4.0197	0.554117	3.18458	2.68339	7.05585	2.45172	7.26194	3.58363	5.16394	4.46285	3.3393	1.73815	9.97605	3.91058	-1.06735	6.97772	3.38739	3.99232	6.29332	3.75634	4.15551	4.05653	3.58363	3.60186	4.54524	4.25679	3.91787	4.69924	0.795017	4.66279	3.84703	4.18301	6.03441	13.0065	3.48884	4.0197	1.61788
NSLC-1097-T01	LAS	Tumor	-4.29637	5.10192	4.04816	0.0657834	-1.03937	-5.66009	-1.59531	4.35939	-0.505613	3.10571	2.84958	-1.34672	-1.34672	2.5302	6.62352	1.92029	7.09112	4.2991	4.77135	5.3576	3.80969	1.88426	10.4698	4.39397	0.765637	7.49038	3.78058	3.90567	7.02061	3.27295	4.24093	5.46212	3.19666	4.05087	5.03777	3.61825	4.10405	3.75753	1.1962	4.73641	3.32315	4.64067	5.91544	12.7621	4.31723	3.947	0.98563
NSLC-1266-T01	LAS	Tumor	-2.64073	6.15419	4.17657	1.06571	-0.334758	-5.66009	0.54659	5.70519	1.76277	3.68729	4.76661	0.321666	1.26872	3.5555	7.18881	4.02599	9.08633	4.47444	4.95493	4.89825	3.48027	1.50141	9.77616	4.1223	0.475442	7.16286	3.79348	4.37287	7.11173	4.01663	4.77959	4.64827	3.8958	4.41388	5.55799	4.3001	4.01663	5.2118	1.79234	5.17298	3.37669	4.52596	5.8263	11.9905	3.73757	3.95257	1.638
NSLC-1266-T01	LAS	Normal	-2.85955	5.44212	3.98212	0.398169	1.23289	-5.66009	-0.458371	5.28725	0.662976	3.4664	3.93281	-0.292808	2.57278	2.14257	6.54431	1.23289	7.38623	4.00616	4.89659	4.3425	3.7456	2.49186	9.50661	3.96315	-2.34531	7.46975	3.99018	4.59758	6.16109	3.79856	3.83182	5.24186	2.98662	3.84372	4.49373	4.19228	4.32561	5.01978	0.365505	4.57811	3.42341	4.60984	5.62831	12.7665	3.61274	3.57396	0.491943
TCGA-53-7626-01A	LAS	Tumor	-2.08609	6.29157	4.93195	0.0378366	1.43795	-5.66009	2.36582	6.34972	1.15079	4.48909	4.88708	-0.0888432	-0.252232	4.16748	8.21458	2.07709	7.41957	4.6744	5.77772	5.54777	4.04083	1.39914	10.049	3.97902	0.76771	7.96092	3.69327	3.62931	7.98176	3.682	4.82401	4.52198	4.60276	4.84582	5.53305	4.45165	4.20284	4.96089	1.70306	5.49859	3.7375	4.3677	5.95208	11.7422	4.26891	4.7496	4.36368
TCGA-55-A48X-01A	LAS	Tumor	-1.46141	5.8393	4.5305	0.386681	1.2897	-4.59994	3.01974	5.93349	1.41108	4.09609	4.17534	0.183584	1.67621	4.05384	7.43935	6.8898	8.97565	4.99008	5.58961	5.33349	4.34338	2.44035	9.72502	4.13009	0.433283	7.42411	4.07971	3.99098	7.69619	3.40009	5.13457	5.08526	4.44779	4.56622	4.9017	4.57274	4.40605	5.1882	1.73319	5.32038	3.65236	4.34185	5.78531	12.0887	3.81957	4.30317	4.8425
NSLC-1111-T01	LAS	Tumor	-5.66009	6.80818	4.3386	1.37909	0.926787	-5.66009	2.09206	5.01575	0.858806	2.88163	3.66759	-1.27394	-2.72712	3.95895	6.65564	5.83356	9.8335	4.39068	5.54133	4.92724	4.49793	2.27271	10.5942	4.14882	-1.27394	7.29739	4.91683	3.84058	7.73498	4.18397	4.94579	5.12288	4.32291	4.38465	5.51673	4.44675	4.62358	4.83073	1.32972	5.1265	3.87969	4.78339	5.46622	10.3454	4.15592	4.4554	3.03581
NSLC-1211-T01	LAS	Tumor	-3.50676	5.89868	4.14987	0.998225	-1.34055	-5.66009	-0.0371786	4.73614	-0.37714	2.73011	2.99366	-1.61409	-1.22106	3.45043	7.17082	3.24784	8.40457	3.25301	4.96758	5.05156	4.13314	1.44022	9.56939	3.90587	-1.0082	7.19385	4.03152	4.29727	7.18103	3.62406	4.8134	4.78156	4.60684	3.60801	6.06148	4.32943	4.56589	4.71943	1.68935	4.87338	2.94338	4.05538	5.63029	11.4792	4.11338	4.6545	2.63035
NSLC-1187-T01	LAS	Tumor	-4.29065	6.0562	4.74405	0.117213	-0.856719	-5.66009	3.01237	5.60649	1.31847	3.99084	4.7322	0.117213	-0.56174	4.64278	7.08822	2.82103	8.41599	4.5987	4.97134	5.65123	4.20197	1.45658	9.3244	4.35774	3.61287	7.8245	3.79316	4.03009	7.44527	3.88777	5.87482	4.62824	5.37349	4.7658	5.89774	4.61355	4.65718	4.94518	2.62987	5.41855	3.85692	4.56283	5.35373	10.6534	4.40543	4.80512	2.45137
NSLC-1187-T01	LAS	Normal	-3.61105	5.64152	3.87448	0.623247	1.09081	-5.66009	0.0618838	5.17308	0.623247	3.64681	3.70289	-0.170283	2.80776	2.49481	7.3708	2.77543	7.52289	3.91956	5.07023	4.44036	3.94594	2.35304	10.113	3.94885	-1.35049	7.56038	3.92251	4.5147	6.28603	3.55075	3.88967	5.13409	3.05941	3.93134	4.72906	4.11566	4.09747	4.87809	0.298681	4.51275	3.55075	4.32224	5.66023	13.5043	3.25028	3.55075	1.97445
TCGA-MP-A4TC-01A	LAS	Tumor	-3.10219	5.97461	5.16634	-1.29874	-0.0920361	-5.66009	-1.13664	5.51638	0.324689	3.42313	4.21392	0.147151	-4.50815	5.76297	7.13606	4.28361	9.70268	5.86221	5.56875	5.03956	4.31723	2.46104	10.547	4.08836	1.58138	6.76879	3.97319	4.16422	7.91771	4.22142	5.639	6.40977	4.34152	6.08608	6.26494	5.34768	4.83975	5.587	2.62263	5.9117	4.49939	4.6938	5.64598	10.7586	4.08631	4.25833	4.3654
NSLC-1207-T01	LAS	Tumor	-1.49041	7.17742	4.29717	-0.177679	-0.434274	-5.66009	0.448179	5.41159	0.54632	3.62208	4.38931	0.765919	-1.30782	4.32509	8.11422	2.06952	7.60147	3.32305	4.59822	4.6488	5.41322	0.956465	11.4716	4.73457	2.41952	7.90007	5.75343	3.72521	7.22913	3.4803	5.60761	4.14885	5.55406	3.57053	5.12837	4.88517	5.6427	3.86964	2.1182	5.97005	4.99352	4.52789	5.51671	13.8878	4.60961	5.00003	2.3259
NSLC-1182-T01	LAS	Tumor	-2.21793	5.74227	4.068	-0.380933	-1.07345	-5.66009	1.39072	5.67681	1.57527	4.03402	5.09075	1.55943	1.60642	3.59938	7.33823	5.2273	8.66052	4.51033	4.76109	5.04457	3.76041	1.39072	7.86695	3.56807	1.6815	6.40472	3.50333	3.93931	7.25864	3.87679	5.59179	5.19947	4.82209	4.71894	4.97912	4.068	4.22681	5.62069	3.14855	4.94601	3.66374	4.13363	5.72107	9.61243	3.82144	4.89645	2.33034
NSLC-1200-T01	LAS	Tumor	-1.91195	5.66091	3.74678	0.456842	-1.91195	-5.66009	-1.05606	5.70239	2.03872	3.9613	4.61426	0.550672	1.51009	2.83223	7.21716	3.34123	6.49397	4.23773	4.52846	5.62271	3.22271	1.93813	8.70956	3.82084	-0.522519	6.45101	2.71553	4.1972	6.76423	3.40124	4.05767	4.78164	3.82398	3.71674	4.09967	4.08145	4.62509	4.75067	1.77922	4.68666	3.48285	4.36587	5.75261	11.1899	3.42621	4.14048	2.64637
NSLC-1200-T01	LAS	Normal	-1.61897	6.09194	4.4349	-0.663466	0.232648	-5.66009	-2.39851	5.95799	1.36067	3.69276	4.78884	0.352668	2.52654	3.32322	7.72839	2.54345	7.40973	4.51641	5.10594	5.37405	3.87419	1.69936	10.3451	4.49265	-0.202244	7.55574	4.01121	4.11387	7.04535	3.8506	4.95451	3.99593	3.90723	4.13634	5.0088	5.2533	4.01728	4.43036	0.78125	5.50179	4.47292	4.46628	5.78388	12.9915	3.74853	4.13075	1.53993
TCGA-97-8179-01A	LAS	Tumor	-5.66009	7.17705	4.96737	0.533101	-2.1082	-5.66009	-1.60659	3.83327	-0.373364	2.12414	2.82746	-1.99296	-0.74083	4.17111	7.61384	3.25515	7.75088	5.52479	6.26163	4.92037	4.33312	1.9764	10.4656	4.71745	3.73639	7.61668	5.1367	3.76123	7.977	4.5035	6.43759	5.03853	4.58343	4.58575	5.98724	4.11922	4.89347	5.33723	2.75098	4.96114	3.60991	4.8869	5.97225	13.5931	3.84494	3.98859	1.9039
TCGA-97-A4LX-01A	LAS	Tumor	0.225918	6.44055	5.27003	-0.346898	-0.877735	-5.66009	2.13648	6.14155	1.93813	4.44388	5.17737	1.54814	-0.544944	4.26473	7.06908	2.74772	7.0846	4.79257	5.76502	5.88707	4.48864	1.92286	9.90294	3.90754	1.4975	7.16871	3.23873	3.99227	7.6672	4.33274	4.90465	4.85524	3.90366	4.79886	5.54956	4.22637	4.57297	5.66876	1.92286	5.20525	4.04963	4.40182	5.56931	12.2191	3.91913	4.73144	2.30495
NSLC-1077-T01	LAS	Tumor	-5.66009	6.49106	4.96889	-0.997572	0.306367	-2.39924	-0.404451	5.07565	1.07986	3.72936	4.21813	-0.156798	0.238779	4.36404	6.68128	3.81597	7.84494	5.37027	5.6073	5.10441	3.44067	2.03375	8.3714	3.13157	1.32769	8.12578	2.70671	4.51808	7.96139	4.64425	5.45462	5.61981	6.2666	5.41593	5.11152	4.75876	3.89494	5.83534	3.15467	4.98058	3.75378	4.37589	5.80718	10.84	4.23773	4.55502	0.370929
NSLC-1077-T01	LAS	Normal	-1.01234	5.59587	3.94361	0.00820565	1.94916	-2.68255	1.24221	5.29097	0.191176	2.97071	3.76392	-0.586993	-0.515137	2.13929	7.31497	1.78807	8.16453	3.63562	5.04725	4.89237	3.67456	1.59051	10.2781	4.13443	-0.515137	7.20125	3.11921	3.61576	6.50072	3.2487	3.62771	4.54696	3.36751	3.46845	4.72257	4.46937	4.53432	4.4826	0.147563	4.67536	3.75305	3.85825	5.87277	13.2717	2.80514	4.25235	1.01837
TCGA-55-8299-01A	LAS	Tumor	-2.55575	6.3863	4.55121	0.0709384	1.73394	-5.66009	-0.258966	6.05517	1.57668	4.04525	5.1167	1.51298	-5.66009	4.94128	7.7875	2.98181	8.5026	4.72993	5.4767	5.26906	4.03205	2.00484	9.23061	4.16232	1.92552	6.035	2.57189	4.24633	7.31788	4.27061	5.54928	4.66669	4.23979	4.47525	5.8874	4.71113	4.30862	5.93678	2.32843	5.22336	4.15539	4.40681	5.71354	12.9187	4.12553	4.7849	3.40084
TCGA-86-8673-01A	LAS	Tumor	-5.66009	5.58914	5.57413	0.150378	0.339806	-5.66009	-0.569551	5.01979	0.303858	3.86131	4.01928	0.793076	-4.29558	5.40416	6.46461	1.39834	7.35206	5.47052	5.37306	5.84428	4.68452	2.16142	8.68631	4.76769	2.15134	8.18307	3.78187	4.09486	8.56259	3.23182	5.55227	6.26932	4.72246	5.64319	7.23941	3.6122	4.30494	6.13383	2.40145	5.51836	4.19883	4.61471	5.46443	12.2126	5.07549	4.14398	-1.03814
NSLC-1110-T01	LAS	Tumor	-3.51996	6.19204	3.93407	5.75862	-2.69366	-5.66009	-0.15852	4.69865	0.378876	2.85426	3.84891	-0.15852	-0.674951	3.84553	7.34772	5.64663	9.0312	4.22671	6.14679	4.81893	3.7798	1.02977	9.41779	3.96864	1.84472	8.05786	3.5829	4.43659	6.7615	4.53424	4.58576	4.43434	3.46897	4.61184	5.12228	4.1133	3.91486	5.28574	2.01075	5.09836	3.96553	4.52793	5.71856	12.5639	4.32701	4.19786	1.40505
NSLC-1110-T01	LAS	Normal	-5.66009	6.84307	4.44902	0.174558	-2.34233	-5.66009	-0.642216	6.16648	0.843119	3.85147	4.24142	0.878355	-2.70993	3.96236	7.43721	3.18781	8.88748	3.92914	5.20987	4.70351	4.29129	0.946346	10.4479	4.3395	0.525161	7.12425	2.90988	3.8201	6.80409	4.18273	5.24573	3.98274	3.61082	3.94168	5.27577	4.29456	4.45487	4.70105	1.66398	5.81745	3.86031	4.28474	5.08158	13.2471	4.43133	4.42836	3.90798
NSLC-1185-T01	LAS	Tumor	-2.67709	6.51991	4.40063	-0.736386	-0.31274	-3.03255	-0.31274	5.16616	-0.0866742	3.59371	3.6059	-1.46903	-2.15427	3.88464	7.02702	3.68079	8.28241	3.90451	5.04307	4.83272	4.324	1.90365	10.2934	4.83618	1.02455	8.46427	4.50412	3.52262	7.36191	4.02741	5.01135	5.33919	4.33625	4.03043	4.84649	3.94665	4.86351	5.24491	1.34852	5.02654	3.97825	4.77991	5.82529	13.566	4.89033	5.12016	2.16761
NSLC-1185-T01	LAS	Normal	-3.08013	5.31833	3.30738	0.760244	0.0528422	-5.66009	-2.44305	4.69586	-0.7117	2.66036	3.15623	-2.72671	4.39641	2.16472	6.95642	3.78031	7.30468	3.76298	4.99955	4.75317	2.52704	1.77965	9.52958	3.51217	-3.08013	6.82016	2.53524	3.68412	6.06636	4.02391	3.84105	4.13589	3.3311	2.86271	4.26465	4.93135	3.45718	4.5458	0.867953	4.63236	3.26367	3.80762	6.56803	12.5338	3.57312	4.01222	2.6147
TCGA-97-7937-01A	LAS	Tumor	-4.66236	6.59717	4.3784	0.464717	-1.5769	-5.66009	2.10357	4.69402	-0.0795734	2.87454	2.31838	-1.85695	-1.02059	4.80094	7.41752	3.01837	7.58892	4.51155	5.61962	5.14434	4.07347	1.74479	9.94864	3.95559	0.905273	8.46006	4.12979	3.749	7.53979	4.71258	6.58033	4.05647	5.24976	4.59512	5.44781	4.63687	4.02363	5.42018	3.72555	5.24751	3.4698	3.80298	6.34904	10.5021	4.18086	5.45172	2.36329
NSLC-1193-T01	LAS	Tumor	-4.17552	7.34851	4.82782	-1.71648	-2.98314	-5.66009	1.38734	4.10709	-1.05256	2.82722	2.62583	-1.41343	-2.1006	4.23793	8.49868	6.18978	9.67482	5.48183	6.48323	5.53481	4.55847	1.10677	11.1798	4.51873	1.3676	8.84384	4.40224	4.67352	8.01343	5.1255	5.77861	5.73881	3.57698	5.33066	6.9554	4.05248	4.51649	5.88663	2.39169	5.43753	3.92654	5.08979	5.27345	13.4004	4.91714	5.11221	1.93552
NSLC-1193-T01	LAS	Normal	-2.43742	5.77381	3.86379	-0.189463	0.794177	-4.24485	-0.244745	5.13329	0.347714	2.99367	3.60701	-0.244745	1.94261	2.78178	7.7671	2.65914	7.84963	3.6379	5.09344	4.66703	3.61091	1.75808	9.94989	3.88003	-1.26747	7.74709	3.18362	4.15827	6.20428	3.48912	3.97987	4.30505	3.3421	3.54316	4.693	4.50262	4.14489	4.36859	0.738252	4.8414	3.64553	3.89289	5.8664	13.057	2.9389	4.34304	1.29829
NSLC-1093-T01	LAS	Tumor	-0.400652	6.43803	3.88804	0.321169	1.34505	-5.66009	0.210544	5.47272	1.21736	3.84549	4.39121	0.00493852	1.57082	3.02413	7.62022	3.68235	7.46999	4.0169	4.86898	5.03508	4.59945	1.96085	10.7025	4.13771	-0.522763	7.21988	4.16021	3.84857	6.77657	3.98365	4.96298	4.90347	4.59211	3.79526	5.0119	4.23983	4.5205	4.42463	1.93788	5.26352	3.62599	4.24451	5.57394	12.0056	3.78886	4.23512	2.32179
NSLC-1093-T01	LAS	Normal	-1.61465	6.00302	4.07076	0.675761	1.92168	-5.66009	-0.158018	4.90245	-0.472009	3.02276	3.27871	-1.43297	-1.12653	2.83173	7.43384	0.92919	6.99042	3.66504	4.69354	4.94617	3.38541	1.35703	10.5658	4.19678	-0.158018	7.48132	3.33618	3.39145	6.45686	3.8692	4.36883	4.42583	3.82972	3.61432	4.57121	4.57387	4.09316	4.7416	0.508067	4.82426	4.16188	4.02489	6.39434	13.4823	3.61432	4.40807	1.173
NSLC-1072-T01	LAS	Tumor	-3.02989	5.91446	4.08977	-0.192182	-1.21619	-5.66009	-0.577854	5.76723	1.25155	3.64107	4.37792	0.437615	-1.21619	3.21089	7.22063	2.68234	6.95737	4.01845	5.05072	5.1205	3.64897	1.9068	7.89142	4.12415	-0.0321799	5.89883	2.93563	4.09556	6.6151	3.72561	4.5181	4.91657	3.55968	4.08396	4.44971	3.88112	4.19594	4.38029	1.61606	4.80973	3.34326	4.34185	5.49466	10.8613	3.7106	4.56682	2.93563
NSLC-1072-T01	LAS	Normal	-2.5204	5.19537	3.77146	0.935551	0.964399	-4.09775	-0.483769	5.07488	0.139341	3.05076	3.54669	0.189073	0.876065	2.40926	6.67081	1.80588	6.86403	3.80773	5.1908	4.41832	3.27458	2.70255	10.182	3.42225	-3.36535	7.58763	2.96057	3.99763	6.06283	3.40657	3.37469	5.22249	3.0236	3.81567	4.48703	4.04567	4.23218	4.90113	0.189073	4.13402	3.4429	4.16852	5.82795	13.483	3.47332	3.83532	1.56346
NSLC-1163-T01	LAS	Tumor	-5.66009	6.4751	4.40631	1.68895	-0.52228	-5.66009	0.599494	5.67662	1.44666	4.01653	5.29093	1.60701	-0.316375	3.91803	6.92528	3.96812	8.16453	4.62401	4.75152	5.48692	4.40146	2.12551	10.328	3.46693	1.84007	7.69912	4.23413	4.18132	7.54318	3.96484	5.28961	5.60455	4.84921	5.37873	5.37006	4.06951	4.89998	5.30788	2.13724	5.42011	4.12649	4.55576	5.40443	12.6868	4.61145	4.20658	0.789783
NSLC-1163-T01	LAS	Normal	-2.82605	5.27682	3.98677	0.51216	2.29093	-3.43407	-0.374305	5.62967	0.652302	3.90273	4.05571	1.0572	0.329348	2.33319	6.92083	1.6432	6.91301	3.73946	5.05801	4.42	3.80099	1.85142	9.78405	3.9167	-1.2109	7.86012	3.89804	4.41509	6.30062	3.48521	3.85033	4.54814	3.32688	3.94423	4.35823	3.9074	4.0281	4.78862	0.48742	4.49173	3.54337	4.39028	5.4177	13.0124	3.52222	3.61365	1.2607
TCGA-44-8117-01A	LAS	Tumor	-3.14324	6.88582	4.90409	0.868442	-0.993116	-5.66009	1.91522	5.26987	0.303457	2.82216	3.38979	-0.86487	-1.73694	4.67094	7.44238	1.38079	8.44295	4.46974	5.45994	5.17855	3.99513	2.16101	10.3749	3.32627	1.03115	8.05673	4.18244	4.29312	7.33839	4.56296	4.91232	5.10476	4.52053	5.32301	5.80583	4.89204	4.6289	6.50038	2.65749	5.0173	3.46494	4.98504	5.82616	12.8014	4.59491	5.22012	-0.116014
TCGA-44-4112-01A	LAS	Tumor	-5.66009	5.12725	3.28933	1.14409	-5.66009	-5.66009	-1.58781	2.86262	-0.5095	1.8266	3.78825	-1.36006	-1.0743	4.09962	7.87446	4.96197	7.72362	4.02092	5.42534	4.94874	4.36557	0.966478	9.82822	3.9079	1.88332	7.46023	4.40097	3.09169	7.2055	3.66749	5.40029	4.41642	5.06118	4.26243	5.88302	4.37944	2.5557	5.42055	2.91253	5.20162	3.46312	3.51788	6.24464	8.19731	4.07792	5.19827	1.57439
NSLC-1210-T01	LAS	Tumor	-1.90258	6.3307	3.87424	0.434138	-0.793167	-5.66009	1.92487	5.38282	1.3727	4.19029	4.09679	0.181899	2.37581	3.74362	7.24506	4.81575	8.57913	3.86201	5.37207	5.07888	4.08894	1.97118	9.26937	4.64417	2.67057	7.20293	3.3902	3.94845	7.2246	3.8924	4.72408	4.71561	4.0409	3.88032	5.10896	4.34336	4.34556	4.69506	1.94821	5.17474	4.56335	4.33453	5.6971	11.3957	5.19195	4.75584	3.13959
NSLC-1210-T01	LAS	Normal	-3.2368	6.44933	4.13723	-0.00308246	0.85068	-4.36457	-1.14789	5.69811	0.599963	3.51607	4.36174	0.394302	2.17232	3.17835	7.81973	2.14443	8.04669	3.79851	5.07495	4.8197	4.23082	2.17232	10.491	4.3718	-0.381335	7.84233	4.06715	4.28292	6.45076	3.6837	4.81085	4.89276	3.61761	4.34958	5.04635	4.44984	4.41135	4.62488	0.329723	5.27685	4.2063	4.52206	5.83672	13.3466	3.53767	4.3455	1.87705
NSLC-1069-T01	LAS	Tumor	-3.02452	6.25995	4.84403	-0.365924	-0.130584	-5.66009	1.80381	5.33286	0.933772	4.31874	4.50498	-0.901408	-0.997142	4.69309	7.43075	4.62439	10.2005	4.3652	4.81261	5.54209	3.7579	0.907577	8.52051	3.85362	4.59596	6.09201	3.29007	3.70944	7.02484	4.28352	5.30177	4.48075	4.92134	4.2733	5.91184	4.65226	4.72344	4.85606	2.98022	5.98412	4.23168	3.88752	5.39074	10.9996	4.6344	6.00975	1.95215
TCGA-NJ-A4YQ-01A	LAS	Tumor	0.450423	6.57944	4.90917	-0.980319	0.0721246	-5.66009	-0.825792	5.5654	1.57094	4.06386	5.26356	1.01824	-0.499331	4.78273	6.87328	5.37732	9.28251	5.32981	5.30702	5.66	4.40363	2.11979	6.06937	3.87956	1.65209	4.11247	3.86828	3.91835	7.90041	4.11724	5.4984	5.44721	3.63532	4.39776	5.92444	5.06301	5.15057	5.46603	1.37768	5.18165	4.47971	4.4211	5.53541	9.6052	4.94987	4.74315	2.39593
NSLC-1119-T01	LAS	Tumor	-1.6634	6.42422	3.92564	0.456855	-0.13998	-5.66009	-0.208799	5.6665	1.12152	3.96912	4.04128	-0.612886	-1.04457	3.46088	7.15636	1.95111	6.16509	4.45124	4.96821	5.03484	4.08146	1.87001	8.96039	4.26712	-0.0114721	6.31815	2.87444	4.31387	6.82095	3.52055	3.94952	5.23272	3.4044	4.17221	4.75439	4.01888	4.30772	5.00286	1.00479	4.67782	3.87665	4.27659	5.21147	12.4554	3.62805	4.18903	2.71639
NSLC-1119-T01	LAS	Normal	-5.66009	5.27261	4.11275	0.51068	2.54272	-5.66009	-0.378794	4.93549	0.133433	2.87293	3.59721	-5.66009	-2.64142	2.27603	6.75068	1.26794	7.30576	3.51685	5.01913	4.35651	4.05295	2.24785	9.67468	3.48704	-0.902598	7.2487	3.59162	4.19251	5.88446	3.02177	3.27308	5.30031	3.21605	3.56902	4.78678	3.81927	4.64276	5.18618	-0.212997	4.15128	3.481	4.34658	5.60519	12.9222	3.56902	3.843	1.42716
TCGA-50-5930-01A	LAS	Normal	-0.255489	6.01906	4.44926	0.292949	-1.01943	-3.99252	-1.15116	5.88991	0.0142097	3.14483	3.91522	-0.411953	-0.183193	3.32295	7.88483	1.25548	8.65664	3.68833	5.18912	5.10319	3.91933	1.30659	10.8848	4.74627	-1.84649	8.16525	3.58344	3.8348	6.90063	3.77254	4.50776	4.40598	3.29158	4.23182	5.33319	4.66292	4.09678	4.71113	-0.048637	5.3301	4.39421	4.42055	6.07725	14.1623	3.93566	4.23512	2.26249
TCGA-50-5930-01A	LAS	Tumor	1.73463	6.40937	4.80031	-3.49498	-0.643723	-5.66009	-0.808086	5.19984	0.333816	2.99016	3.96944	-0.126989	0.410626	4.57273	7.22474	3.25259	8.38433	4.63408	6.0884	5.17253	4.47774	1.28214	7.99293	3.60286	0.166718	6.20486	2.95212	3.65114	7.56958	4.20332	5.67496	5.07561	4.14831	4.82156	5.99795	5.16977	4.26668	5.15589	2.35611	5.53829	3.6432	4.19791	5.20793	12.3375	4.55168	5.05482	3.05141
NSLC-1197-T01	LAS	Tumor	-4.37493	5.55279	4.13381	0.137169	-0.196966	-5.66009	1.3175	5.02633	0.377053	3.62692	4.07421	0.0207464	0.922587	3.7929	7.97121	3.79585	9.10911	4.93143	5.2572	5.47841	3.9864	1.41298	8.88973	3.99927	0.713458	7.22218	3.32943	3.60687	6.94178	3.65649	5.36857	5.10587	3.80762	4.84989	5.48484	4.41515	4.08633	4.50276	2.1081	5.28691	3.34161	4.07664	5.90314	6.31102	3.92023	4.27605	1.72967
NSLC-1197-T01	LAS	Normal	-0.371147	5.65402	3.74432	0.858828	1.2337	-4.16742	-2.32804	4.96162	0.0346354	2.84698	3.94919	-0.183122	2.75797	2.97757	7.25225	1.21153	7.01476	3.44019	4.91606	5.10236	3.1449	1.76218	10.0999	3.90496	-0.751979	7.20672	2.99065	3.85218	6.46216	3.86289	4.40263	4.23958	3.68116	3.18529	4.34267	4.77951	3.57659	4.27477	0.467859	4.60971	3.95254	4.28543	6.2609	12.9636	3.4871	4.03694	1.27706
NSLC-1255-T01	LAS	Tumor	-1.13134	6.51342	4.67448	-0.78273	-1.13134	-3.60535	1.36607	5.80527	0.477477	3.87587	4.04353	-0.162937	-0.162937	4.7093	7.97516	5.34684	9.09154	4.71274	5.5255	5.19294	4.47847	1.29449	9.65877	3.83861	1.1397	8.31717	4.23732	4.18385	7.9705	3.6931	5.40109	5.00392	3.96502	4.70586	5.61637	4.79933	4.54166	5.72246	2.60203	5.24371	3.88808	4.27965	5.60902	12.9396	4.57603	4.55704	3.32219
NSLC-1255-T01	LAS	Normal	-2.76405	6.14976	4.01827	0.631321	0.851079	-5.66009	1.12839	4.81674	-0.13319	2.67615	3.1603	-1.31445	0.74538	3.55381	8.00378	0.851079	7.94008	4.02957	5.05658	4.97124	3.94853	1.12839	11.0537	4.70839	-1.31445	7.74392	2.67615	3.2403	6.60931	3.47333	4.67999	4.36013	3.47333	4.08479	4.81674	4.71541	3.84998	4.32387	0.74538	5.14757	4.02957	3.84998	5.90481	14.2002	3.40555	4.46374	1.04175
NSLC-1172-T01	LAS	Tumor	-2.04742	5.81399	3.93992	0.474709	-2.04742	-4.13798	-0.0256441	5.00369	0.435751	3.35066	3.60448	0.223421	0.655127	2.85585	7.29256	3.85757	7.85041	3.93295	5.13565	4.76133	4.12273	1.69635	11.423	3.50918	0.176929	8.57108	4.11351	3.33487	7.1377	3.23061	4.9768	4.80784	4.95974	3.97091	4.60988	4.34927	4.4283	4.22909	1.11578	5.14172	4.84176	4.05043	5.40134	11.9934	3.90112	4.09799	2.12151
TCGA-86-8358-01A	LAS	Tumor	-4.31513	6.27063	3.8689	-0.413467	-3.16934	-5.66009	-2.30375	4.1838	0.761351	3.38785	3.46946	-0.600694	-1.49477	6.41564	8.26594	5.47051	6.6955	7.03742	5.67443	5.49117	3.35387	3.31907	3.52014	3.01644	3.47343	4.93984	4.13211	4.24996	8.36789	5.46156	7.36838	5.68129	3.95359	6.19467	7.11587	5.91627	3.73339	6.98704	3.95925	5.23295	3.85682	4.31322	5.90238	7.49045	4.26375	5.50769	1.67248
TCGA-95-7039-01A	LAS	Tumor	-5.66009	6.56557	4.45659	-0.125504	-1.64952	-3.40326	2.52044	5.29771	-0.125504	3.0943	3.52733	-0.313709	-4.12917	4.82132	7.6897	7.79711	11.3964	4.99874	5.38029	5.35152	4.73892	2.45311	10.6963	4.56988	2.82434	8.3131	5.10439	4.48335	7.36087	4.19626	5.41102	5.0711	4.12698	4.84027	6.28288	4.66434	5.09811	5.49232	3.06883	5.78019	4.81941	4.52141	4.96634	10.5419	4.45167	4.78853	1.69318
NSLC-1196-T01	LAS	Tumor	-3.67864	7.57399	3.95991	0.0969374	-2.15914	-5.66009	-2.59448	4.72612	-0.160771	3.62691	3.77561	0.135745	-0.66174	4.34857	7.04655	2.59829	8.31314	4.00515	5.12852	5.14763	4.01819	2.60522	8.17485	3.82691	5.37245	7.70314	3.87644	4.0667	7.88249	5.98534	6.40574	4.98977	5.0671	4.27225	5.77482	6.26732	5.76712	5.67954	2.66614	5.67625	4.23476	4.20769	5.49504	12.1667	4.9738	5.75704	2.37321
NSLC-1196-T01	LAS	Normal	-1.73772	6.09162	3.87807	0.546089	1.17652	-4.06405	-0.599615	5.27012	0.0285928	3.39812	3.65796	0.799245	0.926173	2.52134	6.96728	2.66478	7.30467	3.81385	5.02093	4.66368	3.63026	1.51625	10.0415	4.06555	-0.786097	7.17127	3.45186	4.31792	6.50782	3.67614	4.21911	4.62911	3.63955	3.49345	4.74557	4.32082	4.01647	4.82102	-0.0291359	4.65225	4.05518	4.19725	6.05389	13.2865	3.46237	3.86624	1.66927
NSLC-1107-T01	LAS	Normal	-1.36953	5.36821	3.53455	0.984335	0.688098	-2.81411	0.242096	5.1115	-0.24115	3.13799	3.32143	-1.61789	-0.888873	2.93935	6.71663	0.632223	6.73539	3.76635	4.99864	4.48878	3.3862	1.88448	9.53391	4.00229	0.125517	6.90561	2.89255	3.81736	6.25272	3.12793	3.98287	4.31335	3.59791	3.48415	4.59673	4.33539	3.91425	4.97356	1.00648	4.43264	3.75332	4.1711	5.53746	12.6303	3.91425	4.16619	0.349954
NSLC-1107-T01	LAS	Tumor	-4.34752	6.76554	4.08085	0.0660372	-0.867807	-4.34752	1.77558	4.56687	0.628256	3.84786	2.39042	-2.1508	-2.1508	5.10113	7.32832	2.96275	7.90724	5.10359	5.69279	5.13646	4.51597	2.11551	9.43309	4.50482	1.71239	7.25566	3.98251	4.00113	7.2381	4.09082	5.64283	4.98294	3.88559	4.57222	6.41786	5.10113	4.35358	6.4129	2.11551	5.34561	4.17292	5.22402	5.38869	12.2685	4.98026	5.20578	1.20705
TCGA-MP-A5C7-01A	LAS	Tumor	-5.66009	6.67579	4.47751	-0.0399332	-3.50894	-3.25348	0.518178	2.94696	-0.412183	3.03645	2.56669	-0.412183	-0.825455	3.74359	7.38299	2.64335	5.84936	3.77442	4.77068	5.13372	4.52413	2.38593	10.3495	4.29696	2.3953	8.78024	4.62905	3.69324	7.65228	4.33759	4.71755	5.01423	3.81685	3.84616	5.37288	4.72035	4.35329	5.25504	1.82464	5.26209	3.2656	5.53943	6.25016	12.9263	4.4742	4.78411	1.28458
IGC-10-1044-T01	LAS	Tumor	-2.74216	6.3249	4.83763	0.443452	0.0200971	-5.66009	3.29122	6.25149	1.40964	4.14921	3.71347	0.770348	-1.63319	5.10919	7.40382	8.13799	11.0055	5.53078	5.78831	5.47017	4.1632	3.11527	3.71347	3.46506	1.4784	2.21574	4.0435	3.92943	7.32005	4.00905	5.21876	4.65907	5.5628	4.78883	5.65356	5.10738	4.78431	7.24351	3.94975	5.19512	2.48446	5.17109	6.00384	4.32441	4.73832	4.99454	7.44771
IGC-10-1044-T01	LAS	Normal	-2.48034	5.47572	3.92572	0.142572	2.37439	-5.66009	0.69067	5.23313	0.300313	3.10915	3.94078	0.0118044	-1.3133	2.58837	7.08316	1.39745	7.2175	3.77258	4.81794	4.65951	3.37607	2.23477	9.87577	3.91966	-0.604983	7.13252	3.04929	3.77595	6.12286	3.37607	3.60124	5.11996	3.58216	3.88583	4.33878	4.49382	4.40758	4.83255	0.262465	4.2808	3.75566	4.14698	5.99309	13.3598	3.14079	4.18035	1.23106
TCGA-05-4382-01A	LAS	Tumor	-2.52801	6.23269	4.49895	0.626645	0.626645	-4.98431	3.41168	6.29306	1.34282	3.92176	4.72202	-0.280637	-1.66583	4.03527	7.70082	6.96091	9.34964	4.89984	5.56429	5.30792	4.35893	2.17679	8.86692	4.40954	0.067255	5.98529	3.89221	4.09335	7.46465	3.91725	5.16272	4.76466	4.51842	4.95584	4.99271	4.89527	4.24937	5.41727	1.71407	5.41127	3.95511	4.32786	5.57291	3.85853	4.79384	5.42403	4.26542
TCGA-55-8510-01A	LAS	Tumor	-2.15868	6.75767	4.94728	0.847274	1.51055	-2.15868	1.77929	5.82591	0.775338	3.69396	4.54747	0.799717	-0.308743	4.57421	7.18011	4.60221	9.14352	5.72529	5.62824	5.16113	4.23972	2.51293	9.58964	3.93863	2.66664	7.24091	4.32198	4.25523	7.48782	4.84117	5.52509	5.98319	3.71334	5.48525	6.23133	4.35731	4.76737	5.64599	2.25531	5.1242	4.13344	4.73613	5.7229	11.3586	4.38376	4.14061	3.81849
NSLC-1262-T01	LAS	Tumor	-2.5373	7.38129	4.22376	1.92657	-1.62258	-5.66009	2.22833	5.66324	1.29842	3.85556	4.5529	0.160526	-2.09999	5.49978	8.21938	4.92868	8.58583	4.47194	5.23005	4.99641	4.22376	1.46706	8.9454	5.32421	5.12679	8.17058	3.74833	3.96385	7.7375	4.78924	6.20065	4.84236	5.20283	4.60445	6.44798	4.97698	4.70909	5.7286	4.37773	5.61199	3.98346	4.45599	5.30875	9.48857	4.79401	5.491	1.99439
NSLC-1262-T01	LAS	Normal	-2.30339	5.81337	3.62755	1.51265	-2.30339	-3.16901	-0.0987697	5.12667	-0.600308	3.09093	3.07537	0.475972	2.38678	1.8418	6.96861	2.55329	7.18343	3.12156	5.45896	4.62639	3.1954	2.36134	9.80068	3.78889	-2.30339	6.92152	2.74252	3.52818	6.23355	3.38405	3.70036	4.16472	3.77932	2.59754	4.12748	4.18661	4.04999	4.47452	-1.37558	4.41395	4.20103	3.48171	6.35129	13.2826	3.0114	4.11992	1.14633
TCGA-97-A4M3-01A	LAS	Tumor	-3.76824	6.93321	4.51813	-0.71419	1.18373	-5.66009	1.21738	4.4022	-0.71419	2.917	2.72563	-1.24505	-5.66009	3.62346	7.71446	2.99184	7.09132	4.87253	5.78002	4.83778	4.4857	1.47559	11.0087	3.49214	2.62891	8.07395	4.87385	4.27612	7.67072	3.98028	4.98427	5.75302	4.14891	4.94964	5.92711	5.39418	3.69986	5.70638	1.1666	5.0085	4.65951	5.00248	6.64094	14.9606	4.86724	4.88959	-1.44114
TCGA-55-6969-01A	LAS	Normal	-1.40072	5.84343	4.16158	-0.510851	0.915628	-4.16689	0.541646	5.65279	0.88791	3.42182	3.87436	0.22461	0.576792	3.11617	7.63606	1.88018	7.42023	4.56094	4.7841	4.99692	3.60747	2.53583	10.3712	3.93317	-0.586597	7.24149	3.18041	4.09647	6.59795	3.88491	4.33839	4.95245	3.40236	4.5073	4.95912	4.3961	4.34094	4.80278	0.644615	4.78598	3.93656	4.25947	6.21578	13.1539	3.29037	4.15287	3.76051
TCGA-55-6969-01A	LAS	Tumor	-1.12049	6.6758	4.52523	-1.12049	-0.486253	-5.66009	4.06865	5.76455	0.859397	3.9249	4.70547	0.886073	-0.922334	5.21512	7.83207	-1.23081	5.01817	5.18119	5.83598	5.67942	4.24	2.49143	2.86442	4.60367	2.26118	6.97251	4.42306	4.01376	8.43429	4.29454	6.69879	5.29381	5.85594	5.4258	5.45894	4.48435	4.46236	5.57313	2.5001	5.39595	3.89894	4.49414	5.48535	8.52135	4.40703	6.17507	1.19428
TCGA-55-8507-01A	LAS	Tumor	-2.45498	7.16044	4.99749	-0.465157	0.0320997	-5.66009	1.74552	4.11804	-0.903231	2.47908	2.93775	-1.32487	-0.699021	4.77422	7.20034	4.8829	8.85438	5.66617	6.12635	5.11158	4.50309	2.49303	9.76937	4.30173	1.26582	8.57529	4.22436	4.29776	8.27548	4.84259	5.86709	5.50332	4.91824	5.35931	5.1025	4.3175	4.44504	6.4086	2.95298	5.31187	4.36381	4.74973	5.87177	13.102	5.09108	5.36217	1.86839
NSLC-1203-T01	LAS	Tumor	-4.20452	6.06345	4.18441	-0.897765	-1.45639	-4.20452	1.28224	4.71023	-0.239766	2.984	2.68479	-1.59972	-0.897765	4.07066	7.30186	4.49339	8.91242	3.53167	4.62615	5.0247	4.5	2.12502	9.78907	4.0528	3.51871	8.03743	3.74323	4.66391	7.19123	4.52828	5.69248	4.27708	5.68477	3.73205	4.88024	4.78246	4.80042	4.91691	2.13637	5.62558	4.0498	4.43482	5.22941	12.0507	4.56024	4.93653	0.937516
TCGA-55-A492-01A	LAS	Tumor	-3.24195	6.508	4.45862	0.110365	-0.186044	-5.66009	-1.35066	5.52232	-0.334445	3.38477	3.45427	2.39537	-4.36833	3.04261	7.88838	6.17155	9.80265	1.8594	5.42565	4.79264	5.08087	1.93699	11.4869	4.54257	2.79721	8.64487	5.97141	4.01811	7.43187	3.97145	5.89431	5.38172	4.73329	3.7498	6.42098	4.65016	6.02506	5.18336	1.92616	4.86106	5.41018	5.3456	5.49234	15.2037	5.50877	4.02574	1.11628
NSLC-1250-T01	LAS	Tumor	0.658538	6.34032	4.12438	0.0403326	-1.20965	-2.29936	0.959946	4.05843	-0.166797	2.48872	2.55774	0.103256	1.15076	3.79335	6.6734	2.72713	7.36804	4.2409	5.19932	5.53364	4.05046	2.47688	8.80665	4.95041	1.02639	7.47266	4.18017	3.63733	7.06238	3.98096	5.5549	4.4215	4.27204	3.97256	5.35933	4.58198	4.95469	5.28833	2.28667	4.82769	3.43205	4.14695	4.80657	13.0158	4.51414	4.48194	2.01937
TCGA-69-8255-01A	LAS	Tumor	-2.66119	7.34928	5.47397	-0.0378087	0.430368	-5.66009	4.50306	5.6211	2.12067	4.68317	4.83351	1.02796	-5.66009	5.69036	7.76562	0.817636	4.34708	5.94801	5.60766	5.37599	4.15771	2.3454	6.62708	4.05581	2.16139	2.14343	3.84704	4.35588	8.30047	4.67694	6.56921	5.04713	5.48827	5.38031	6.74544	5.69961	4.72225	7.02504	3.75397	5.96472	4.24554	4.51968	5.97237	9.59336	5.20152	5.74422	2.10684
NSLC-1168-T01	LAS	Tumor	-5.66009	6.93358	4.16626	0.358214	-0.234329	-4.23818	1.26966	5.08869	-0.125786	3.16785	3.23555	3.09121	-0.479489	3.8144	8.27947	4.42011	8.09077	4.18745	5.17213	4.80826	4.27915	1.57321	9.92733	4.475	4.24165	8.4824	3.87117	3.55789	7.47388	3.58209	5.70679	4.05536	5.09431	3.46548	5.07454	3.74104	3.81099	4.36536	1.38423	5.9117	3.88096	4.44011	6.0094	13.2722	4.06684	5.07454	0.690604
NSLC-1061-T01	LAS	Tumor	-3.74739	7.74255	4.61094	0.119165	-0.89092	-5.66009	-1.52335	3.68905	-1.52335	1.61104	1.94397	-0.965986	-0.399722	5.66579	7.9958	2.67591	7.10523	5.47056	5.79999	4.43063	4.66013	1.50385	8.72767	4.33027	1.19481	8.2943	4.488	3.62014	8.23505	5.41062	6.25109	5.73778	3.886	5.41155	6.57367	5.65252	4.19252	7.08067	3.68905	5.29682	3.77512	4.5947	4.93101	11.3281	4.89567	5.99567	0.801
NSLC-1125-T01	LAS	Tumor	-1.09688	6.4981	3.89796	1.15135	-4.13065	-2.92452	-0.12772	3.78535	-0.986104	1.8185	2.5825	-0.12772	0.699743	4.01246	7.25493	1.8783	6.84524	4.4069	4.39415	4.64065	4.10296	1.93571	6.75691	3.63748	2.88902	6.19944	3.44825	3.65894	7.81268	4.06164	4.75671	4.45923	5.0624	4.29891	5.41382	4.03562	3.89435	4.52617	3.04064	5.49723	3.82387	4.74872	4.54934	11.6778	3.95461	4.35523	1.67416
NSLC-1125-T01	LAS	Normal	-2.29496	5.37543	3.65103	0.606373	1.13559	-5.66009	-0.291414	4.81459	0.128423	3.12074	3.06896	-0.659488	1.40984	2.11893	6.84495	1.50644	6.68345	3.86046	4.78119	4.23171	3.30212	2.07761	9.46951	3.41427	-1.91535	7.57611	3.21428	4.20317	5.80857	3.52986	3.21428	4.82711	3.24727	3.75954	4.17405	4.17405	4.12925	4.73874	0.516446	4.29843	2.9932	4.15431	5.8567	13.1491	2.97643	3.67893	0.770977
NSLC-1191-T01	LAS	Tumor	-4.25489	8.52917	5.72521	-1.17266	-2.01164	-5.66009	0.540294	7.04717	1.32051	4.19965	5.64945	2.18633	0.540294	4.75565	7.62183	3.99068	9.48085	5.26275	4.85326	4.79515	6.00187	2.59721	9.61279	4.90127	1.48076	9.54534	6.14765	4.66586	7.94883	4.46966	6.04097	6.6203	4.87265	5.3871	6.97085	3.55138	6.0424	5.56554	2.74485	5.74376	5.3449	5.75512	4.51357	15.0951	5.17824	5.30738	1.62498
NSLC-1191-T01	LAS	Normal	-1.66921	5.95589	4.19978	0.111715	0.789721	-5.66009	0.0308057	5.4501	0.396413	3.65212	4.12866	0.661216	0.296119	2.59934	7.03495	0.884871	7.44205	3.96137	4.89481	4.62538	3.76586	1.94494	10.1428	4.52556	-1.66921	7.7101	3.77831	4.21817	6.4405	3.4723	3.93103	5.02976	3.23559	4.23407	4.56919	4.27417	4.38004	4.68278	0.111715	4.65437	3.66893	4.38615	5.54146	13.3902	3.41766	3.55057	0.83808
NSLC-1080-T01	LAS	Tumor	-1.64064	7.3548	4.3227	-0.413834	-1.84828	-5.66009	-1.153	5.53494	1.61925	3.39953	4.71866	1.30467	-1.84828	4.84272	7.87049	2.33621	8.06693	4.68047	5.46786	4.95296	4.60091	1.65907	9.42664	4.54887	1.08837	8.08051	4.75586	4.17944	7.61103	4.34728	5.94547	5.21751	4.86204	4.66343	5.57192	4.69491	5.07206	5.0041	2.38452	5.47345	4.58032	5.01757	4.60346	12.4483	4.59322	4.85777	1.59892
NSLC-1080-T01	LAS	Normal	-2.39482	5.71875	3.82957	-0.198221	2.078	-5.66009	0.0593473	4.94751	0.581412	3.40364	3.81218	-0.399645	1.16	2.43691	7.19736	2.24286	7.61848	3.7157	5.30751	4.6278	3.80633	1.42702	10.2085	4.21205	-0.295421	7.39917	3.43428	3.88052	6.51135	4.11609	4.20318	4.14879	3.63886	3.56463	4.52123	5.05739	4.06805	4.47409	0.635154	4.66057	4.36699	4.27688	6.03839	13.0904	3.75871	3.81218	-0.0215051
NSLC-1132-T01	LAS	Tumor	-3.46017	8.45068	4.58137	-2.10138	-0.524717	-5.66009	-1.41424	3.95574	-0.950705	0.981595	2.3612	-1.41424	-5.66009	5.36133	8.21717	4.61942	9.38979	5.40192	6.36099	4.95482	5.13781	2.20315	10.3928	4.74902	3.21669	8.79634	5.05848	4.26934	8.9467	5.55046	6.82802	5.40313	4.85912	4.97126	5.46481	5.51164	3.9053	5.9469	4.09127	5.47637	5.03051	4.50438	5.94357	14.1205	4.83237	6.60439	0.787303
NSLC-1132-T01	LAS	Normal	-1.97045	6.12721	4.28719	-0.931809	2.442	-5.66009	-0.0568387	5.87862	1.11902	3.53036	4.80728	2.04349	-1.35961	3.20168	7.53093	1.11902	7.7264	4.02047	5.04773	4.97092	3.74819	1.86854	10.4195	4.11309	0.518197	7.22657	3.08074	3.86932	6.65733	3.60402	4.62661	4.30202	3.63168	3.86267	4.66728	4.93647	3.92468	4.35514	0.953518	5.10805	4.29215	3.99331	6.01014	13.0731	3.50066	4.77928	1.07364
NSLC-1098-T01	LAS	Tumor	-1.13198	6.84947	4.13724	0.61638	-1.22705	-5.66009	1.68745	5.23112	0.956382	4.07632	4.51133	0.696285	0.472508	3.60346	6.83483	3.33467	8.1572	4.6109	5.21086	4.89394	4.17724	2.18888	10.2753	3.49593	0.472508	8.1711	4.01532	4.15384	7.0115	4.23857	5.00139	5.01184	4.30167	4.1156	5.54528	4.33949	4.33741	4.78394	1.7512	4.9669	4.04105	4.17955	5.41259	12.676	3.93525	4.4338	1.62076
NSLC-1098-T01	LAS	Normal	1.80723	5.29108	3.76269	1.60493	2.21075	-5.66009	-1.16122	5.36987	2.10211	4.10225	5.1091	0.540505	0.161823	2.80315	7.0005	-2.30094	1.45236	4.75513	5.05978	5.78766	3.1739	2.33814	4.04738	3.8011	-0.143978	0.509905	1.8445	4.34911	6.96498	3.8416	3.9453	4.84674	3.65842	3.05706	3.85688	4.40214	4.63797	4.80953	1.67556	5.13314	3.92225	4.22036	5.77806	4.71712	3.69629	4.40838	-0.09612
NSLC-1152-T01	LAS	Tumor	1.50407	6.34071	4.40125	0.40982	-0.63107	-5.66009	0.584218	5.88469	1.92742	4.2259	4.78154	0.499653	3.4257	4.01105	7.21382	4.67952	7.58565	5.01525	5.56999	5.16805	3.55704	2.31332	9.39592	4.48794	1.98039	6.79043	3.77059	4.60726	7.59948	3.74327	4.82852	5.28637	3.66777	4.23028	4.96225	4.23682	4.62067	5.45305	1.56082	5.03291	3.4634	4.64712	5.20858	12.5444	4.33974	4.31314	3.16243
NSLC-1152-T01	LAS	Normal	-4.34585	5.89977	4.03789	0.393349	0.603358	-5.66009	-0.789853	5.32001	0.786645	3.51815	3.85358	0.327269	0.0277548	2.69779	7.32927	1.07538	7.25318	3.86818	5.00831	4.38304	3.93349	1.66254	9.75309	4.06602	-0.650168	7.55874	3.43038	4.64618	6.27817	3.64563	4.00128	4.61017	3.09031	4.0197	4.6119	4.15918	4.08614	4.90592	0.811027	4.63598	3.50326	4.24669	5.57796	13.0414	3.50326	3.53654	1.09537
TCGA-50-5931-01A	LAS	Normal	-1.96361	5.81792	4.20752	0.675518	1.73652	-2.85642	0.168581	5.48473	0.602457	2.98308	3.60942	-1.41623	0.401768	3.12026	7.90036	3.41511	8.50186	3.88444	5.02474	4.94572	4.00981	1.63026	10.0533	4.04125	-1.96361	7.1536	3.82547	3.75558	6.77778	3.31004	4.40305	4.20752	3.29273	4.09218	5.00362	4.67435	3.97043	4.59183	0.00812473	5.06439	4.12189	4.10876	5.75083	13.3173	3.49801	4.25895	4.42441
TCGA-50-5931-01A	LAS	Tumor	-3.67012	6.4529	5.08974	-0.523354	-3.2116	-5.66009	4.69394	6.89543	1.19082	4.87391	4.81034	-0.298117	-0.351216	5.57564	7.75828	9.29732	8.65523	6.16218	6.73193	6.55339	3.90491	2.68411	2.87538	3.91056	2.12748	0.424748	3.38183	3.34057	9.05874	3.81136	6.94479	5.63401	7.38079	5.39396	5.7322	5.19882	3.54692	6.60613	1.9523	6.19958	4.31805	4.59215	6.69435	7.56224	4.87968	5.92108	8.2705
IGC-02-1194-T01	LAS	Tumor	-2.7974	6.78162	4.75449	-1.77236	0.853101	-5.66009	3.4215	5.96982	1.21876	3.64113	4.58883	-0.0181182	-2.36979	5.32085	8.03209	5.02022	8.6318	4.81042	5.18181	5.3606	3.51841	2.12506	6.1256	4.65569	2.30969	4.00223	2.71058	4.05703	7.57846	4.26311	6.12867	4.61974	4.30174	4.18456	6.07711	4.71278	4.68521	6.51074	2.79553	5.61843	4.23486	4.35519	5.80927	9.8908	4.63279	5.03558	6.97757
IGC-02-1194-T01	LAS	Normal	0.0138873	5.30375	4.28521	0.797044	3.93043	-3.2227	-0.878749	5.09594	0.8446	2.95143	4.55195	0.935252	-2.59641	3.43191	7.25397	1.31876	7.39516	4.14979	5.04214	5.30375	4.08197	2.40314	10.312	3.63151	0.644179	6.48551	2.91291	3.92491	6.87505	2.94053	4.31084	4.80429	3.46272	4.56265	4.69503	4.24147	4.82519	4.58383	-0.260178	4.98492	4.04682	4.04427	5.56914	12.5152	3.76108	4.38106	1.40059
IGC-03-1026-T02	LAS	Tumor	-4.12425	7.36575	5.6734	-0.0605043	3.03724	-5.66009	3.4481	6.24823	0.495411	4.78231	5.50102	0.866274	-0.873816	6.03585	8.41715	8.36205	10.9092	5.15207	6.78547	5.50461	5.1627	1.18507	3.84876	3.75954	2.80881	3.67296	4.32228	3.84876	8.6048	5.17476	6.97704	3.55802	4.00545	4.84777	7.9136	5.38779	4.25291	5.64769	4.25007	6.42515	4.5545	3.71895	5.30247	5.1627	5.10088	5.55505	8.2244
IGC-03-1026-T02	LAS	Normal	-1.62317	5.57467	3.51571	0.403045	0.101485	-4.39625	-0.60564	5.17402	0.626674	3.63637	4.43906	0.174156	3.61368	2.22515	7.41208	2.73789	7.12498	3.86485	4.79785	4.52666	3.67444	1.70585	9.46485	3.39928	-0.800777	7.35339	3.45138	4.0787	6.07032	3.74771	3.92925	4.51272	3.61368	3.29315	4.2355	4.5439	3.91872	4.52145	1.12526	4.80645	3.66817	3.93971	6.11945	12.6346	3.15186	4.27527	2.01371
IGC-03-1049-T03	LAS	Tumor	-1.98324	6.62751	4.8506	-0.555644	1.05604	-5.66009	2.67636	5.28517	0.0427433	3.43592	4.26419	2.06265	-1.59668	4.92076	7.33063	5.87802	9.53687	4.67958	5.61756	6.00914	4.34916	2.04917	7.62339	4.0842	3.03207	4.36829	4.38984	4.34641	7.35754	4.5611	6.90469	4.4346	5.24139	4.55872	6.02472	5.28805	4.36557	5.44556	2.86515	5.53895	4.371	4.23472	6.23358	10.3617	4.92998	6.0333	6.25796
IGC-03-1049-T03	LAS	Normal	-0.816676	6.48233	4.42122	-0.652345	-0.191025	-4.21024	1.49985	5.73634	1.27331	3.93817	4.47997	0.201595	-1.21506	3.53125	7.32588	3.2227	7.27223	4.316	5.17051	5.25316	3.70043	2.06972	9.45787	4.11681	1.0765	6.88522	2.78019	4.14222	6.77178	3.71555	4.40964	5.195	4.2935	4.25261	4.95805	4.15337	4.33081	5.32887	0.95433	5.11314	3.59806	4.39797	5.3796	12.9496	3.71555	4.40732	4.77707
TCGA-91-7771-01A	LAS	Tumor	-1.29395	6.5752	4.22882	-0.477386	1.50571	-4.45335	1.33869	5.69738	1.24731	3.76846	4.29686	-0.19512	-0.426338	3.63663	7.59969	1.9636	7.54418	3.86895	5.39701	5.33178	3.8063	1.8543	9.63122	4.66962	0.305313	7.03173	3.32276	3.70119	7.10622	3.70119	4.82911	4.17611	3.12304	3.63062	5.05922	4.09325	4.12569	4.55996	2.28789	4.83828	3.48489	4.41178	5.89973	13.3855	4.58506	4.79053	2.16011
NSLC-1118-T01	LAS	Tumor	-4.32234	6.1953	4.36826	1.23014	2.42407	-5.66009	2.10752	5.19032	0.897274	3.36753	3.88085	-0.11083	-1.63545	4.30131	7.36758	5.13186	9.61801	5.4336	5.58654	4.79922	3.97255	2.10752	8.82464	3.05785	1.00977	6.11645	3.77021	3.81425	7.48511	4.31232	6.02972	5.97188	4.74662	4.8784	5.47142	4.55041	4.35979	5.3377	2.12761	5.02079	4.05876	4.32107	5.214	11.6193	4.27454	4.5089	0.495086
NSLC-1106-T01	LAS	Tumor	-3.67246	6.13034	3.85577	0.513439	-1.31825	-5.66009	-1.03209	5.36231	0.70729	4.10722	4.42143	-0.0180726	0.218484	2.79511	6.93372	3.49209	8.42758	4.01078	4.86933	5.05514	3.91587	1.59028	9.90278	4.15788	-1.21643	7.8757	3.26886	4.2091	6.53254	4.03421	4.05727	5.04107	6.23178	4.33603	4.81925	3.84108	4.43323	4.55162	1.24239	4.78129	3.21521	4.5855	5.80064	12.4181	3.83516	4.06992	1.65888
NSLC-1114-T01	LAS	Tumor	-3.4646	5.97167	4.52115	1.27932	-2.63136	-5.66009	-2.63136	4.5628	0.113558	2.49799	2.76169	-0.685843	-0.956149	3.8615	7.24229	3.05386	8.96167	3.88589	4.62	4.52559	4.70862	0.868193	9.33056	4.23414	0.591431	7.41773	4.85699	3.69006	6.83717	3.10224	5.14808	4.54322	3.17756	3.79314	5.57832	4.21501	4.66096	5.25494	1.41958	5.08025	4.03666	4.8086	5.96187	12.015	4.67902	4.94751	2.2944
NSLC-1121-T01	LAS	Tumor	0.418847	8.05426	5.26434	-1.94761	-0.361979	-5.66009	3.91327	6.95959	1.58168	4.29252	5.01828	1.60079	-5.66009	5.55935	7.4155	4.04816	7.80815	5.66469	4.91232	5.07319	5.89936	3.20779	7.97946	4.25682	0.210709	10.1528	5.55935	5.06203	7.68708	4.93884	6.05295	6.25909	5.21248	5.99229	6.82005	4.18899	5.80416	6.07661	2.07399	5.85727	4.8814	5.61798	5.63256	13.8558	5.8853	4.93791	1.0943
NSLC-1121-T01	LAS	Normal	-1.12747	5.69984	3.53919	0.746486	-0.158975	-3.1377	-1.12747	4.85575	-0.498237	3.1944	3.60743	-0.778816	2.4162	2.28345	7.11671	1.81693	6.86975	3.28978	4.89116	4.42275	2.73367	1.77799	9.53932	3.92815	-2.78684	6.92836	3.19932	3.94875	6.21312	4.12721	3.66549	3.73492	3.10806	2.78696	4.31351	4.55534	3.41776	4.59883	-0.01522	4.47442	3.75177	4.02835	6.37955	12.5247	3.59254	3.7213	1.64
TCGA-78-7155-01A	LAS	Tumor	-5.66009	7.20917	4.81075	-0.570333	-0.71027	-5.66009	1.58883	4.07819	-1.03891	3.00913	2.73336	-2.07296	-5.66009	6.33511	7.18128	1.80987	8.37747	5.82458	7.06569	6.08554	3.38939	2.49925	3.16745	2.03475	2.33985	7.93716	3.5552	4.57486	8.33693	4.95237	6.84908	4.29043	5.22513	5.81583	7.03417	6.33065	1.7577	6.88372	4.41775	6.2468	4.47945	3.95619	6.27896	0.916437	3.90014	6.12918	1.80987
TCGA-50-5049-01A	LAS	Tumor	-2.02933	7.24602	4.80445	-1.08877	1.94413	-5.66009	3.39773	6.49443	2.01474	4.38753	5.92269	1.83127	0.385806	4.73295	8.75393	7.88983	8.80753	5.49989	5.59801	5.41214	4.60529	1.54355	8.08637	3.92944	1.12114	6.32184	4.10962	4.39417	7.59469	4.65771	6.59963	5.20126	4.36744	5.1924	6.04512	4.75374	4.54692	4.35161	2.10381	5.83598	4.64664	4.23568	5.54631	9.68796	4.31244	4.88205	2.87232
TCGA-91-A4BC-01A	LAS	Tumor	-4.38641	6.51628	4.87518	-0.529706	-0.716479	-4.38641	0.535785	6.11308	2.07913	4.2838	5.70052	3.06612	-0.125002	5.26635	7.28719	1.43907	5.62712	5.14356	5.34409	5.19416	4.39372	3.22597	7.09701	3.62065	2.25891	6.7675	3.90074	3.98745	7.57183	4.50658	5.63447	5.26845	4.56243	5.28929	5.98801	5.13207	4.29827	6.84274	3.90074	5.28618	3.28527	4.81754	5.76219	9.11506	4.40904	5.24944	2.00044
NSLC-1071-T01	LAS	Tumor	-0.847888	6.45219	4.56659	1.88891	2.0138	-5.66009	1.96513	5.94185	1.50225	3.42441	5.27549	1.5192	-3.05598	3.98427	7.55838	4.09585	8.39252	4.86898	5.50346	5.51196	3.55347	1.13524	9.7238	3.60202	1.5851	7.02967	3.16909	4.00548	7.39461	5.11745	5.53298	4.56251	3.73496	4.32284	5.96447	5.06213	4.20466	5.24396	2.96766	5.17743	4.28864	4.09018	5.77718	11.6817	3.87984	4.44099	2.13974
NSLC-1071-T01	LAS	Normal	-3.11653	6.14833	3.80388	0.995621	1.06313	-5.66009	1.06313	5.57261	-0.538588	3.60304	3.31069	-0.293696	-1.43428	2.58639	6.59767	0.995621	6.87826	4.41425	5.06955	4.44199	3.70166	2.08905	10.6174	3.47256	-1.10298	8.62389	3.13359	3.9975	6.06364	3.54125	3.60682	5.28869	2.99641	4.43775	4.59808	4.11085	4.57899	4.88288	0.140624	4.35487	3.57633	4.7813	6.10561	14.4578	3.59546	3.63297	0.850312
NSLC-1138-T01	LAS	Tumor	-3.58598	6.17807	4.21915	-0.542654	-0.138044	-4.27857	0.502571	4.09867	-0.088501	2.75501	3.67972	0.502571	-0.542654	4.24111	6.46041	3.71503	8.53345	4.73646	5.3159	5.17086	3.59128	2.29547	8.09827	4.53979	2.04104	8.18802	3.39626	3.70804	7.8829	3.92862	5.24036	5.37006	4.08254	4.90492	5.63538	4.09062	3.83864	5.17213	3.28788	5.35447	3.9135	4.62207	6.09809	12.4965	5.03356	4.76874	2.15855
TCGA-64-5779-01A	LAS	Tumor	-3.13787	6.28991	4.48433	-0.498437	-2.26924	-5.66009	1.16379	4.85086	0.824806	3.20402	3.95729	-0.318857	-5.66009	4.81444	6.79795	4.77214	5.95081	5.74241	5.5736	4.96795	3.79122	2.33782	7.93524	4.48029	1.58068	8.41059	3.37469	3.62196	7.97488	4.41833	5.54199	5.05468	4.22195	5.1236	5.21026	4.96217	3.65098	6.56666	2.85695	5.05332	3.79122	4.17526	6.68496	9.60532	4.96217	5.00214	1.81673
TCGA-97-8172-01A	LAS	Tumor	-2.21623	6.28212	4.05081	-0.125888	-0.928	-4.20388	-0.471902	5.41278	1.43817	3.66278	4.41189	0.763961	-1.75793	3.22385	7.53637	3.63901	8.05825	5.27308	5.04393	4.73386	3.86753	2.14865	10.5649	4.48703	-0.471902	7.5459	3.78572	4.39937	7.13982	4.07266	4.52138	5.14395	4.6708	4.80796	4.99172	4.66296	4.53217	5.55008	1.52717	4.9865	3.40072	4.50394	6.45484	12.7079	4.31439	4.50174	3.00167
IGC-13-1146-T01	LAS	Tumor	0.154425	7.37262	4.5204	-0.625117	0.730817	-2.95348	3.83654	5.63614	1.83701	4.47148	4.30991	0.00526768	-1.64202	4.85201	8.54438	8.42556	8.61013	5.00719	4.91741	5.11693	3.48161	3.09538	6.33055	3.80585	2.68145	4.28585	3.52336	3.6034	7.36235	4.50138	6.21056	4.31388	4.70708	4.1075	5.13387	5.67755	3.75127	6.18532	2.97517	5.22314	3.95822	3.71269	6.05617	9.83552	3.91705	5.20828	6.51904
IGC-13-1146-T01	LAS	Normal	-2.92325	5.20826	3.5486	0.000350026	2.22342	-5.66009	-0.0406314	4.38665	0.562151	3.22901	4.20356	0.448283	3.20291	2.36351	6.91931	2.29104	7.46378	3.9682	4.87252	4.49098	3.88037	2.07785	9.53147	3.83861	-0.590565	7.29648	4.15447	4.14765	6.18805	3.87487	3.96043	4.51946	3.42987	3.90755	4.07517	4.41535	3.93688	4.71832	0.74206	4.47653	3.74525	4.22749	6.0775	12.3517	3.5382	3.9682	1.57975
IGC-02-1097-T01	LAS	Tumor	-4.2503	6.7791	5.03656	-0.197986	-1.66797	-5.66009	2.19366	3.40655	-0.310739	3.08307	3.52627	-0.498337	-0.0934108	6.04975	8.79177	2.60455	8.21513	6.46967	7.21077	6.19556	3.92522	4.05887	7.5375	2.09752	1.95847	4.80251	4.26962	3.75007	8.32889	5.17124	6.91184	5.2291	5.07774	6.27829	6.11669	5.74936	2.96694	7.19569	3.76406	5.89152	5.3843	4.4141	6.2325	10.4687	5.37977	5.90736	0.641465
IGC-09-1042-T02	LAS	Tumor	-2.94944	6.80978	4.72537	-1.12499	0.294292	-5.66009	2.37152	5.57023	1.28261	3.87585	4.81991	-0.815558	-3.42821	4.34679	7.34231	4.52917	8.70148	4.12592	5.6946	5.62363	4.16173	1.71092	5.23423	3.87585	1.67833	1.32534	3.45305	3.80968	6.86829	4.00957	5.57245	5.30264	5.75445	4.46614	5.51939	4.39772	4.62206	5.47383	1.78931	5.57798	4.40521	4.60915	5.61181	7.70459	4.47802	5.44627	5.94629
IGC-09-1042-T02	LAS	Normal	-3.4224	5.59123	3.86028	0.287144	0.575032	-4.49736	-1.46291	5.3069	0.257884	3.28479	3.70904	-0.271879	1.7658	2.32698	7.22152	0.398589	7.31992	3.78279	4.83474	4.60278	3.55818	1.91384	9.86621	4.23534	-1.28013	7.8808	3.71712	4.49562	6.06556	3.4843	3.64267	4.42662	3.30281	3.58493	4.36449	4.18765	4.13229	4.75321	0.502039	4.71872	3.6054	4.45429	5.66344	13.3444	3.57013	3.8158	1.70205
IGC-02-1001-T03	LAS	Tumor	-1.32165	7.29575	4.36416	-0.100823	-2.01184	-2.90113	0.913229	4.85981	0.306545	3.45582	4.17968	0.0122987	-0.670568	6.0765	8.2967	2.63661	6.7608	6.30671	6.1409	5.46757	3.47074	1.96305	5.89756	3.03497	3.60305	3.30299	3.56183	4.06962	8.13025	5.00357	7.7927	4.81373	4.72938	5.47499	6.64278	5.72781	2.97343	7.18661	4.22146	6.53567	3.51461	3.77722	5.83454	9.35009	3.97161	5.90307	1.22627
NSLC-1263-T01	LAS	Normal	-0.309619	6.20648	4.17344	0.215418	1.51261	-2.85895	-0.38176	5.89251	-1.14347	3.18754	3.64781	0.215418	1.27522	3.12383	7.43151	1.1782	7.10104	3.70117	4.92791	4.99176	3.60646	1.5711	10.6687	4.27077	-2.20726	6.95813	3.86209	3.49001	6.57315	3.72283	4.67806	4.46065	3.6968	3.84639	4.67584	4.64894	4.47859	4.44249	0.355131	4.86111	4.40009	4.27371	6.03439	13.2124	3.41215	4.19839	1.76732
NSLC-1263-T01	LAS	Tumor	-5.66009	6.68292	4.35068	-0.0111242	-2.82272	-2.16884	1.3171	3.91204	-0.134044	2.91005	2.09581	-4.05172	-0.672047	4.54602	6.66171	4.40136	8.18172	5.00694	6.22466	5.03752	4.18058	1.90607	7.0194	3.68088	-0.416609	8.36559	4.8312	3.88063	8.20291	4.68886	5.80792	5.5176	3.27264	4.24366	5.03038	4.38746	3.26049	6.40035	0.944363	5.14552	4.21246	4.96637	5.83889	12.1415	5.16845	5.82555	1.11602
IGC-13-1174-T01	LAS	Normal	-2.44414	6.13459	4.10749	-0.687254	2.02312	-5.66009	0.00526227	5.66517	0.471212	3.37163	3.71569	-0.453331	0.413175	2.75338	7.30166	1.62327	7.25441	3.70968	4.87638	4.51523	3.853	1.90174	10.2223	4.13916	-1.12956	7.56625	3.36399	4.25933	6.4829	3.3943	3.87466	4.83829	3.14969	4.12567	4.82722	4.25933	4.27163	4.62477	-0.565556	4.68118	3.5772	4.17889	5.54195	13.68	3.00985	3.79168	1.27787
IGC-13-1174-T01	LAS	Tumor	-3.80909	6.84176	6.83363	1.46089	-4.45611	-3.02434	1.77532	5.36261	-1.1263	3.51948	3.24522	-1.20987	-1.20987	4.47874	7.58923	8.81993	9.86383	4.93418	5.8316	4.81898	3.88941	2.64005	4.55667	3.87933	1.50087	3.71627	3.28392	4.22195	7.4604	4.81634	6.03985	5.38948	4.71942	4.88844	4.95471	4.37321	3.73035	6.5254	2.95027	5.15278	3.90439	4.04172	6.11208	4.77618	4.29009	5.38147	6.52903
TCGA-73-4670-01A	LAS	Tumor	-4.83839	7.83352	5.52147	-0.745308	0.134109	-5.66009	-1.21899	4.06705	0.153926	2.1884	2.84779	-1.84787	-0.639187	5.51574	8.59562	4.05392	10.1848	5.16105	6.29248	5.33279	5.29647	1.08021	5.04114	3.62044	2.93054	1.11095	3.9823	3.7001	7.92493	5.26493	6.60273	4.69394	4.13966	4.85166	6.51638	4.76492	5.35222	5.38455	3.06483	5.95506	4.82641	5.3903	5.11819	8.98298	6.25628	5.31475	2.28592
NSLC-1212-T01	LAS	Tumor	-0.726108	7.28871	4.62672	-1.33755	-3.27491	-5.66009	-0.225763	5.75447	0.145028	2.68977	3.3813	-0.225763	-2.12899	4.61201	7.95151	3.66873	8.65344	4.33286	5.64313	4.98931	4.18168	0.525968	10.8765	4.5439	1.78441	7.95321	4.45603	3.92426	8.04597	3.96341	5.46359	4.54648	4.23705	4.01651	5.19741	4.36538	4.6437	4.77054	0.860616	5.47176	3.46007	4.95863	5.32315	13.0653	4.56696	4.71884	2.21911
NSLC-1212-T01	LAS	Normal	-1.86366	5.8518	4.15946	-0.497605	2.20471	-3.03769	-0.446577	5.25718	0.344017	3.15281	3.70884	-0.497605	0.254334	2.41246	7.4994	1.86426	7.70644	3.79352	5.00446	4.72036	3.96351	1.93331	10.6512	4.26464	-0.605418	8.00854	3.93011	3.90823	6.47184	3.52611	4.06151	4.46949	3.49382	3.97759	4.60869	4.38925	4.39451	4.67787	-0.0926738	4.91461	3.84819	4.36981	5.76922	13.9389	3.40978	4.0681	2.14773
TCGA-69-7763-01A	LAS	Tumor	-2.82462	6.89302	4.52301	-0.104488	1.01619	-5.66009	-0.674195	5.03664	0.372148	3.47981	3.74764	-0.306228	0.501474	3.70799	8.01301	6.68454	9.52067	4.64175	5.12961	4.85645	4.3144	1.49136	10.0443	4.29223	-0.104488	7.58119	3.77028	3.6429	7.11391	4.13915	5.40434	4.54755	4.1904	5.17999	4.62588	4.13167	3.66377	4.79154	1.59644	5.09031	3.84834	5.00699	5.73623	13.87	3.80515	4.52301	3.27345
NSLC-1051-T01	LAS	Normal	-2.87783	6.04826	3.93633	0.53015	2.16869	-5.66009	-1.9867	5.38105	0.311047	3.15143	3.54904	-0.666137	1.2117	2.76394	7.76989	1.4907	7.3459	3.87763	5.14428	4.74367	3.7083	2.09208	10.649	4.10666	-0.805769	7.95906	3.67586	4.05965	6.48832	3.74942	4.19173	4.26554	3.28219	3.83124	5.00887	4.41062	4.02915	4.51335	0.0924826	4.96121	3.62917	4.34197	5.83856	14.0725	3.49427	4.10178	1.24746
NSLC-1051-T01	LAS	Tumor	-0.587052	6.94435	5.2157	-0.0599399	-0.524787	-5.66009	0.573169	4.33559	0.183284	3.02205	3.10808	-0.720276	0.573169	4.72967	6.9817	3.13243	7.61622	5.54361	5.39651	5.00761	3.56347	3.52352	8.11895	3.39251	1.66053	7.54927	3.46718	4.05638	8.00815	4.35848	6.22724	5.75759	5.8159	5.04658	5.9147	5.29228	3.85156	6.30697	3.053	4.86227	4.70552	4.37899	4.91658	11.7686	4.93192	4.96485	1.97258
TCGA-MP-A4TA-01A	LAS	Tumor	-3.37938	6.53911	5.3961	-0.665807	0.219805	-5.66009	3.36512	5.64688	1.42813	4.3704	4.46068	-0.0668867	-1.53895	5.63086	7.35497	2.21916	8.11565	5.70185	5.9756	5.06055	4.0647	2.89936	6.23585	3.86003	2.36522	3.9158	3.3517	4.05314	7.49263	4.4456	6.14309	5.23733	5.73995	5.65017	6.07938	5.17317	5.52185	6.56841	3.32996	4.92848	4.04815	4.6469	5.50437	5.29736	4.95712	4.51827	3.30511
TCGA-MP-A4TH-01A	LAS	Tumor	-0.409508	5.82653	4.26215	-0.11189	-2.08684	-5.66009	0.369525	5.81552	0.955152	3.9341	4.71838	1.09278	-1.21943	3.28135	7.05332	5.77406	7.84101	5.08752	4.95238	5.37146	4.01136	2.29699	11.9023	3.78637	-0.451429	7.96832	3.85247	4.42451	7.30263	3.95431	4.59895	5.42891	4.01714	4.78646	4.87922	4.17184	4.62313	5.24674	1.03322	5.14403	3.72653	4.55331	6.30852	13.9052	3.87596	4.40702	2.46979
NSLC-1188-T01	LAS	Tumor	-3.06535	6.55192	4.55334	0.859303	-0.35098	-4.23771	1.2301	5.91642	1.16745	4.57964	4.7154	0.985725	-0.774292	4.34975	6.94643	4.03286	8.08553	4.99639	5.40443	4.96142	3.83879	2.2843	9.70099	4.10707	0.567417	7.83167	3.14169	4.57964	7.69213	3.89465	4.78138	5.14469	5.19267	5.19136	4.81753	3.87518	4.34031	5.68441	1.72661	5.03199	3.20023	4.81413	5.35491	13.2502	4.32365	4.18293	2.82057
NSLC-1188-T01	LAS	Normal	-1.81778	5.23073	3.87288	0.62707	1.98137	-5.66009	-0.409699	5.17444	0.877843	3.14966	4.12884	-0.526701	1.81101	2.46013	6.81518	1.63152	7.0656	3.90147	5.19191	4.60965	3.78048	2.49055	9.72515	3.78662	-0.722183	7.18871	3.66518	4.40324	6.02806	3.7774	4.07715	4.97906	3.40659	3.94606	4.45044	4.2427	4.18805	4.88914	0.571225	4.66071	3.60387	4.15993	5.95562	12.4567	3.24197	3.83781	1.00974
TCGA-44-7669-01A	LAS	Tumor	-2.12358	6.3223	4.5016	-0.0993195	1.79902	-5.66009	-0.271213	4.35829	-0.195024	2.57684	3.56899	-0.0993195	-0.0537476	6.11688	6.71617	0.737623	4.73535	6.38544	6.19948	5.59785	3.8569	2.65096	7.00553	4.34666	2.36666	6.84638	4.86484	4.66298	8.83554	4.23519	7.26987	5.59159	4.48432	5.91358	5.77365	5.16926	2.98705	6.87391	2.97885	5.52369	3.43754	3.95073	5.67812	10.9366	4.56048	6.76268	1.42545
TCGA-55-8301-01A	LAS	Tumor	-1.65666	6.92085	5.06418	-0.8057	3.02027	-2.98863	3.40869	6.09726	1.54041	4.5091	5.35519	1.40809	-1.56313	4.78177	7.46546	4.5463	7.86687	5.31033	5.21948	5.21948	4.19453	2.1221	9.05199	4.43878	1.57168	8.13473	3.6028	4.16921	8.24501	4.61169	5.37083	5.06418	4.63037	5.15385	6.56365	4.63037	4.70981	5.76556	3.03904	5.44657	3.8245	4.77618	5.34618	11.2174	4.45703	4.60163	1.88548
IGC-10-1055-T01	LAS	Tumor	1.0197	6.91669	4.66727	-2.12712	0.609347	-5.66009	1.76884	5.71806	1.92001	4.40778	4.83945	0.895449	-0.627739	5.2174	7.32579	9.12087	10.7176	5.92787	6.03942	5.05808	3.81494	2.30901	4.96067	2.84243	2.58523	4.00734	2.71037	4.06616	7.18359	4.37035	6.63702	3.98845	4.06976	5.27464	6.62973	4.69782	3.74015	6.16835	3.65169	6.67532	4.72774	3.64205	5.44223	6.87463	4.54852	4.95873	6.20316
IGC-10-1055-T01	LAS	Normal	-5.66009	5.07583	3.80817	0.512387	2.31297	-1.97588	-2.73677	4.75104	0.731919	3.12864	4.31622	-0.1024	2.51056	2.83412	7.05837	1.43445	7.5914	3.70245	5.23297	4.92069	4.16731	2.49064	9.75402	3.31388	-0.95819	7.12208	3.4881	4.54593	6.10027	3.46446	4.04742	4.63029	3.15419	3.6162	4.94774	4.41112	3.47464	4.87788	0.942108	4.58404	3.13721	4.01989	5.97203	12.5903	3.2442	3.90918	1.05494
IGC-12-1086-T01	LAS	Tumor	-3.78198	6.5852	4.58768	-0.670357	0.904551	-5.66009	1.76834	6.19131	0.367199	3.67507	4.03548	0.14356	-1.26301	4.35939	8.08198	7.84288	8.18762	4.73256	5.42328	5.48083	3.75923	1.83406	9.75738	3.85994	1.62719	6.75421	2.96328	3.57612	7.83321	4.36681	5.84459	4.62838	4.03315	4.3369	5.53452	4.79302	3.83073	5.38816	1.62719	5.9982	3.95654	4.11253	5.84989	12.7209	3.38838	4.71377	6.77841
[truncated: 2 more columns]

## Sheet: Supplementary Data 6
Name	Gene	Methylation_Type	NSLC-1178-T01	NSLC-1195-T01	NSLC-1050-T01	NSLC-1123-T01	NSLC-1066-T01	IGC-02-1029-T01	NSLC-1075-T01	NSLC-1158-T01	NSLC-1136-T01	NSLC-1258-T01	NSLC-1180-T01	NSLC-1264-T01	NSLC-1067-T01	NSLC-1199-T01	NSLC-1156-T01	NSLC-1153-T01	NSLC-1184-T01	IGC-12-1088-T01	IGC-10-1021-T04	NSLC-1257-T01	IGC-10-1061-T01	NSLC-1159-T01	NSLC-1063-T01	IGC-09-1113-T01	NSLC-1205-T01	NSLC-1128-T01	NSLC-1249-T01	IGC-04-1041-T03	IGC-11-1120-T01	NSLC-1175-T01	NSLC-1112-T01	NSLC-1089-T01	IGC-12-1114-T01	IGC-02-1105-T01	NSLC-1201-T01	IGC-13-1081-T01	NSLC-1261-T01	NSLC-1099-T01	IGC-04-1089-T01	NSLC-1183-T01	NSLC-1208-T01	NSLC-1194-T01	IGC-10-1037-T03	NSLC-1157-T01	NSLC-1171-T01	NSLC-1252-T01	NSLC-1254-T01
cg12663811	PLEKHN1	Normal	0.380783	0.242744	0.268189	0.195288	0.345457	0.467865	0.342947	0.438604	0.349909		0.269182	0.439846	0.374334	0.386085	0.49558	0.303146	0.458894	0.330363	0.409602		0.514562	0.234153	0.256219	0.377763	0.454559	0.264401	0.33711	0.284913	0.333161	0.282731	0.233739	0.310939	0.383087	0.358793	0.320462	0.335585	0.448264	0.265701	0.373814	0.381554	0.290931	0.360607	0.3081	0.370997	0.420255	0.416983	0.352903
cg12663811	PLEKHN1	Tumor	0.184283	0.221547	0.0968831	0.140337	0.134381	0.278757	0.0377593	0.2762	0.139937	0.104215	0.152006	0.189743	0.129359	0.149879	0.234632	0.116042	0.374309	0.0756534	0.225456	0.197674		0.25425	0.204356	0.184558	0.104897	0.243816	0.196616	0.113759	0.202567	0.0778249	0.0455044	0.216177	0.0995062	0.226026	0.218268	0.0301044	0.266165	0.176249	0.100479	0.190485	0.260548		0.191299	0.198097	0.0921669	0.294308	0.166206
cg10720997		Normal	0.0416211	0.0256341	0.0327876	0.0654229	0.0184478	0.0239941	0.0216219	0.0405769	0.0208326		0.0346814	0.0204232	0.0264344	0.0152731	0.0395141	0.0584982	0.017625	0.0559592	0.0451076		0.0334548	0.011974	0.0441831	0.0143025	0.0242627	0.0458288	0.0330738	0.0742085	0.0314687	0.0333584	0.018765	0.0482135	0.0397854	0.022922	0.0307568	0.0291429	0.0433799	0.0758044	0.0197438	0.0252437	0.0322181	0.0321636	0.030598	0.0321316	0.0262398	0.0288277	0.0295958
cg10720997		Tumor	0.30066	0.0327715	0.111529	0.316611	0.0147165	0.0852447	0.0347603	0.389438	0.598794	0.44124	0.0560269	0.0218814	0.0722592	0.0966329	0.739456	0.0325917	0.130849	0.0741048	0.0564892	0.224614		0.0373769	0.457698	0.105379	0.0166219	0.233465	0.0236429	0.353603	0.0338436	0.0351738	0.207069	0.142994	0.049026	0.0373808	0.522151	0.0284735	0.596315	0.286541	0.0509321	0.364786	0.032943		0.0616792	0.421024	0.11949	0.41766	0.500229
cg11405655		Normal	0.304254	0.228362	0.320337	0.298669	0.316426	0.368925	0.366825	0.354321	0.35292		0.280675	0.417635	0.331152	0.360829	0.326567	0.324108	0.370074	0.305217	0.337709		0.389869	0.293247	0.334486	0.42643	0.412278	0.325053	0.378657	0.271831	0.306458	0.32067	0.309067	0.362059	0.384317	0.333848	0.34825	0.327463	0.393281	0.31302	0.317642	0.369485	0.300344	0.347561	0.328515	0.346189	0.339859	0.326092	0.326366
cg11405655		Tumor	0.110073	0.202362	0.134119	0.326269	0.172002	0.280832	0.14146	0.264836	0.189038	0.175114	0.214015	0.213742	0.184058	0.177789	0.140145	0.107067	0.297346	0.124555	0.116121	0.191613		0.310162	0.307306	0.197026	0.148503	0.225802	0.256297	0.242091	0.26208	0.185124	0.102564	0.171319	0.195417	0.255956	0.233428	0.284504	0.223481	0.199402	0.139617	0.286951	0.236932		0.24404	0.206898	0.169167	0.304307	0.189203
cg24807889		Normal	0.628998	0.51369	0.556249	0.606982	0.580659	0.61875	0.575082	0.583927	0.520527		0.479577	0.545706	0.505067	0.567236	0.580614	0.62641	0.547591	0.561482	0.526066		0.612012	0.510026	0.606436	0.615022	0.622846	0.551536	0.505287	0.591476	0.504113	0.562789	0.538084	0.56255	0.549534	0.574387	0.590399	0.546111	0.597315	0.551421	0.589913	0.585314	0.566894	0.574326	0.566826	0.595619	0.517701	0.536532	0.524834
cg24807889		Tumor	0.731881	0.395721	0.770532	0.659157	0.533127	0.624075	0.563699	0.682079	0.78147	0.814444	0.558214	0.632158	0.46255	0.544257	0.618915	0.601818	0.571995	0.613546	0.605055	0.540896		0.586329	0.801926	0.705421	0.399562	0.721789	0.331107	0.822034	0.587004	0.517679	0.827942	0.691453	0.642607	0.516971	0.727227	0.67809	0.686355	0.557688	0.670277	0.483129	0.613715		0.613965	0.737012	0.536744	0.665964	0.633293
cg21815220	TNFRSF4	Normal	0.467849	0.448601	0.465656	0.444663	0.475648	0.481518	0.440445	0.426709	0.443586		0.397778	0.499934	0.440514	0.416934	0.429597	0.461481	0.420229	0.43349	0.444328		0.481778	0.491565	0.454773	0.433159	0.535912	0.485999	0.398293	0.46262	0.445638	0.484554	0.477057	0.422282	0.421509	0.445747	0.551611	0.456868	0.517861	0.451942	0.482598	0.448743	0.517964	0.445561	0.451672	0.427214	0.454648	0.431187	0.381124
cg21815220	TNFRSF4	Tumor	0.469514	0.32502	0.358693	0.604507	0.315475	0.384393	0.553402	0.414046	0.391289	0.355931	0.48022	0.452582	0.451792	0.374126	0.240426	0.325002	0.350815	0.664496	0.375823	0.403068		0.40612	0.527318	0.553571	0.318726	0.432655	0.274285	0.429699	0.510336	0.411808	0.26707	0.472603	0.397068	0.375406	0.479178	0.528151	0.468224	0.417743	0.464822	0.45935	0.4941		0.393611	0.545428	0.4453	0.298026	0.331477
cg05603985	SKI	Normal	0.0970951	0.0910867	0.0864631	0.0847908	0.0925071	0.0966063	0.0988197	0.044788	0.106023		0.0745617	0.105805	0.0747229	0.0495027	0.0623228	0.0607362	0.0774643	0.117251	0.0974907		0.0630034	0.112136	0.0491724	0.0685538	0.0483353	0.0701163	0.0670396	0.0939065	0.0845188	0.120631	0.140469	0.115841	0.0615099	0.0401532	0.125263	0.123352	0.0785438	0.12145	0.128292	0.0689117	0.0973849	0.0792508	0.121048	0.0760527	0.0838344	0.0806851	0.0902565
cg05603985	SKI	Tumor	0.0824888	0.0478843	0.0791215	0.0563657	0.0866884	0.0829601	0.082223	0.131228	0.0750881	0.149309	0.122645	0.0752656	0.110155	0.0816745	0.0410386	0.0282143	0.067767	0.224348	0.0875201	0.0879207		0.0660231	0.0731927	0.331447	0.107707	0.136921	0.141552	0.042891	0.194115	0.112931	0.074288	0.137909	0.0684202	0.0437284	0.0964627	0.0909382	0.0876526	0.109306	0.146185	0.0472091	0.0769449		0.164634	0.0931317	0.119764	0.0869363	0.0944911
cg09469355	SKI	Normal	0.258439	0.206011	0.149785	0.10394	0.216825	0.206778	0.183162	0.0934641	0.211108		0.164071	0.155099	0.102858	0.117091	0.131137	0.123667	0.102806	0.224845	0.168869		0.144415	0.253043	0.112493	0.11037	0.124185	0.161357	0.15448	0.217684	0.164201	0.228576	0.261614	0.153971	0.172755	0.0719949	0.158627	0.206592	0.126028	0.18049	0.213551	0.206538	0.200845	0.145448	0.188156	0.149418	0.131561	0.162463	0.186521
cg09469355	SKI	Tumor	0.213652	0.0770128	0.14977	0.149334	0.133594	0.199694	0.139103	0.311383	0.182912	0.260745	0.341684	0.188187	0.284544	0.206147	0.119864	0.160344	0.11777	0.387941	0.20549	0.209405		0.190276	0.149676	0.377467	0.162263	0.24431	0.342803	0.0785626	0.341552	0.228943	0.137654	0.281055	0.204068	0.0526255	0.316732	0.162141	0.169929	0.237546	0.265155	0.10792	0.103601		0.313292	0.193112	0.207432	0.2351	0.143608
cg06784691		Normal	0.237603	0.0956333	0.0517577	0.133679	0.071405	0.241792	0.178841	0.114125	0.119446		0.150824	0.0633221	0.049935	0.165784	0.0926289	0.165178	0.0758081	0.0799949	0.184997		0.0653486	0.170315	0.0686626	0.180631	0.145992	0.152218	0.0774188	0.131871	0.0911652	0.116672	0.0985013	0.0920293	0.0478424	0.0655614	0.0923534	0.0979201	0.11098	0.19603	0.120293	0.228304	0.114039	0.0977465	0.21863	0.126853	0.139272	0.222256	0.151315
cg06784691		Tumor	0.388321	0.0394762	0.0697189	0.178209	0.112907	0.326209	0.158208	0.341329	0.155327	0.106936	0.158308	0.209045	0.125788	0.393382	0.113032	0.1509	0.0730193	0.0983836	0.198905	0.16596		0.244906	0.256316	0.201584	0.098145	0.331166	0.0548484	0.104913	0.21442	0.185164	0.0802324	0.361609	0.190706	0.0816236	0.199884	0.0404637	0.201854	0.303111	0.255548	0.138162	0.143144		0.300491	0.275951	0.181936	0.198761	0.184231
cg16355231	PEX10	Normal	0.305282	0.249778	0.200729	0.162268	0.327017	0.262008	0.297401	0.350323	0.267078		0.262809	0.384774	0.41272	0.325266	0.244512	0.335937	0.355464	0.322949	0.300517		0.361684	0.207183	0.251367	0.363987	0.393608	0.283639	0.374415	0.26234	0.28237	0.251953	0.346499	0.399444	0.294121	0.311586	0.169692	0.333121	0.263831	0.221013	0.37263	0.338914	0.271792	0.334193	0.331977	0.379006	0.312754	0.369199	0.489971
cg16355231	PEX10	Tumor	0.166152	0.273891	0.0785883	0.127877	0.15287	0.183643	0.154695	0.186659	0.311108	0.442239	0.143479	0.193074	0.271557	0.0825515	0.0845724	0.0617684	0.268531	0.0993322	0.0865301	0.114991		0.154833	0.170561	0.177395	0.164732	0.276933	0.21371	0.157954	0.32045	0.132467	0.13826	0.151441	0.0805866	0.22487	0.0953963	0.40089	0.140795	0.152589	0.216623	0.2017	0.243076		0.144618	0.153577	0.128753	0.208523	0.206403
cg23928726	PEX10	Normal	0.455122	0.368871	0.438759	0.283362	0.483533	0.437707	0.476644	0.507705	0.497866		0.408815	0.554747	0.495468	0.487478	0.477397	0.468917	0.505163	0.481033	0.465432		0.553495	0.414342	0.37446	0.508664	0.567188	0.420125	0.484848	0.381957	0.462716	0.407986	0.440887	0.443365	0.489402	0.462379	0.404897	0.480532	0.475768	0.394819	0.488593	0.49551	0.441947	0.492201	0.511719	0.526665	0.544263	0.493814	0.477794
cg23928726	PEX10	Tumor	0.23278	0.436232	0.206685	0.295944	0.332896	0.302812	0.194751	0.340519	0.346747	0.582714	0.327587	0.355112	0.353574	0.208597	0.224986	0.193515	0.426446	0.238494	0.208413	0.250399		0.40431	0.304839	0.335337	0.237889	0.422135	0.359928	0.356061	0.397512	0.248474	0.280131	0.263571	0.214303	0.426557	0.292601	0.395692	0.26159	0.281589	0.328443	0.311138	0.353716		0.299804	0.311517	0.252289	0.367245	0.307124
cg19098932	PEX10	Normal	0.396551	0.326481	0.450684	0.293735	0.356058	0.332008	0.392609	0.587363	0.300637		0.491634	0.625873	0.445799	0.430908	0.399919	0.524147	0.601157	0.309097	0.323298		0.539421	0.46672	0.28664	0.546827	0.440201	0.33505	0.360067	0.361082	0.323284	0.419217	0.416096	0.353084	0.401091	0.352076	0.416975	0.357429	0.384115	0.36512	0.554326	0.367979	0.433103	0.440723	0.531824	0.515389	0.511035	0.50758	0.414052
cg19098932	PEX10	Tumor	0.222651	0.2035	0.113555	0.211188	0.244812	0.209497	0.136436	0.31372	0.316844	0.715339	0.198238	0.19078	0.228208	0.102105	0.111412	0.0702899	0.394872	0.21656	0.182193	0.114804		0.25095	0.350787	0.281323	0.108627	0.432707	0.206619	0.32988	0.427232	0.24599	0.129973	0.126271	0.175534	0.209573	0.26091	0.357343	0.153819	0.167329	0.184319	0.255511	0.398296		0.223553	0.25166	0.238942	0.229603	0.147472
cg13306335	PEX10	Normal	0.723748	0.723064	0.761049	0.615377	0.73987	0.675778	0.688539	0.702921	0.670214		0.692696	0.767666	0.720222	0.674713	0.709012	0.736993	0.739596	0.712814	0.71278		0.764196	0.724254	0.654227	0.729167	0.822898	0.683853	0.724898	0.680493	0.669733	0.711894	0.716546	0.68272	0.740975	0.700623	0.700907	0.727833	0.732069	0.680396	0.731517	0.732557	0.722143	0.729768	0.705904	0.753877	0.768899	0.701176	0.712872
cg13306335	PEX10	Tumor	0.578164	0.602657	0.533038	0.69487	0.516922	0.58203	0.402067	0.708224	0.622114	0.855738	0.528943	0.687849	0.710179	0.517218	0.391348	0.343856	0.60567	0.642629	0.589803	0.546682		0.675471	0.734968	0.636335	0.457117	0.797789	0.504005	0.61882	0.749836	0.56452	0.505575	0.59078	0.589418	0.557962	0.655036	0.627736	0.507761	0.595175	0.632809	0.537848	0.626667		0.67818	0.689813	0.589948	0.57168	0.568629
cg24592500		Normal	0.733866	0.653924	0.666347	0.649636	0.684082	0.629654	0.75417	0.610822	0.764017		0.633509	0.663192	0.731179	0.761413	0.790356	0.720581	0.650008	0.706891	0.704848		0.711522	0.686924	0.720649	0.65603	0.771476	0.678031	0.737119	0.677714	0.736315	0.524532	0.614259	0.672818	0.644663	0.72066	0.728238	0.726684	0.800082	0.702664	0.627126	0.807098	0.667417	0.726555	0.651109	0.695248	0.654897	0.73223	0.79943
cg24592500		Tumor	0.652462	0.484428	0.767079	0.610172	0.415004	0.471996	0.849992	0.54418	0.478133	0.334705	0.426319	0.538	0.59659	0.620099	0.772719	0.385164	0.549142	0.769024	0.621565	0.668761		0.701939	0.743914	0.577858	0.34775	0.583469	0.377975	0.693816	0.641045	0.376645	0.689658	0.680892	0.57786	0.573635	0.65541	0.638436	0.733017	0.746466	0.607584	0.493755	0.767844		0.636519	0.535541	0.491315	0.452772	0.789307
cg01431482	PRDM16	Normal	0.505173	0.432052	0.407075	0.450382	0.504182	0.545031	0.421317	0.457592	0.46494		0.405226	0.402271	0.372816	0.42002	0.335299	0.423693	0.347543	0.428364	0.467585		0.580507	0.473591	0.384656	0.431956	0.464594	0.463072	0.386064	0.540548	0.422121	0.486171	0.543399	0.397808	0.402966	0.413491	0.455649	0.448569	0.485758	0.512425	0.505303	0.480498	0.501929	0.392773	0.390067	0.445532	0.376367	0.400096	0.502061
cg01431482	PRDM16	Tumor	0.60392	0.395142	0.755934	0.559761	0.593243	0.377871	0.802466	0.65007	0.367207	0.400946	0.440618	0.528924	0.494424	0.549558	0.203801	0.692586	0.375251	0.80013	0.621858	0.616616		0.478288	0.460606	0.547897	0.313496	0.61958	0.538511	0.803235	0.614966	0.616469	0.176294	0.457005	0.402095	0.30395	0.642482	0.632365	0.758021	0.551865	0.549159	0.350805	0.552125		0.435519	0.863819	0.577106	0.597715	0.543138
cg25618424	PRDM16	Normal	0.540784	0.416202	0.453171	0.419212	0.507925	0.526659	0.462594	0.458127	0.442194		0.435776	0.456628	0.417683	0.424148	0.38934	0.491016	0.413572	0.474489	0.517867		0.543398	0.519376	0.444279	0.477348	0.550721	0.474561	0.389161	0.528738	0.444437	0.50411	0.560885	0.428927	0.432732	0.450738	0.457748	0.460451	0.519578	0.536138	0.492165	0.47704	0.483483	0.442593	0.432332	0.478517	0.440354	0.430698	0.487884
cg25618424	PRDM16	Tumor	0.62449	0.389604	0.803856	0.455642	0.395957	0.46266	0.734747	0.659044	0.45147	0.523078	0.591128	0.549523	0.554668	0.508776	0.285919	0.598301	0.313867	0.725791	0.610368	0.488669		0.508061	0.495611	0.65065	0.428811	0.646139	0.399582	0.727232	0.620618	0.632868	0.260119	0.508275	0.614496	0.493434	0.687945	0.572121	0.706539	0.66258	0.583215	0.404351	0.537529		0.512931	0.721255	0.565073	0.450138	0.490353
cg22506548	PRDM16	Normal	0.673694	0.655906	0.591593	0.68409	0.628431	0.625952	0.562558	0.528147	0.48841		0.604419	0.436137	0.433507	0.556729	0.537432	0.590452	0.50013	0.549942	0.49857		0.621931	0.658644	0.731633	0.546378	0.608363	0.645908	0.542316	0.655539	0.593564	0.688215	0.658649	0.519467	0.509007	0.522647	0.527991	0.543235	0.663367	0.670266	0.560531	0.512159	0.573643	0.609023	0.544621	0.535458	0.471941	0.638091	0.691559
cg22506548	PRDM16	Tumor	0.838899	0.78741	0.875591	0.763996	0.851523	0.53928	0.837721	0.737902	0.639185	0.613869	0.736657	0.794362	0.493966	0.794567	0.884595	0.879377	0.578583	0.965758	0.810595	0.839654		0.677097	0.851312	0.751508	0.799421	0.834668	0.75179	0.804748	0.70957	0.716211	0.9264	0.839384	0.730583	0.658916	0.857018	0.870334	0.794757	0.846127	0.645603	0.478085	0.787398		0.671072	0.876469	0.868125	0.830761	0.933317
cg16395997	WDR8	Normal	0.980387	0.969144	0.978095	0.959955	0.970696	0.950226	0.973838	0.973325	0.981376		0.97647	0.962786	0.985676	0.973254	0.979377	0.983709	0.972074	0.931661	0.973619		0.96529	0.967433	0.983884	0.974452	0.974162	0.976221	0.968641	0.968742	0.963045	0.927659	0.936647	0.956698	0.977392	0.9543	0.945557	0.962235	0.983435	0.977525	0.958161	0.973768	0.966364	0.973643	0.972784	0.982955	0.969555	0.982954	0.970906
cg16395997	WDR8	Tumor	0.981746	0.96951	0.967008	0.976802	0.95853	0.973649	0.946164	0.960801	0.989137	0.953672	0.941259	0.959669	0.941303	0.972038	0.982011	0.987304	0.977089	0.86152	0.957176	0.980685		0.975711	0.972265	0.971527	0.943944	0.983247	0.980015	0.980882	0.892001	0.946712	0.973391	0.973947	0.963383	0.980558	0.976126	0.968346	0.97878	0.980485	0.961356	0.979478	0.977607		0.942232	0.956332	0.887247	0.977443	0.979919
cg11832534	WDR8	Normal	0.962767	0.955128	0.96934	0.967526	0.958366	0.962503	0.969605	0.969341	0.97046		0.970764	0.959976	0.962378	0.97142	0.963286	0.973569	0.967808	0.962157	0.969691		0.96496	0.963211	0.967487	0.970582	0.969445	0.965877	0.961898	0.966216	0.952031	0.951621	0.969814	0.965907	0.962568	0.966415	0.966531	0.966756	0.964551	0.964616	0.965385	0.969173	0.969682	0.969058	0.967254	0.96173	0.969433	0.964394	0.957444
cg11832534	WDR8	Tumor	0.961223	0.967989	0.955786	0.960761	0.96262	0.968641	0.965017	0.970217	0.97476	0.97845	0.959086	0.966782	0.948594	0.972224	0.97178	0.97397	0.964051	0.921475	0.963296	0.967068		0.961984	0.970264	0.968554	0.969321	0.971816	0.97166	0.972968	0.952463	0.956931	0.969641	0.966556	0.961415	0.975675	0.972702	0.967102	0.966797	0.957498	0.964281	0.975968	0.979756		0.971404	0.949111	0.943944	0.966926	0.970448
cg05399785	WDR8	Normal	0.936227	0.94574	0.955122	0.932481	0.924348	0.916974	0.925475	0.933321	0.950674		0.940358	0.910407	0.937664	0.94841	0.956359	0.941917	0.939919	0.930334	0.944622		0.943601	0.934545	0.933505	0.931592	0.924912	0.94519	0.919575	0.949257	0.915415	0.917555	0.914032	0.927337	0.945557	0.918596	0.938543	0.946259	0.932506	0.951703	0.92771	0.934524	0.939921	0.941504	0.928964	0.929354	0.916601	0.939556	0.916432
cg05399785	WDR8	Tumor	0.944097	0.910357	0.917641	0.94783	0.918893	0.886437	0.946538	0.934101	0.958317	0.921782	0.924622	0.939079	0.906197	0.956411	0.965411	0.9432	0.940232	0.872691	0.910182	0.956143		0.946294	0.940313	0.940877	0.92732	0.966349	0.952124	0.95432	0.909162	0.928386	0.954446	0.943865	0.930906	0.955201	0.944568	0.933082	0.95234	0.954893	0.932532	0.952297	0.959571		0.951291	0.922879	0.885855	0.948819	0.954466
cg26055950	TP73	Normal	0.499877	0.305702	0.418999	0.528422	0.470044	0.421544	0.350621	0.427735	0.280359		0.427988	0.392595	0.442157	0.382977	0.387421	0.496094	0.449017	0.430873	0.498802		0.519908	0.339815	0.47868	0.351451	0.295145	0.4349	0.511786	0.42685	0.517312	0.447356	0.456103	0.390937	0.353165	0.383726	0.438207	0.379772	0.484977	0.484342	0.499769	0.42304	0.555087	0.434862	0.413959	0.429142	0.417643	0.401735	0.549151
cg26055950	TP73	Tumor	0.69754	0.305396	0.18542	0.587996	0.356188	0.571369	0.663072	0.458298	0.585286	0.73208	0.552793	0.597971	0.538702	0.508022	0.751796	0.611431	0.560688	0.531602	0.381095	0.610135		0.422816	0.647281	0.627502	0.396176	0.57526	0.295459	0.326957	0.63745	0.565353	0.855112	0.539607	0.444148	0.517575	0.596391	0.435078	0.733427	0.588149	0.60603	0.345909	0.75414		0.544275	0.651275	0.643854	0.593443	0.863316
cg17471939	TP73	Normal	0.43887	0.167103	0.362228	0.43792	0.361803	0.28772	0.241669	0.304566	0.1496		0.28449	0.278201	0.370718	0.283851	0.260669	0.417209	0.438822	0.310248	0.42528		0.450235	0.223532	0.422682	0.266125	0.284017	0.380923	0.448247	0.271332	0.454884	0.338927	0.387728	0.233681	0.227837	0.246057	0.378943	0.324798	0.48327	0.42691	0.425538	0.292078	0.48936	0.328985	0.290763	0.268369	0.34222	0.236768	0.449241
cg17471939	TP73	Tumor	0.694973	0.201646	0.0750273	0.572089	0.281744	0.529541	0.67776	0.401691	0.520963	0.696872	0.579116	0.60275	0.512704	0.484463	0.798601	0.574202	0.516015	0.425115	0.320273	0.672988		0.347978	0.720594	0.641758	0.221691	0.562828	0.169513	0.191897	0.631081	0.598269	0.827957	0.477296	0.378625	0.52028	0.60067	0.367668	0.761276	0.624496	0.56135	0.259371	0.807481		0.562343	0.686994	0.660113	0.618387	0.846556
cg26935168	RPL22	Normal	0.426774	0.426659	0.299592	0.365512	0.405949	0.4287	0.338707	0.289741	0.312304		0.361937	0.33843	0.343222	0.275421	0.339146	0.402634	0.289675	0.33794	0.346626		0.302971	0.367064	0.35845	0.335483	0.337372	0.354004	0.301353	0.432292	0.308903	0.382063	0.401865	0.312006	0.319474	0.274839	0.398776	0.405125	0.380252	0.466877	0.365277	0.349353	0.423195	0.343624	0.33219	0.329186	0.333132	0.276824	0.337377
cg26935168	RPL22	Tumor	0.678174	0.631396	0.173216	0.606208	0.608652	0.501249	0.66837	0.568513	0.434016	0.672471	0.562773	0.531853	0.62802	0.658611	0.693104	0.513947	0.46723	0.558974	0.558439	0.592196		0.425826	0.511841	0.672422	0.561087	0.609485	0.575607	0.559887	0.463138	0.619062	0.786984	0.61921	0.635435	0.362926	0.619196	0.402165	0.625861	0.643728	0.599033	0.423706	0.611424		0.572291	0.518654	0.59565	0.607544	0.58054
cg25029657	ACOT7	Normal	0.972674	0.958709	0.976633	0.934956	0.962145	0.959769	0.950126	0.955246	0.956738		0.946822	0.923383	0.912935	0.950468	0.940719	0.973655	0.95492	0.892342	0.960496		0.949255	0.978405	0.965888	0.918912	0.957989	0.954105	0.947335	0.971074	0.960736	0.945531	0.957251	0.922733	0.945157	0.963668	0.936611	0.961865	0.95281	0.955744	0.960142	0.949418	0.962297	0.953396	0.901009	0.956733	0.941519	0.936292	0.974816
cg25029657	ACOT7	Tumor	0.950439	0.956881	0.942508	0.9454	0.967654	0.801145	0.9735	0.960019	0.971293	0.898884	0.957044	0.964383	0.974122	0.966002	0.972008	0.963002	0.940769	0.838649	0.897913	0.971424		0.960974	0.971064	0.973451	0.94258	0.934923	0.967334	0.957337	0.954174	0.955891	0.967338	0.956863	0.916047	0.788663	0.977437	0.856881	0.965142	0.963747	0.943159	0.936214	0.974956		0.893634	0.959162	0.947988	0.77605	0.977327
cg19727124	PLEKHG5	Normal	0.623098	0.612827	0.575194	0.528459	0.641187	0.621108	0.561515	0.542769	0.549827		0.559318	0.516253	0.474777	0.496835	0.523646	0.607938	0.477228	0.532341	0.550392		0.580396	0.543096	0.625039	0.546621	0.683584	0.544174	0.526917	0.58875	0.568607	0.611056	0.559796	0.538906	0.509906	0.515388	0.5561	0.563441	0.560706	0.617671	0.532788	0.580427	0.643817	0.547774	0.514878	0.547598	0.477752	0.496289	0.506428
cg19727124	PLEKHG5	Tumor	0.726683	0.483634	0.718623	0.683905	0.713146	0.60158	0.793053	0.709881	0.752722	0.58877	0.517061	0.697543	0.662765	0.661205	0.508262	0.752001	0.597639	0.622218	0.644777	0.678474		0.581851	0.689531	0.736118	0.339938	0.677354	0.598166	0.803411	0.649186	0.633106	0.491838	0.752392	0.657991	0.527385	0.677546	0.676011	0.667635	0.720559	0.632595	0.623714	0.782804		0.658701	0.744294	0.592669	0.632635	0.659417
cg06974662		Normal	0.311436	0.236985	0.221143	0.203597	0.267322	0.320291	0.23633	0.191638	0.246906		0.231843	0.153549	0.256036	0.18039	0.166703	0.233433	0.166785	0.205169	0.246353		0.282991	0.213451	0.181747	0.221209	0.245306	0.229891	0.162484	0.342265	0.21176	0.304316	0.315949	0.183335	0.205946	0.1508	0.236501	0.274604	0.206476	0.280014	0.26796	0.235253	0.281814	0.207489	0.233394	0.214735	0.193449	0.195052	0.224177
cg06974662		Tumor	0.380583	0.162381	0.298041	0.157337	0.141914	0.336883	0.216798	0.364983	0.594942	0.734081	0.369168	0.216538	0.435168	0.299478	0.0884165	0.272686	0.133108	0.48376	0.340924	0.176653		0.220174	0.24972	0.359341	0.181982	0.320087	0.0758297	0.473366	0.347316	0.405101	0.126378	0.431018	0.352698	0.347533	0.443976	0.321288	0.443261	0.329544	0.48007	0.326476	0.378475		0.311835	0.261948	0.254095	0.179096	0.263075
cg04785083	CA6	Normal	0.695653	0.57367	0.821625	0.862943	0.771382	0.694987	0.817027	0.836177	0.802496		0.789405	0.87396	0.825415	0.85713	0.872134	0.784969	0.887041	0.794177	0.762039		0.858641	0.924107	0.846112	0.864268	0.910164	0.812864	0.888556	0.656485	0.856081	0.70338	0.663914	0.8139	0.821088	0.776889	0.801551	0.741438	0.87116	0.864713	0.782583	0.787004	0.691201	0.830268	0.806353	0.959485	0.88797	0.89697	0.878251
cg04785083	CA6	Tumor	0.554597	0.887876	0.919018	0.807998	0.831168	0.668414	0.803336	0.621757	0.90791	0.870706	0.726866	0.749655	0.737043	0.626269	0.773981	0.946808	0.751357	0.566775	0.472238	0.748841		0.907585	0.854288	0.642803	0.586242	0.686209	0.949517	0.934853	0.611854	0.645876	0.900374	0.515189	0.704239	0.763116	0.846447	0.717931	0.821218	0.792788	0.719942	0.83985	0.892952		0.573809	0.801802	0.625035	0.763697	0.948999
cg12547807		Normal	0.315611	0.272917	0.397609	0.372949	0.427064	0.332839	0.392538	0.434023	0.38017		0.327482	0.463044	0.423511	0.398559	0.475485	0.367765	0.472839	0.439393	0.357662		0.371792	0.434831	0.333504	0.435543	0.4723	0.361126	0.412382	0.315791	0.395848	0.355325	0.425853	0.368638	0.461793	0.425725	0.361692	0.417137	0.355723	0.27648	0.391531	0.373513	0.394867	0.409525	0.393983	0.429154	0.437471	0.428777	0.30302
cg12547807		Tumor	0.0799023	0.277177	0.577501	0.401395	0.20864	0.140831	0.111097	0.354878	0.167335	0.0660292	0.520513	0.333059	0.293115	0.148734	0.132763	0.526797	0.252978	0.422525	0.163257	0.272654		0.336973	0.274986	0.184874	0.248318	0.228503	0.536322	0.320794	0.401154	0.144798	0.13753	0.194445	0.148418	0.309006	0.444063	0.261471	0.242684	0.119352	0.274794	0.308061	0.187023		0.247396	0.188214	0.204349	0.238997	0.0863378
cg03517919	KIF1B	Normal	0.534868	0.510244	0.43659	0.469134	0.499112	0.520668	0.488349	0.446361	0.469879		0.485326	0.462013	0.496673	0.454612	0.466568	0.448563	0.447054	0.460948	0.41956		0.416435	0.559684	0.591793	0.507249	0.49745	0.466701	0.422725	0.552564	0.573675	0.443474	0.46308	0.437964	0.402443	0.49231	0.530046	0.474649	0.532866	0.504585	0.536708	0.529571	0.56454	0.503358	0.422105	0.427029	0.513144	0.473492	0.668565
cg03517919	KIF1B	Tumor	0.638245	0.316723	0.243271	0.733398	0.288752	0.561865	0.478748	0.543873	0.607944	0.700916	0.758171	0.358116	0.506378	0.566636	0.232149	0.330768	0.532232	0.675209	0.438804	0.683913		0.551182	0.669619	0.387942	0.65939	0.609942	0.194627	0.443261	0.523075	0.344898	0.514801	0.536949	0.642589	0.562198	0.579266	0.556621	0.692198	0.452558	0.552733	0.483269	0.488404		0.466309	0.551294	0.395944	0.716545	0.428891
cg10777461	PEX14	Normal	0.440258	0.401321	0.217709	0.254016	0.344231	0.346123	0.283228	0.318243	0.281971		0.287993	0.229299	0.26819	0.292308	0.230696	0.338781	0.150913	0.277885	0.337418		0.296645	0.380608	0.269147	0.362161	0.359325	0.296107	0.241944	0.5195	0.21667	0.369597	0.44193	0.270414	0.234911	0.18842	0.251036	0.355988	0.244047	0.592499	0.412056	0.402089	0.36057	0.263924	0.371702	0.233678	0.295609	0.294089	0.396215
cg10777461	PEX14	Tumor	0.745403	0.257517	0.135874	0.445726	0.24664	0.597359	0.52987	0.305344	0.8099	0.858596	0.724311	0.429117	0.650009	0.781343	0.105133	0.472041	0.180449	0.571793	0.330646	0.359161		0.371988	0.308577	0.631218	0.772864	0.609484	0.0734575	0.735323	0.51122	0.652832	0.0886243	0.758546	0.491586	0.551608	0.343463	0.281935	0.462592	0.62845	0.516942	0.660526	0.386654		0.5386	0.542634	0.576308	0.81677	0.387339
cg17158913	CASZ1	Normal	0.626315	0.643834	0.599988	0.660233	0.630723	0.612109	0.515613	0.502356	0.412925		0.587336	0.473199	0.51884	0.5103	0.502432	0.597661	0.468113	0.537742	0.539486		0.564213	0.637384	0.636449	0.514147	0.56247	0.600353	0.523824	0.549682	0.537747	0.610095	0.65217	0.599097	0.527322	0.528592	0.560657	0.548275	0.623155	0.603123	0.6192	0.561989	0.590782	0.576241	0.538003	0.54687	0.487746	0.524001	0.568918
cg17158913	CASZ1	Tumor	0.804032	0.718711	0.34825	0.753273	0.770573	0.699753	0.76309	0.714685	0.671167	0.585038	0.66051	0.553124	0.703153	0.677334	0.780032	0.782621	0.542395	0.7933	0.537039	0.79115		0.546056	0.803853	0.667514	0.751853	0.775835	0.688888	0.398179	0.675422	0.741249	0.899066	0.836171	0.814043	0.472215	0.618929	0.712053	0.74372	0.748982	0.693205	0.478849	0.75261		0.659726	0.71219	0.737293	0.430132	0.845454
cg04885881		Normal	0.509644	0.472375	0.575804	0.503592	0.62838	0.501352	0.60101	0.63629	0.483595		0.47531	0.679733	0.620677	0.577795	0.546051	0.537791	0.684365	0.529364	0.541017		0.597887	0.575768	0.510797	0.597419	0.674595	0.548365	0.589068	0.48242	0.581256	0.573104	0.551613	0.535772	0.547588	0.588189	0.52675	0.566054	0.632135	0.472097	0.617373	0.551258	0.504286	0.585533	0.547417	0.564707	0.59922	0.590965	0.571273
cg04885881		Tumor	0.317346	0.463408	0.587535	0.158404	0.539169	0.250664	0.108261	0.437518	0.528221	0.466868	0.499139	0.256608	0.508453	0.212601	0.0647374	0.213396	0.439291	0.536132	0.173203	0.253578		0.402132	0.443687	0.349207	0.461277	0.346958	0.519088	0.539366	0.423517	0.317887	0.19655	0.289763	0.363669	0.390359	0.550695	0.303398	0.181491	0.21803	0.373744	0.531934	0.401789		0.293952	0.261174	0.474062	0.444508	0.18803
cg05396397	NPPA	Normal	0.345763	0.314503	0.40495	0.335732	0.373856	0.364904	0.331699	0.305667	0.2493		0.364802	0.332871	0.404249	0.365336	0.315496	0.377121	0.250268	0.35305	0.384991		0.309771	0.275243	0.370704	0.341189	0.227265	0.348896	0.329707	0.33919	0.244026	0.331693	0.35956	0.378813	0.316045	0.371311	0.330346	0.359063	0.38367	0.372855	0.360992	0.341082	0.410698	0.334537	0.355668	0.336022	0.349003	0.351896	0.398672
cg05396397	NPPA	Tumor	0.470514	0.398082	0.229766	0.483845	0.462018	0.40634	0.666218	0.438279	0.519254	0.270116	0.477687	0.464507	0.630904	0.408526	0.245906	0.601266	0.201971	0.438902	0.380645	0.328146		0.213377	0.426541	0.572968	0.470145	0.344048	0.419088	0.333547	0.274633	0.440666	0.331947	0.495953	0.403068	0.527371	0.459239	0.427909	0.566544	0.455453	0.400007	0.523275	0.627664		0.440888	0.376495	0.433514	0.280135	0.623118
cg06193043	NPPA	Normal	0.599639	0.54773	0.630027	0.546198	0.667203	0.698173	0.651768	0.524483	0.504768		0.642651	0.617829	0.655195	0.582692	0.552517	0.651866	0.451196	0.612947	0.649712		0.601038	0.461263	0.59873	0.582791	0.537532	0.599484	0.536426	0.576665	0.476975	0.603636	0.607298	0.603076	0.609607	0.582171	0.606257	0.642093	0.685489	0.618346	0.581775	0.598134	0.70439	0.594867	0.587121	0.572958	0.602211	0.592333	0.634164
cg06193043	NPPA	Tumor	0.660466	0.617878	0.326363	0.618059	0.680451	0.631571	0.821185	0.715032	0.634992	0.299658	0.724883	0.667695	0.880389	0.690467	0.296127	0.776372	0.367836	0.567205	0.602498	0.525774		0.419398	0.584737	0.799023	0.597968	0.608481	0.491773	0.41599	0.322253	0.597745	0.491847	0.735064	0.686803	0.745004	0.713417	0.721574	0.65441	0.687946	0.583677	0.719386	0.788312		0.730747	0.611917	0.65514	0.416083	0.830677
cg24427243	TNFRSF8	Normal	0.264902	0.367803	0.288602	0.426737	0.443081	0.358665	0.292194	0.210322	0.235864		0.268854	0.342832	0.147866	0.284345	0.285579	0.184485	0.225647	0.344097	0.277227		0.308281	0.496202	0.350628	0.229756	0.255285	0.309955	0.242537	0.395419	0.293161	0.378275	0.422957	0.329955	0.268829	0.267019	0.351994	0.324609	0.299188	0.193605	0.329817	0.280104	0.492833	0.304199	0.283071	0.314148	0.162394	0.270405	0.265887
cg24427243	TNFRSF8	Tumor	0.0901054	0.262294	0.822091	0.411252	0.194316	0.228543	0.711384	0.458697	0.335514	0.555669	0.638331	0.356116	0.419156	0.173456	0.236439	0.287258	0.184202	0.871132	0.309657	0.245388		0.135266	0.459662	0.433075	0.350849	0.254634	0.39982	0.628035	0.605268	0.402843	0.371049	0.235573	0.280812	0.114699	0.5698	0.346455	0.398271	0.129596	0.25742	0.302001	0.202723		0.385113	0.327138	0.448749	0.315422	0.099965
cg12126344		Normal	0.620129	0.592452	0.650143	0.679153	0.612989	0.62876	0.650516	0.595014	0.599592		0.596759	0.522344	0.563705	0.584206	0.581512	0.617131	0.550327	0.599867	0.632969		0.632021	0.639397	0.665379	0.60223	0.64654	0.614032	0.600525	0.642408	0.614356	0.656815	0.623893	0.641931	0.553676	0.561217	0.617888	0.592194	0.657436	0.610874	0.608148	0.609126	0.63978	0.600408	0.587151	0.590289	0.51885	0.572697	0.624916
cg12126344		Tumor	0.697695	0.711883	0.762784	0.702747	0.795798	0.619529	0.784257	0.679186	0.788212	0.722877	0.699689	0.747937	0.767697	0.693791	0.810703	0.786254	0.619638	0.839324	0.676839	0.765214		0.661838	0.764052	0.697219	0.750637	0.70826	0.675821	0.775342	0.654747	0.762858	0.827507	0.7052	0.663504	0.654063	0.696089	0.746425	0.709048	0.663431	0.69824	0.699485	0.657167		0.719887	0.65764	0.626577	0.701406	0.866027
cg21393163		Normal	0.248254	0.154774	0.267382	0.192321	0.303938	0.291201	0.293801	0.381273	0.326663		0.244455	0.45066	0.393148	0.417458	0.403672	0.304432	0.414926	0.320244	0.36289		0.324372	0.195836	0.217774	0.318867	0.400801	0.27301	0.335657	0.295591	0.273572	0.278311	0.239709	0.282238	0.375797	0.351785	0.252464	0.277071	0.320235	0.2709	0.344032	0.354324	0.22449	0.326243	0.310073	0.37666	0.463325	0.4279	0.199998
cg21393163		Tumor	0.0193034	0.18528	0.590165	0.114274	0.11503	0.0901965	0.0240364	0.109145	0.221016	0.173496	0.23714	0.0533747	0.0636108	0.0856041	0.244731	0.0892006	0.197777	0.0884802	0.14507	0.0714692		0.163555	0.151913	0.283629	0.0690168	0.124858	0.221946	0.492531	0.163211	0.054602	0.126566	0.241374	0.0508279	0.223381	0.386745	0.0725003	0.0415268	0.0849481	0.0650502	0.239083	0.133237		0.128139	0.0453001	0.132902	0.240696	0.0549796
cg16047567	DHRS3	Normal	0.250628	0.17328	0.144889	0.223516	0.214393	0.190467	0.175037	0.179712	0.227349		0.124651	0.169497	0.151972	0.140653	0.171764	0.190762	0.159049	0.189963	0.159594		0.202285	0.181557	0.147936	0.181092	0.168875	0.197221	0.145384	0.239822	0.186614	0.219399	0.197994	0.211549	0.177063	0.139084	0.190402	0.182735	0.203196	0.212677	0.212184	0.208664	0.156709	0.173334	0.149396	0.176125	0.143279	0.116303	0.150482
cg16047567	DHRS3	Tumor	0.131181	0.146731	0.319242	0.133301	0.252831	0.210206	0.0383691	0.155543	0.106044	0.191042	0.142191	0.197088	0.206703	0.0879431	0.0895482	0.087745	0.165951	0.232066	0.167528	0.186739		0.237541	0.230662	0.304909	0.0558089	0.212125	0.381155	0.295846	0.190988	0.191603	0.0567977	0.459547	0.380427	0.0837806	0.340624	0.0856941	0.131778	0.243119	0.167324	0.125414	0.291942		0.181819	0.111205	0.154922	0.0683694	0.120569
cg07180646	TMEM51	Normal	0.51061	0.54174	0.437015	0.549203	0.583905	0.553515	0.481476	0.330382	0.383278		0.432966	0.347373	0.410217	0.376146	0.334393	0.545307	0.403397	0.39296	0.476433		0.439873	0.416513	0.494988	0.458033	0.481294	0.556553	0.371877	0.557786	0.4074	0.584261	0.541043	0.4018	0.439145	0.368862	0.420154	0.432613	0.529216	0.56757	0.565048	0.403486	0.518705	0.445269	0.377082	0.375364	0.377197	0.460379	0.473559
cg07180646	TMEM51	Tumor	0.639893	0.275975	0.395722	0.672037	0.533024	0.552756	0.677552	0.542633	0.31049	0.692812	0.555456	0.465054	0.51362	0.622106	0.66576	0.62434	0.549827	0.5967	0.45555	0.455193		0.505129	0.741366	0.684157	0.303285	0.799504	0.362433	0.545067	0.478117	0.583625	0.863509	0.644725	0.558018	0.389966	0.475716	0.493156	0.638233	0.678988	0.698163	0.447041	0.778919		0.56927	0.430717	0.564537	0.640042	0.882248
cg09069072	TMEM51	Normal	0.639309	0.748757	0.692443	0.760539	0.79538	0.623115	0.627906	0.514961	0.479609		0.595796	0.59372	0.574912	0.488085	0.554364	0.579896	0.738999	0.53584	0.571627		0.616194	0.761182	0.66401	0.620002	0.589305	0.767603	0.512701	0.611636	0.65124	0.787306	0.748963	0.598504	0.653354	0.604037	0.608765	0.573763	0.747234	0.619867	0.694861	0.534794	0.684123	0.595464	0.565536	0.507184	0.458447	0.607877	0.478472
cg09069072	TMEM51	Tumor	0.750071	0.867151	0.526303	0.741682	0.930618	0.670082	0.862611	0.810894	0.720727	0.737714	0.63432	0.705238	0.804288	0.626448	0.838545	0.799537	0.762969	0.949983	0.788424	0.761979		0.549477	0.824442	0.632477	0.763806	0.854642	0.763149	0.700688	0.68889	0.805921	0.954646	0.718476	0.865264	0.792229	0.573096	0.716035	0.760878	0.673048	0.863923	0.634753	0.814643		0.78426	0.594639	0.731923	0.868851	0.835406
cg08928189		Normal	0.430938	0.312574	0.360928	0.320759	0.399125	0.413144	0.386228	0.392165	0.439968		0.402093	0.398085	0.369174	0.400688	0.427719	0.385046	0.411678	0.367753	0.370628		0.420902	0.421976	0.366799	0.405451	0.507894	0.382154	0.400889	0.447267	0.445113	0.407797	0.402039	0.364882	0.424264	0.37646	0.40928	0.36759	0.486576	0.441302	0.434779	0.353358	0.406835	0.407022	0.402599	0.410127	0.423066	0.362906	0.358594
cg08928189		Tumor	0.533012	0.383835	0.235618	0.43153	0.333059	0.452827	0.400322	0.407165	0.363026	0.543519	0.507574	0.330742	0.452829	0.369387	0.289799	0.29935	0.349664	0.623361	0.429809	0.517229		0.401699	0.465022	0.431482	0.340585	0.450465	0.252192	0.43751	0.432434	0.546134	0.484993	0.43024	0.529753	0.50594	0.411779	0.518456	0.420711	0.440632	0.513219	0.346217	0.487439		0.410899	0.449962	0.452619	0.36754	0.539743
cg23913963	RCC2	Normal	0.744651	0.671111	0.79364	0.71407	0.753541	0.737425	0.646684	0.68256	0.612887		0.642347	0.727205	0.666881	0.659301	0.642332	0.70731	0.682576	0.642606	0.66773		0.683188	0.704654	0.702166	0.736466	0.81241	0.710146	0.573954	0.646497	0.683964	0.746787	0.742807	0.71514	0.685433	0.604348	0.638906	0.782594	0.655145	0.787318	0.761846	0.733966	0.768405	0.674363	0.7282	0.673892	0.706769	0.745872	0.685282
cg23913963	RCC2	Tumor	0.85034	0.440101	0.467838	0.775097	0.518828	0.525877	0.296825	0.764096	0.449895	0.392382	0.399582	0.635399	0.747092	0.694143	0.343241	0.422614	0.413806	0.653371	0.482582	0.446711		0.524904	0.677032	0.576249	0.434696	0.649045	0.561247	0.300458	0.728918	0.752329	0.309278	0.653109	0.541773	0.371308	0.518554	0.579091	0.481921	0.836122	0.714604	0.367313	0.686394		0.590496	0.658208	0.530025	0.430278	0.35796
cg08235970	PAX7	Normal	0.197831	0.0747114	0.094572	0.163582	0.111338	0.123182	0.0924304	0.070435	0.0479013		0.0856821	0.0632325	0.0754221	0.0856622	0.0853409	0.114999	0.0787353	0.112867	0.112743		0.0827111	0.0695781	0.0771498	0.087645	0.0629725	0.0789836	0.107833	0.236843	0.147216	0.0910072	0.0950352	0.0918998	0.0462105	0.0703487	0.0588669	0.166499	0.131647	0.222877	0.0727418	0.0983559	0.149766	0.0941492	0.0823988	0.10816	0.0891981	0.0622998	0.102558
cg08235970	PAX7	Tumor	0.539667	0.0878949	0.210854	0.403046	0.0676485	0.513294	0.293688	0.340829	0.279468	0.234583	0.256358	0.455954	0.177713	0.226654	0.544355	0.238599	0.252828	0.482049	0.460882	0.596094		0.254707	0.50727	0.449203	0.289295	0.258405	0.21686	0.648286	0.216721	0.181073	0.266079	0.438961	0.167072	0.4862	0.682464	0.553323	0.625954	0.384728	0.540513	0.137689	0.140676		0.348177	0.290594	0.460509	0.247636	0.503735
cg19713429	CAPZB	Normal	0.12342	0.103884	0.107804	0.0826871	0.268146	0.142428	0.107833	0.0831804	0.17267		0.104514	0.172763	0.124317	0.142583	0.13658	0.115232	0.0937603	0.156016	0.0932461		0.12114	0.168326	0.0534938	0.131139	0.110615	0.105884	0.0945418	0.0942689	0.123913	0.152577	0.173149	0.0556873	0.185855	0.143433	0.0984803	0.111526	0.123702	0.145926	0.179749	0.101465	0.126523	0.131892	0.105696	0.103883	0.144472	0.122941	0.0773397
cg19713429	CAPZB	Tumor	0.297848	0.267482	0.0424404	0.518829	0.712962	0.0921255	0.268228	0.36019	0.139048	0.720162	0.414879	0.336517	0.313846	0.0655034	0.709343	0.468815	0.0922829	0.553046	0.0342669	0.103982		0.277386	0.350853	0.350981	0.217788	0.362285	0.673968	0.31478	0.209144	0.306146	0.802514	0.0404723	0.126267	0.115108	0.228974	0.0742289	0.501247	0.127637	0.0811097	0.0722798	0.367308		0.255328	0.242697	0.319645	0.4592	0.460214
cg26348226	ECE1	Normal	0.358251	0.322355	0.361228	0.426084	0.374801	0.434652	0.441268	0.398198	0.392418		0.393063	0.459152	0.422547	0.416641	0.36585	0.460035	0.439807	0.347892	0.393922		0.437624	0.274257	0.452417	0.406101	0.448472	0.393711	0.416787	0.328772	0.434205	0.377672	0.386254	0.364555	0.454135	0.3607	0.373258	0.362685	0.473831	0.354454	0.369879	0.398493	0.442937	0.414699	0.405626	0.373216	0.400009	0.428317	0.424603
cg26348226	ECE1	Tumor	0.427356	0.388205	0.636232	0.528609	0.408814	0.26524	0.47799	0.286884	0.473293	0.555509	0.37263	0.234263	0.306022	0.310285	0.565937	0.211545	0.374816	0.183927	0.16834	0.29905		0.380108	0.508234	0.277689	0.190738	0.505412	0.425014	0.366627	0.334714	0.29125	0.683922	0.237601	0.245709	0.365283	0.428426	0.395442	0.2944	0.342494	0.435625	0.485634	0.543735		0.318267	0.358292	0.388711	0.362582	0.377411
cg01015663	TCEA3	Normal	0.423058	0.352678	0.156538	0.222467	0.253556	0.304421	0.330652	0.221971	0.298308		0.282408	0.272632	0.26983	0.249423	0.232559	0.348229	0.231673	0.231205	0.265234		0.337858	0.208464	0.213927	0.282568	0.349261	0.294925	0.30465	0.313102	0.239315	0.284454	0.290315	0.211241	0.242177	0.179681	0.2653	0.30232	0.293793	0.382601	0.282683	0.292865	0.3362	0.274469	0.282424	0.243992	0.221672	0.229498	0.306415
cg01015663	TCEA3	Tumor	0.378463	0.0969519	0.585286	0.166064	0.147484	0.273553	0.110627	0.299196	0.140355	0.396679	0.269614	0.351218	0.283011	0.406098	0.146065	0.195653	0.242948	0.199703	0.263713	0.146374		0.379532	0.353989	0.278385	0.458762	0.40077	0.164781	0.134874	0.254478	0.174837	0.0642101	0.46964	0.386772	0.115089	0.318882	0.08442	0.218661	0.451237	0.359675	0.151552	0.264461		0.356949	0.328861	0.197307	0.14697	0.177866
cg15498134	RUNX3	Normal	0.308416	0.418168	0.388945	0.448148	0.411767	0.402208	0.322239	0.245073	0.311219		0.339378	0.315602	0.305294	0.320622	0.365935	0.307794	0.226267	0.345676	0.346508		0.226019	0.462892	0.410855	0.290841	0.318211	0.370139	0.303708	0.264224	0.363052	0.409064	0.384495	0.370369	0.342751	0.405564	0.367957	0.340689	0.322683	0.293049	0.278948	0.303577	0.362078	0.383556	0.342522	0.3439	0.250956	0.28414	0.243638
cg15498134	RUNX3	Tumor	0.334137	0.242288	0.558199	0.430201	0.219504	0.49981	0.588885	0.476631	0.637607	0.568314	0.451935	0.420319	0.32486	0.381641	0.634273	0.52562	0.300296	0.883225	0.586442	0.540652		0.364179	0.554346	0.513482	0.385618	0.391956	0.478857	0.43696	0.482607	0.502966	0.764508	0.537812	0.667012	0.501015	0.597249	0.449255	0.591176	0.405837	0.403695	0.284431	0.5671		0.581385	0.430215	0.604014	0.548878	0.613992
cg10951873	RUNX3	Normal	0.107415	0.0465706	0.0545324	0.0585176	0.0840247	0.0457302	0.0778017	0.116495	0.0994719		0.0523723	0.0502498	0.0726973	0.0683627	0.0515853	0.0545859	0.0408776	0.0675699	0.047927		0.176176	0.0676825	0.103641	0.064706	0.0583629	0.0510339	0.0677495	0.116695	0.0810786	0.0656488	0.0878034	0.0724128	0.0458869	0.0821256	0.0484176	0.0550894	0.130368	0.0815131	0.081377	0.0750273	0.101465	0.0785386	0.0844151	0.145975	0.0966119	0.0497975	0.0710308
cg10951873	RUNX3	Tumor	0.183503	0.0737482	0.362326	0.21274	0.0484892	0.18513	0.181273	0.0512249	0.159497	0.572244	0.159652	0.154037	0.0472109	0.0374498	0.104513	0.0770924	0.169183	0.198059	0.0742288	0.246142		0.198235	0.115743	0.260379	0.0888432	0.205634	0.0553528	0.564555	0.0856024	0.28933	0.484174	0.0602536	0.179862	0.414944	0.43498	0.390598	0.245427	0.112292	0.142561	0.132918	0.344681		0.223836	0.261548	0.377062	0.174964	0.452789
cg18087266	RUNX3	Normal	0.560984	0.481291	0.495831	0.4518	0.450561	0.528436	0.372624	0.356945	0.504029		0.400968	0.363969	0.376045	0.338328	0.367337	0.432284	0.330469	0.401722	0.402879		0.408786	0.551092	0.3945	0.380618	0.524279	0.415668	0.355578	0.535905	0.377146	0.488217	0.483996	0.406049	0.394352	0.386053	0.459785	0.445834	0.455112	0.560044	0.420284	0.388167	0.493633	0.407992	0.426163	0.420694	0.351084	0.333923	0.378309
cg18087266	RUNX3	Tumor	0.839409	0.404815	0.476823	0.662039	0.458997	0.676839	0.750821	0.629395	0.423635	0.743307	0.356172	0.681278	0.732337	0.654494	0.76774	0.831612	0.449098	0.75565	0.719915	0.700541		0.533726	0.681736	0.696299	0.677029	0.701448	0.269459	0.639612	0.621408	0.687573	0.466665	0.765726	0.704055	0.561277	0.762914	0.582088	0.722131	0.698586	0.552268	0.392695	0.57703		0.710412	0.555044	0.660559	0.57144	0.574208
cg27537125		Normal	0.325399	0.226916	0.358142	0.281861	0.380739	0.353236	0.417091	0.363466	0.360145		0.321285	0.400067	0.408873	0.379085	0.438049	0.381381	0.355224	0.318716	0.36423		0.385664	0.259582	0.387586	0.327429	0.432485	0.333054	0.449976	0.268211	0.369685	0.320914	0.305794	0.368234	0.367485	0.372177	0.354359	0.353107	0.412708	0.271835	0.347936	0.309594	0.372761	0.391298	0.343258	0.439212	0.332189	0.34552	0.284715
cg27537125		Tumor	0.301792	0.221714	0.595592	0.197047	0.315128	0.222093	0.0546028	0.250367	0.40616	0.548308	0.279345	0.196453	0.15426	0.141267	0.157497	0.200877	0.237262	0.245555	0.120127	0.106584		0.301274	0.296668	0.135769	0.157423	0.37113	0.472707	0.183764	0.289678	0.19913	0.527444	0.104618	0.093463	0.310931	0.525786	0.0483433	0.144009	0.179107	0.205509	0.243891	0.394555		0.271317	0.204814	0.226986	0.107701	0.184243
cg16836311	MAN1C1	Normal	0.530033	0.412334	0.44935	0.505819	0.490984	0.469618	0.49832	0.406566	0.329202		0.515173	0.345011	0.418596	0.345872	0.376255	0.521438	0.39561	0.450767	0.362831		0.392492	0.374632	0.528814	0.478834	0.286687	0.56691	0.420883	0.552827	0.457397	0.496986	0.531983	0.558831	0.423841	0.349881	0.383139	0.465008	0.451167	0.551183	0.493669	0.446709	0.510528	0.470356	0.512126	0.417926	0.461574	0.462639	0.561095
cg16836311	MAN1C1	Tumor	0.765094	0.345523	0.85076	0.792891	0.258564	0.536485	0.788398	0.80274	0.240356	0.805845	0.660918	0.368043	0.559672	0.638637	0.915902	0.50803	0.369202	0.744428	0.35636	0.692552		0.311809	0.706675	0.796751	0.310112	0.786731	0.203153	0.73295	0.65517	0.772906	0.943909	0.537029	0.367321	0.325643	0.718191	0.241738	0.819741	0.76935	0.49399	0.451894	0.82468		0.738366	0.657113	0.834352	0.420212	0.843885
cg16585234	MAN1C1	Normal	0.384844	0.296316	0.361329	0.350119	0.425409	0.410698	0.36146	0.321314	0.259015		0.355193	0.294986	0.332928	0.291394	0.307794	0.421872	0.314607	0.327669	0.351394		0.326785	0.306266	0.403866	0.44676	0.391139	0.383974	0.32073	0.42623	0.38888	0.384203	0.414255	0.365663	0.312636	0.269494	0.290242	0.343141	0.399428	0.476311	0.374073	0.339702	0.431317	0.370298	0.350276	0.300524	0.371485	0.370421	0.409675
cg16585234	MAN1C1	Tumor	0.587458	0.548201	0.672262	0.485517	0.309168	0.415403	0.513442	0.571287	0.278908	0.734576	0.60059	0.288805	0.405705	0.474389	0.816487	0.509396	0.347979	0.595556	0.400238	0.587225		0.32108	0.554564	0.613192	0.264069	0.595967	0.327207	0.639327	0.489885	0.569333	0.871808	0.461466	0.297811	0.429126	0.622317	0.34579	0.617442	0.596802	0.499138	0.399738	0.682754		0.545834	0.563477	0.660021	0.454084	0.724509
cg13876650	FAM54B	Normal	0.422946	0.356532	0.31569	0.281831	0.38138	0.440229	0.337169	0.339663	0.331804		0.361825	0.430946	0.420771	0.379084	0.37603	0.418437	0.351453	0.37775	0.38262		0.341365	0.365507	0.327725	0.423193	0.402796	0.358114	0.34233	0.360447	0.315595	0.357939	0.3913	0.294211	0.351501	0.363468	0.332488	0.394546	0.344722	0.445133	0.380603	0.395513	0.430057	0.3795	0.371283	0.384565	0.419743	0.416204	0.365229
cg13876650	FAM54B	Tumor	0.446845	0.200164	0.248516	0.267846	0.206145	0.316062	0.183876	0.440809	0.190236	0.182455	0.258189	0.343462	0.352293	0.402879	0.192623	0.308403	0.265082	0.391691	0.367634	0.300658		0.317117	0.331638	0.441517	0.266257	0.428259	0.1852	0.219791	0.391718	0.314702	0.17903	0.405228	0.337247	0.249336	0.330454	0.158543	0.294587	0.459357	0.397239	0.180503	0.317442		0.377355	0.358202	0.324131	0.231432	0.205143
cg22042546	ARID1A	Normal	0.133278	0.0852205	0.117303	0.0859222	0.0826935	0.110556	0.0842603	0.0982982	0.110429		0.100359	0.0598488	0.0525852	0.0718018	0.0760831	0.173756	0.086215	0.0731838	0.147502		0.0934574	0.076985	0.132784	0.156095	0.149491	0.167604	0.0674984	0.197385	0.064847	0.0826305	0.0785379	0.105741	0.0839615	0.0613379	0.0940815	0.143767	0.112872	0.235251	0.0922796	0.0672365	0.182838	0.0866169	0.12594	0.122257	0.0624695	0.150434	0.0885341
cg22042546	ARID1A	Tumor	0.427964	0.471193	0.187817	0.104621	0.0304144	0.201481	0.0624514	0.398788	0.669029	0.364086	0.430916	0.494628	0.377341	0.433563	0.0756481	0.270694	0.212328	0.0448798	0.255806	0.0955097		0.205492	0.177363	0.550086	0.552127	0.330095	0.196635	0.312413	0.130507	0.115481	0.029944	0.550833	0.418307	0.0578956	0.389467	0.0421735	0.698844	0.406495	0.396063	0.354008	0.139866		0.316881	0.258459	0.0930304	0.143307	0.279378
cg09588020	WASF2	Normal	0.689675	0.610798	0.689951	0.6376	0.659418	0.640679	0.688281	0.633431	0.72078		0.726811	0.635495	0.715961	0.728388	0.731767	0.761395	0.594132	0.620637	0.700731		0.578588	0.528467	0.775333	0.620691	0.643295	0.750268	0.687181	0.494034	0.763337	0.638711	0.541045	0.560782	0.708192	0.771051	0.678245	0.633726	0.707454	0.782754	0.43973	0.695843	0.649515	0.72312	0.741527	0.728505	0.691979	0.723129	0.675209
cg09588020	WASF2	Tumor	0.865806	0.776516	0.435363	0.733447	0.88571	0.787124	0.859663	0.70658	0.849164	0.865614	0.810024	0.780528	0.769193	0.891118	0.910373	0.839827	0.720187	0.708264	0.827836	0.831189		0.808863	0.835877	0.8066	0.815694	0.847143	0.837768	0.79139	0.689096	0.829373	0.788487	0.858042	0.912472	0.88938	0.866737	0.593029	0.851113	0.878847	0.802539	0.68925	0.867447		0.770946	0.767538	0.789031	0.802137	0.887126
cg07742396		Normal	0.519985	0.426059	0.462757	0.608416	0.558541	0.570878	0.56692	0.472752	0.520228		0.458039	0.565985	0.541607	0.55638	0.555208	0.566769	0.511987	0.506358	0.507346		0.544553	0.466291	0.466445	0.493425	0.577186	0.515442	0.499689	0.478349	0.519628	0.514472	0.507383	0.520167	0.587654	0.497317	0.535198	0.476221	0.525566	0.554594	0.570954	0.544376	0.571953	0.507524	0.551372	0.548168	0.510847	0.527405	0.484255
cg07742396		Tumor	0.567133	0.532204	0.185621	0.662682	0.364716	0.422042	0.712395	0.514377	0.656938	0.618194	0.572532	0.599206	0.56953	0.577568	0.59458	0.430677	0.590071	0.559224	0.43144	0.506991		0.535334	0.547854	0.530832	0.652615	0.573476	0.329808	0.447274	0.545065	0.567579	0.678135	0.452619	0.473532	0.504457	0.65309	0.55263	0.618801	0.550879	0.601205	0.61837	0.491834		0.530833	0.512244	0.525038	0.664474	0.73322
cg11697038	AHDC1	Normal	0.69715	0.564459	0.689564	0.582311	0.668773	0.65455	0.582321	0.618317	0.564909		0.602963	0.685004	0.637813	0.639489	0.662119	0.654922	0.621809	0.640147	0.725245		0.591216	0.671881	0.642277	0.70997	0.71995	0.628183	0.526581	0.646019	0.609308	0.63107	0.611672	0.556568	0.638552	0.662327	0.568755	0.634477	0.6502	0.728017	0.626837	0.683009	0.717809	0.657787	0.624607	0.663592	0.725657	0.716078	0.639186
cg11697038	AHDC1	Tumor	0.790152	0.698487	0.477137	0.750184	0.407611	0.518976	0.779211	0.681238	0.431796	0.644045	0.663346	0.676009	0.590489	0.854716	0.808406	0.893874	0.577516	0.787839	0.646942	0.598191		0.697405	0.849169	0.784392	0.428506	0.831171	0.504476	0.768986	0.673849	0.836597	0.667629	0.627945	0.61205	0.550548	0.718777	0.633601	0.631103	0.805552	0.665031	0.564663	0.824842		0.703849	0.782146	0.69403	0.485129	0.916731
cg17164905	AHDC1	Normal	0.954396	0.879367	0.946844	0.916272	0.93381	0.944868	0.932698	0.900427	0.911899		0.934794	0.949754	0.951394	0.954917	0.949322	0.938024	0.915228	0.975192	0.960715		0.93108	0.949742	0.942569	0.962805	0.950467	0.94757	0.901989	0.94065	0.942079	0.952334	0.900681	0.919962	0.928587	0.916474	0.913922	0.930553	0.911097	0.95997	0.948878	0.910361	0.956425	0.933845	0.918902	0.941665	0.938118	0.971813	0.943693
cg17164905	AHDC1	Tumor	0.960837	0.944783	0.740553	0.950902	0.642951	0.787273	0.951752	0.931001	0.655845	0.877988	0.914036	0.876598	0.793117	0.958525	0.978268	0.919386	0.911024	0.969256	0.804216	0.796737		0.946226	0.963373	0.964077	0.701024	0.984346	0.681362	0.929999	0.956782	0.973042	0.952417	0.85767	0.83186	0.761315	0.949892	0.883939	0.881332	0.981823	0.844536	0.870186	0.969974		0.954174	0.958863	0.929355	0.719219	0.923426
cg00566320		Normal	0.710241	0.724681	0.764755	0.69924	0.779775	0.73404	0.700526	0.721988	0.64504		0.666481	0.704464	0.718805	0.767969	0.746591	0.747884	0.744135	0.735449	0.702795		0.742678	0.733578	0.770552	0.715092	0.796302	0.742572	0.716134	0.716055	0.686837	0.782099	0.781339	0.750375	0.732383	0.745837	0.804678	0.739873	0.739261	0.643912	0.743316	0.728552	0.783242	0.737895	0.707213	0.764845	0.758952	0.65651	0.764551
cg00566320		Tumor	0.730474	0.418185	0.674127	0.528782	0.802103	0.540713	0.906794	0.754888	0.554756	0.612147	0.663625	0.706349	0.766589	0.575374	0.538418	0.655708	0.70415	0.794771	0.575635	0.72191		0.632392	0.796524	0.611399	0.457334	0.709761	0.845616	0.770527	0.763143	0.681352	0.748253	0.762593	0.590916	0.623684	0.794539	0.663107	0.69593	0.502074	0.638187	0.658162	0.829705		0.671541	0.579791	0.724687	0.646073	0.785464
cg16554164		Normal	0.398059	0.358193	0.253276	0.244803	0.42289	0.358527	0.386708	0.356158	0.359522		0.383722	0.417628	0.423132	0.497176	0.455432	0.390194	0.389191	0.470728	0.387578		0.36965	0.297738	0.312719	0.356452	0.436756	0.392096	0.345837	0.364002	0.342415	0.443104	0.394087	0.356239	0.360159	0.369835	0.277796	0.412363	0.355746	0.377144	0.403785	0.381291	0.413028	0.395863	0.361797	0.38134	0.431432	0.453265	0.35583
cg16554164		Tumor	0.266622	0.177146	0.647726	0.16713	0.276579	0.323771	0.199119	0.296581	0.367442	0.265247	0.122641	0.196291	0.202969	0.31368	0.18656	0.160585	0.231716	0.522315	0.267561	0.328035		0.23095	0.185888	0.370247	0.255819	0.318027	0.223856	0.320974	0.464213	0.226331	0.119304	0.439124	0.296887	0.210505	0.388058	0.240765	0.251742	0.344196	0.374459	0.272719	0.314967		0.438953	0.171846	0.235186	0.198636	0.141603
cg27539046		Normal	0.225483	0.147512	0.130274	0.259162	0.22263	0.170173	0.17098	0.195303	0.177924		0.0862572	0.217203	0.237918	0.286834	0.221504	0.0979101	0.196869	0.219564	0.191955		0.175366	0.0844437	0.125692	0.143419	0.116153	0.225577	0.118239	0.165893	0.104872	0.201702	0.253184	0.233471	0.287232	0.216235	0.231752	0.197844	0.172175	0.102869	0.340818	0.303582	0.164246	0.212771	0.176585	0.262761	0.26942	0.271906	0.124504
cg27539046		Tumor	0.235808	0.304966	0.201168	0.206747	0.0556813	0.0811331	0.0417321	0.336927	0.234856	0.109031	0.550756	0.0706222	0.351408	0.0858676	0.0494152	0.125827	0.04278	0.165696	0.0327442	0.0415212		0.039958	0.148708	0.0620245	0.0939181	0.0585063	0.0929313	0.1105	0.09613	0.229361	0.030692	0.126755	0.156581	0.107706	0.188029	0.13723	0.0776372	0.059767	0.119703	0.200633	0.19724		0.095497	0.134789	0.193372	0.0386035	0.04517
cg20951444	FNDC5	Normal	0.818568	0.746449	0.82699	0.731267	0.839128	0.745999	0.780684	0.743768	0.772727		0.758034	0.842756	0.821935	0.847981	0.880807	0.802168	0.818927	0.822922	0.819575		0.829016	0.795568	0.871948	0.848795	0.871095	0.843321	0.81265	0.755491	0.847051	0.781385	0.764904	0.8023	0.847859	0.801373	0.738027	0.832888	0.862717	0.734632	0.763432	0.823609	0.7982	0.852535	0.788704	0.849991	0.828258	0.842042	0.888012
cg20951444	FNDC5	Tumor	0.750859	0.549971	0.531209	0.64959	0.490839	0.5975	0.496418	0.595032	0.505596	0.76148	0.411751	0.6233	0.510601	0.612868	0.556053	0.480514	0.702347	0.747009	0.5523	0.528082		0.67214	0.842657	0.617558	0.46755	0.812644	0.356692	0.674359	0.707573	0.574899	0.77721	0.715824	0.572271	0.587481	0.726867	0.646288	0.548326	0.684298	0.68445	0.420466	0.710439		0.683482	0.64509	0.714368	0.492848	0.568591
cg04411044		Normal	0.755084	0.576714	0.669286	0.72153	0.707822	0.689175	0.677374	0.747741	0.714888		0.622911	0.782635	0.725666	0.695663	0.6819	0.742632	0.686205	0.746662	0.650394		0.668564	0.637478	0.717527	0.774091	0.799541	0.753106	0.760609	0.6252	0.694928	0.690878	0.605686	0.630777	0.711409	0.698508	0.637857	0.74956	0.731783	0.767682	0.648001	0.736802	0.660986	0.696567	0.75591	0.745772	0.784931	0.777364	0.836914
cg04411044		Tumor	0.810416	0.699415	0.494153	0.751042	0.713299	0.731265	0.73307	0.672679	0.854481	0.777599	0.732644	0.720149	0.681844	0.844627	0.76544	0.691524	0.660867	0.676521	0.594749	0.812531		0.787954	0.758269	0.809285	0.74523	0.895917	0.736968	0.818223	0.647201	0.801667	0.768658	0.807392	0.699002	0.788306	0.798889	0.745386	0.783536	0.820611	0.754386	0.639997	0.637826		0.723026	0.788496	0.669363	0.874299	0.79633
cg17139085		Normal	0.589608	0.379964	0.410257	0.379458	0.520005	0.412063	0.436587	0.281162	0.354943		0.44898	0.55264	0.507034	0.498371	0.484864	0.545932	0.40898	0.492581	0.48394		0.296025	0.489745	0.38371	0.508501	0.420681	0.502859	0.410785	0.472341	0.43439	0.502374	0.561977	0.442251	0.521733	0.465484	0.379888	0.445705	0.426796	0.474115	0.464735	0.466969	0.590918	0.439946	0.441814	0.45888	0.434615	0.534422	0.541544
cg17139085		Tumor	0.708559	0.366284	0.3908	0.70763	0.369783	0.248168	0.823408	0.516645	0.723349	0.24854	0.742592	0.357077	0.761332	0.598921	0.186935	0.673252	0.453669	0.683818	0.342741	0.81667		0.294249	0.464084	0.831469	0.319314	0.638532	0.152857	0.268711	0.523487	0.736862	0.647288	0.720851	0.374696	0.614616	0.830244	0.353836	0.774448	0.608744	0.585305	0.48516	0.805548		0.488473	0.536733	0.623132	0.35573	0.806585
cg23672278	FAM176B	Normal	0.499202	0.348641	0.396775	0.334435	0.480999	0.432678	0.444556	0.357264	0.398792		0.394229	0.487258	0.483042	0.428325	0.484078	0.475912	0.423081	0.451497	0.408522		0.403135	0.460717	0.450771	0.454502	0.495108	0.463078	0.417651	0.459931	0.397414	0.460245	0.405764	0.353053	0.472303	0.409333	0.447584	0.447598	0.43393	0.496001	0.435103	0.458451	0.442724	0.429644	0.426351	0.43488	0.46558	0.408552	0.365802
cg23672278	FAM176B	Tumor	0.688445	0.463044	0.393357	0.601243	0.462048	0.397252	0.657554	0.43956	0.615898	0.464824	0.501379	0.311395	0.507765	0.501376	0.644179	0.682015	0.407515	0.501367	0.337883	0.657058		0.365197	0.522893	0.675639	0.329619	0.599491	0.394093	0.432391	0.441372	0.586196	0.729713	0.56124	0.497059	0.58556	0.700412	0.35796	0.648771	0.535813	0.506284	0.487162	0.685486		0.450062	0.384475	0.452513	0.339229	0.578602
cg22721579	FAM176B	Normal	0.639227	0.507959	0.651881	0.538997	0.631159	0.551579	0.600361	0.513788	0.512341		0.635967	0.590227	0.582244	0.596125	0.657092	0.645861	0.564795	0.625322	0.595799		0.545177	0.588255	0.620074	0.602424	0.604972	0.638354	0.649047	0.533416	0.610787	0.566658	0.58106	0.486478	0.613511	0.537368	0.573088	0.54075	0.576665	0.636365	0.561809	0.561092	0.582817	0.620352	0.543288	0.599704	0.599107	0.587248	0.509703
cg22721579	FAM176B	Tumor	0.728622	0.64165	0.537196	0.607087	0.685216	0.475016	0.743368	0.532188	0.678743	0.745692	0.578802	0.431117	0.690604	0.654679	0.804172	0.810891	0.496463	0.69185	0.464431	0.62724		0.497097	0.786644	0.740369	0.431678	0.75581	0.828673	0.620341	0.561717	0.654657	0.862644	0.644776	0.444372	0.66811	0.725431	0.469426	0.701514	0.686588	0.578926	0.603907	0.756335		0.641601	0.584673	0.583377	0.687579	0.816665
cg23715749	GRIK3	Normal	0.299075	0.317254	0.302781	0.216414	0.365638	0.275767	0.269989	0.261091	0.152051		0.261457	0.287671	0.269394	0.322443	0.307286	0.281438	0.276537	0.283569	0.264761		0.27608	0.186611	0.335098	0.347405	0.300989	0.231544	0.266335	0.222471	0.313611	0.237077	0.221384	0.177003	0.268342	0.328073	0.227469	0.240166	0.23708	0.227836	0.231204	0.281074	0.376147	0.283078	0.244864	0.283383	0.255347	0.211468	0.36209
cg23715749	GRIK3	Tumor	0.0756827	0.185848	0.196562	0.205089	0.102209	0.140975	0.0991453	0.257182	0.0835745	0.0296119	0.133972	0.167164	0.123961	0.108493	0.0936233	0.0316155	0.219376	0.240489	0.077216	0.282085		0.232698	0.335812	0.179187	0.14169	0.181254	0.0868195	0.117667	0.432969	0.108065	0.273671	0.211523	0.228331	0.124253	0.315585	0.113834	0.185066	0.188117	0.137718	0.181614	0.208935		0.278971	0.138913	0.112806	0.0960802	0.208142
cg08857221	ZC3H12A	Normal	0.546386	0.59863	0.640328	0.566935	0.675424	0.588341	0.638659	0.643125	0.636859		0.566536	0.702631	0.625375	0.665231	0.618661	0.525299	0.719973	0.684179	0.595541		0.704146	0.715562	0.523001	0.624093	0.699865	0.552413	0.572613	0.60749	0.622763	0.625334	0.663582	0.642979	0.676934	0.647582	0.643385	0.581765	0.602024	0.544691	0.74254	0.62929	0.611937	0.614928	0.600462	0.698273	0.654796	0.662922	0.58227
cg08857221	ZC3H12A	Tumor	0.236673	0.479849	0.308763	0.514887	0.50106	0.42537	0.325512	0.595954	0.481692	0.706078	0.44936	0.489172	0.506419	0.35312	0.323537	0.379459	0.555163	0.656629	0.385822	0.33757		0.602636	0.622459	0.375854	0.441207	0.406219	0.640858	0.639505	0.6533	0.512641	0.271774	0.37337	0.39294	0.463376	0.4241	0.435648	0.343572	0.286153	0.556694	0.475353	0.424972		0.593027	0.520483	0.335794	0.466228	0.37278
cg00859858	ZC3H12A	Normal	0.671777	0.55917	0.781051	0.755259	0.713109	0.644459	0.774863	0.836415	0.835405		0.69467	0.889541	0.842788	0.766296	0.78467	0.654053	0.904385	0.797111	0.755083		0.793104	0.699358	0.625009	0.78723	0.835946	0.700172	0.786866	0.666333	0.806491	0.705936	0.716224	0.793422	0.775207	0.797602	0.801584	0.684257	0.781819	0.618803	0.84617	0.755615	0.658166	0.770545	0.790992	0.773289	0.902711	0.879811	0.779322
cg00859858	ZC3H12A	Tumor	0.101306	0.360009	0.277786	0.368572	0.806694	0.55742	0.578957	0.409844	0.623752	0.838869	0.255682	0.406967	0.504355	0.309668	0.679987	0.293352	0.464092	0.633188	0.225394	0.488613		0.603186	0.740706	0.510427	0.347619	0.381135	0.773412	0.700842	0.523748	0.22585	0.820869	0.361108	0.612146	0.454746	0.438695	0.208079	0.531125	0.188894	0.279418	0.38096	0.576331		0.294218	0.201778	0.332293	0.627019	0.361304
cg17791651	POU3F1	Normal	0.528682	0.300027	0.366224	0.354572	0.389795	0.437985	0.345457	0.367578	0.273724		0.345319	0.371444	0.347067	0.305049	0.338048	0.41908	0.294925	0.364435	0.432635		0.338166	0.378642	0.359613	0.376978	0.496595	0.368273	0.297585	0.483696	0.295635	0.327885	0.45468	0.346796	0.329323	0.301882	0.399231	0.385165	0.452692	0.501056	0.379944	0.36651	0.495552	0.371698	0.382302	0.374106	0.460176	0.369042	0.45817
cg17791651	POU3F1	Tumor	0.757688	0.312088	0.701899	0.563271	0.322812	0.476954	0.566392	0.74652	0.392655	0.274908	0.632559	0.490871	0.472865	0.633248	0.651813	0.52798	0.271108	0.50622	0.563679	0.529386		0.440303	0.699035	0.605464	0.478401	0.628938	0.262725	0.43585	0.556423	0.600837	0.39971	0.609134	0.618534	0.232226	0.76483	0.330316	0.751109	0.592004	0.624111	0.42525	0.471845		0.551576	0.690829	0.767563	0.374233	0.831934
cg12622182	POU3F1	Normal	0.450079	0.321413	0.345061	0.333249	0.416881	0.410431	0.357602	0.33219	0.293436		0.350361	0.329599	0.357811	0.326738	0.354252	0.441878	0.324347	0.365662	0.38166		0.367793	0.41243	0.373107	0.378934	0.482855	0.396579	0.325256	0.430729	0.345462	0.348682	0.419582	0.326545	0.338659	0.313612	0.342925	0.36529	0.413002	0.458792	0.4005	0.379478	0.404835	0.359808	0.365184	0.354002	0.396909	0.349909	0.422916
cg12622182	POU3F1	Tumor	0.582546	0.262135	0.526274	0.469228	0.27719	0.426511	0.480128	0.52305	0.318327	0.248982	0.339009	0.383816	0.381068	0.474416	0.293212	0.413494	0.28664	0.475759	0.415531	0.469388		0.394586	0.508568	0.470563	0.382029	0.601226	0.209096	0.401619	0.481659	0.408691	0.278731	0.504439	0.469005	0.305397	0.585358	0.308774	0.603283	0.503627	0.532676	0.29051	0.388027		0.45898	0.469172	0.615286	0.330347	0.453906
cg12207153		Normal	0.664059	0.505835	0.460078	0.573674	0.623706	0.596997	0.54341	0.551288	0.430421		0.545407	0.457149	0.49812	0.474031	0.504766	0.604663	0.463806	0.558002	0.588958		0.649313	0.551697	0.648019	0.510987	0.604555	0.628223	0.549702	0.762615	0.563104	0.654052	0.549973	0.511478	0.495815	0.452084	0.57515	0.50067	0.581456	0.550054	0.593056	0.609873	0.685854	0.526385	0.517659	0.500236	0.580958	0.568066	0.615679
cg12207153		Tumor	0.787097	0.376981	0.879712	0.743147	0.423425	0.512749	0.806353	0.767893	0.36934	0.501739	0.450881	0.590436	0.433824	0.679009	0.37512	0.643835	0.41447	0.759174	0.505589	0.468536		0.572761	0.657439	0.440901	0.544356	0.65288	0.523913	0.617626	0.711339	0.788915	0.569864	0.595715	0.566453	0.513136	0.751721	0.647606	0.544943	0.634757	0.736858	0.474917	0.837881		0.574481	0.697921	0.729185	0.32128	0.939342
cg10316899	MACF1	Normal	0.570941	0.555665	0.513179	0.678451	0.665304	0.459957	0.67154	0.470812	0.513826		0.532498	0.734737	0.60871	0.671585	0.612893	0.465013	0.547603	0.617439	0.560561		0.544313	0.593901	0.754217	0.452849	0.608547	0.494153	0.490269	0.521386	0.668134	0.722943	0.568795	0.623045	0.640268	0.657166	0.696108	0.589163	0.645458	0.35049	0.51075	0.505312	0.602195	0.637384	0.622291	0.595807	0.666352	0.571646	0.628751
cg10316899	MACF1	Tumor	0.226906	0.181127	0.641909	0.20121	0.625896	0.253243	0.212414	0.570776	0.464513	0.719749	0.188472	0.288815	0.501029	0.239274	0.113018	0.148686	0.266158	0.885963	0.191773	0.176486		0.541469	0.481428	0.29767	0.465898	0.29801	0.465622	0.135208	0.571074	0.374672	0.198855	0.213086	0.490671	0.259259	0.375418	0.308679	0.217596	0.162089	0.400187	0.184702	0.317106		0.456191	0.254447	0.39936	0.346452	0.144074
cg24142464	PABPC4	Normal	0.142618	0.140379	0.12537	0.0649724	0.186026	0.195524	0.201934	0.202338	0.287555		0.170498	0.232161	0.246278	0.243084	0.235046	0.121851	0.185409	0.240908	0.223363		0.199908	0.108385	0.109589	0.178616	0.199463	0.147428	0.149266	0.144466	0.19638	0.209644	0.170303	0.171241	0.235783	0.155221	0.15938	0.187693	0.158671	0.211256	0.208644	0.218759	0.177145	0.207005	0.198395	0.215664	0.23705	0.214733	0.125187
cg24142464	PABPC4	Tumor	0.277596	0.1255	0.0255011	0.0544052	0.0468819	0.0937694	0.0402013	0.153694	0.113911	0.350206	0.0765453	0.0679563	0.15108	0.0752152	0.0606684	0.0352217	0.158449	0.0596279	0.0544094	0.043567		0.082907	0.125838	0.0588981	0.0522318	0.131261	0.2439	0.0517395	0.169239	0.0605052	0.0791918	0.0771759	0.0834845	0.129527	0.100489	0.0329011	0.152655	0.177111	0.0610152	0.187986	0.10529		0.0684098	0.0830831	0.06265	0.0483365	0.041628
cg06803614	NT5C1A	Normal	0.81368	0.844839	0.876609	0.895345	0.914711	0.842202	0.859217	0.889226	0.88959		0.868399	0.879078	0.863598	0.895834	0.919449	0.830643	0.892637	0.910598	0.872047		0.883516	0.877129	0.91449	0.837514	0.924627	0.892563	0.870688	0.859709	0.913529	0.86988	0.855229	0.88445	0.884937	0.896247	0.860993	0.873017	0.925366	0.769454	0.836213	0.895443	0.854681	0.884277	0.88225	0.881323	0.930205	0.912522	0.929655
cg06803614	NT5C1A	Tumor	0.668701	0.779057	0.855805	0.813621	0.916137	0.618245	0.910338	0.744633	0.903331	0.868153	0.648173	0.742292	0.851122	0.645984	0.895371	0.857477	0.855783	0.908102	0.671967	0.72353		0.814792	0.873692	0.719744	0.691105	0.772596	0.910855	0.885264	0.870294	0.682374	0.900541	0.640577	0.646396	0.755176	0.825061	0.913812	0.812472	0.633349	0.75022	0.800682	0.899504		0.758887	0.750667	0.832783	0.891273	0.913479
cg11674448		Normal	0.891999	0.865648	0.882913	0.95258	0.883722	0.908794	0.887708	0.857928	0.908337		0.840355	0.746431	0.838449	0.769216	0.853702	0.858091	0.781731	0.772026	0.809433		0.942898	0.882857	0.958651	0.895	0.921133	0.916088	0.823972	0.959205	0.828458	0.857772	0.879107	0.899649	0.837308	0.784666	0.929711	0.86502	0.871876	0.841977	0.967318	0.82867	0.897119	0.837447	0.871884	0.790981	0.7328	0.746906	0.943236
cg11674448		Tumor	0.942071	0.939609	0.948529	0.951679	0.948215	0.799958	0.929708	0.887472	0.978798	0.938439	0.923827	0.941399	0.970091	0.964024	0.977541	0.973311	0.737384	0.911085	0.690177	0.890836		0.946212	0.958723	0.86896	0.926991	0.933769	0.9559	0.878703	0.876311	0.945465	0.975516	0.931289	0.827708	0.757301	0.945715	0.869456	0.94847	0.913333	0.944454	0.933873	0.96289		0.889379	0.907341	0.841676	0.902903	0.96243
cg16736826	EDN2	Normal	0.208344	0.165222	0.138688	0.171726	0.197501	0.20867	0.179853	0.0903745	0.239346		0.150258	0.143759	0.150288	0.134891	0.112486	0.104082	0.119652	0.159444	0.151653		0.159433	0.167428	0.12188	0.131739	0.190282	0.142026	0.111437	0.287524	0.169996	0.235263	0.240606	0.167746	0.143035	0.0913352	0.194193	0.191703	0.117524	0.143687	0.222937	0.14624	0.206755	0.16176	0.136658	0.184193	0.111483	0.115307	0.127083
cg16736826	EDN2	Tumor	0.161134	0.112594	0.401353	0.155325	0.232392	0.25598	0.127077	0.201791	0.313379	0.40366	0.145059	0.218648	0.158964	0.156085	0.145079	0.130315	0.11507	0.28167	0.178943	0.138059		0.206197	0.131232	0.253762	0.204658	0.166403	0.235427	0.297374	0.274468	0.20988	0.12434	0.296533	0.240204	0.0656649	0.161057	0.153618	0.142088	0.173447	0.312195	0.299149	0.163268		0.214225	0.170171	0.145864	0.310689	0.103989
cg11735008	HIVEP3	Normal	0.788671	0.751848	0.762611	0.815102	0.781163	0.737416	0.748503	0.669585	0.781209		0.640198	0.693202	0.595837	0.569707	0.737862	0.630932	0.591695	0.639029	0.652464		0.705511	0.740209	0.738987	0.47417	0.583587	0.804433	0.67154	0.811722	0.782576	0.834602	0.725514	0.859193	0.507061	0.649367	0.80025	0.778648	0.709902	0.571979	0.797372	0.643595	0.762477	0.695596	0.669369	0.661887	0.517319	0.528851	0.539852
cg11735008	HIVEP3	Tumor	0.340437	0.609098	0.860851	0.77249	0.381577	0.715194	0.904299	0.73965	0.68495	0.648652	0.786359	0.574219	0.654153	0.6747	0.719174	0.38445	0.727139	0.783837	0.531944	0.813461		0.769511	0.849281	0.727297	0.546658	0.514464	0.539364	0.850483	0.786019	0.727297	0.554054	0.649496	0.605829	0.746207	0.772038	0.960371	0.905074	0.58628	0.744956	0.762154	0.537597		0.710113	0.671365	0.332643	0.55521	0.826706
cg26038582	HIVEP3	Normal	0.0969856	0.126463	0.0587971	0.094575	0.093736	0.129758	0.068442	0.0304404	0.0381866		0.0930788	0.0440912	0.0396727	0.0579211	0.0679078	0.0811515	0.0209538	0.0649574	0.032921		0.0655936	0.119403	0.0766671	0.0711693	0.0442049	0.107482	0.0328036	0.0680886	0.0358339	0.175728	0.140211	0.0633201	0.082381	0.0306629	0.0474052	0.0953862	0.0761379	0.135364	0.124164	0.118914	0.192312	0.0530625	0.0668462	0.0435682	0.0294225	0.0721453	0.0927376
cg26038582	HIVEP3	Tumor	0.3544	0.0423305	0.431479	0.182938	0.069515	0.335303	0.0715399	0.226327	0.319445	0.581424	0.0530182	0.157349	0.142831	0.290039	0.181904	0.186585	0.0275678	0.198151	0.106321	0.0631897		0.120405	0.415833	0.117686	0.0586498	0.276715	0.0141302	0.0428763	0.13106	0.308454	0.436946	0.375126	0.282292	0.0129404	0.134551	0.0386075	0.421528	0.349504	0.297297	0.100244	0.453928		0.311875	0.197572	0.108982	0.0713046	0.0758676
cg15542713	HIVEP3	Normal	0.623753	0.631885	0.725089	0.725013	0.68797	0.739007	0.656801	0.469524	0.640495		0.582638	0.5769	0.471288	0.479122	0.66623	0.486285	0.366517	0.542062	0.436289		0.618893	0.683455	0.73345	0.495545	0.564528	0.673483	0.610982	0.519836	0.646768	0.652368	0.608508	0.603832	0.582014	0.566004	0.542888	0.409295	0.609795	0.571319	0.644871	0.582662	0.655585	0.633587	0.550414	0.4954	0.355118	0.720584	0.648503
cg15542713	HIVEP3	Tumor	0.595599	0.829591	0.950254	0.839135	0.88241	0.793183	0.885867	0.716516	0.527474	0.934648	0.698591	0.811483	0.542024	0.656405	0.89713	0.800685	0.658215	0.846433	0.380198	0.630062		0.695638	0.802209	0.380706	0.870098	0.744752	0.972827	0.299121	0.795909	0.715487	0.917213	0.453729	0.471869	0.330215	0.827704	0.581395	0.831613	0.617269	0.70855	0.872516	0.819805		0.554828	0.567249	0.416279	0.362483	0.900441
cg16145216	HIVEP3	Normal	0.362904	0.400378	0.454331	0.459705	0.463234	0.452173	0.434163	0.350901	0.446449		0.394248	0.399962	0.384074	0.358674	0.481755	0.369308	0.315	0.362512	0.355359		0.386262	0.446211	0.45851	0.361616	0.333767	0.437183	0.425563	0.315313	0.425964	0.415727	0.396401	0.400168	0.411763	0.387859	0.376067	0.319701	0.409664	0.375389	0.427014	0.385765	0.403012	0.424957	0.36755	0.347415	0.288007	0.417973	0.427877
cg16145216	HIVEP3	Tumor	0.355866	0.509965	0.625538	0.538703	0.583419	0.46164	0.547415	0.494836	0.435289	0.638464	0.496681	0.482567	0.365012	0.415589	0.646461	0.487548	0.359975	0.52611	0.293178	0.435195		0.419557	0.496845	0.291525	0.444052	0.441876	0.634096	0.206513	0.489381	0.418714	0.65212	0.337612	0.345802	0.344663	0.528709	0.443024	0.486186	0.406708	0.451307	0.575802	0.557494		0.413201	0.419289	0.352332	0.333165	0.614672
cg24049493	HIVEP3	Normal	0.446184	0.423532	0.544444	0.515025	0.516174	0.479591	0.450332	0.289754	0.518309		0.353903	0.435567	0.396316	0.349545	0.512819	0.378354	0.298595	0.327819	0.415613		0.341738	0.367803	0.553444	0.350704	0.479335	0.464805	0.481031	0.299237	0.44437	0.416265	0.361532	0.42332	0.421445	0.412336	0.393406	0.302449	0.47507	0.452921	0.44905	0.366173	0.458744	0.463768	0.423826	0.412545	0.253718	0.440904	0.504584
cg24049493	HIVEP3	Tumor	0.51664	0.582867	0.830691	0.733509	0.725103	0.482823	0.695421	0.492868	0.420812	0.684127	0.175756	0.679513	0.278079	0.505868	0.880377	0.670851	0.414351	0.571049	0.203528	0.607823		0.435883	0.648903	0.255433	0.653526	0.550509	0.732699	0.126045	0.505876	0.363172	0.798969	0.219592	0.411172	0.313112	0.592106	0.459145	0.718596	0.498002	0.558382	0.529703	0.703281		0.417585	0.457563	0.473468	0.340232	0.680674
cg09502149	SLC2A1	Normal	0.437221	0.337046	0.263648	0.344188	0.386434	0.433412	0.368696	0.294225	0.421068		0.325009	0.360305	0.315059	0.304882	0.300019	0.336537	0.293182	0.320696	0.341998		0.337258	0.30986	0.247978	0.309706	0.410989	0.351802	0.262785	0.409486	0.280636	0.392662	0.400082	0.343237	0.296797	0.292274	0.37844	0.362584	0.369152	0.372639	0.3386	0.351232	0.440105	0.311609	0.346178	0.324339	0.293679	0.262344	0.267535
cg09502149	SLC2A1	Tumor	0.328623	0.227028	0.635024	0.302836	0.228861	0.309208	0.160157	0.383882	0.335012	0.147824	0.22024	0.345238	0.355451	0.302059	0.149405	0.212048	0.234081	0.468068	0.328972	0.285099		0.298748	0.303241	0.363504	0.286138	0.351737	0.133209	0.200994	0.400195	0.283416	0.165139	0.502811	0.385367	0.174686	0.267125	0.216186	0.270672	0.380948	0.354404	0.18236	0.300257		0.406138	0.379748	0.278046	0.20484	0.222438
cg10965178	TIE1	Normal	0.738531	0.73561	0.721414	0.782756	0.723369	0.731026	0.740604	0.722185	0.785996		0.7515	0.645415	0.679004	0.669966	0.688838	0.750615	0.691161	0.711937	0.67023		0.750784	0.692338	0.779588	0.755061	0.836612	0.760687	0.734466	0.761004	0.711525	0.726652	0.694507	0.74944	0.630545	0.669898	0.697396	0.692893	0.746486	0.72322	0.691669	0.711818	0.73869	0.705139	0.703168	0.719015	0.676234	0.707511	0.74564
cg10965178	TIE1	Tumor	0.820355	0.877322	0.867602	0.851553	0.89963	0.843457	0.896289	0.842196	0.962338	0.925395	0.850149	0.832675	0.79638	0.858434	0.883333	0.899789	0.812905	0.801614	0.825907	0.833173		0.823674	0.834152	0.840912	0.805438	0.812714	0.898401	0.901278	0.783741	0.80005	0.914198	0.865079	0.881955	0.81613	0.889506	0.880189	0.866936	0.782233	0.829117	0.889289	0.891566		0.831254	0.864684	0.728078	0.937562	0.959884
cg07113006	RNF220	Normal	0.236276	0.212593	0.158503	0.224708	0.336339	0.11518	0.136398	0.1097	0.181086		0.0905021	0.171606	0.13365	0.0881119	0.13426	0.069417	0.14488	0.226439	0.135769		0.217587	0.211517	0.118283	0.146675	0.176047	0.1505	0.138821	0.227482	0.135262	0.207738	0.212043	0.142037	0.0842586	0.134679	0.203526	0.223411	0.164744	0.10572	0.177463	0.113386	0.219761	0.143633	0.105306	0.171948	0.131599	0.122655	0.142062
cg07113006	RNF220	Tumor	0.113743	0.101798	0.047384	0.0610524	0.223259	0.109309	0.208202	0.176522	0.136696	0.0516972	0.0906475	0.153033	0.15409	0.0389593	0.147216	0.0700683	0.103618	0.417845	0.0533936	0.161446		0.09594	0.123691	0.137766	0.124164	0.136467	0.119031	0.0996294	0.196772	0.0844447	0.0395483	0.115583	0.149501	0.0318891	0.0994003	0.192792	0.109209	0.0665423	0.0952488	0.119584	0.0878217		0.121519	0.192466	0.341886	0.038191	0.0451285
cg23090529		Normal	0.660473	0.503125	0.806453	0.695875	0.843468	0.564383	0.637631	0.80104	0.7295		0.619712	0.618515	0.674648	0.643772	0.686717	0.682241	0.695589	0.676472	0.609082		0.799348	0.675251	0.869066	0.67449	0.728714	0.622262	0.791727	0.753612	0.667206	0.596543	0.663021	0.740651	0.504778	0.506331	0.652995	0.603965	0.783315	0.541605	0.788718	0.55568	0.581803	0.70325	0.65478	0.648635	0.663121	0.692743	0.69122
cg23090529		Tumor	0.520627	0.573953	0.200089	0.703578	0.877286	0.670202	0.832752	0.747859	0.918732	0.734789	0.691124	0.753553	0.857452	0.476518	0.896424	0.32944	0.824945	0.837254	0.332939	0.816306		0.733317	0.806013	0.503362	0.282002	0.562722	0.970611	0.935853	0.576516	0.670358	0.94123	0.249581	0.336909	0.4533	0.822786	0.803953	0.771155	0.423744	0.735467	0.90617	0.861614		0.555201	0.523033	0.637477	0.562432	0.660315
cg21140898		Normal	0.398435	0.365765	0.618023	0.551673	0.542103	0.34308	0.460831	0.481773	0.367058		0.501167	0.368582	0.366302	0.420069	0.507368	0.533547	0.415598	0.514996	0.396728		0.60501	0.573143	0.576766	0.493206	0.301	0.563349	0.585963	0.411264	0.570214	0.389911	0.459762	0.436775	0.345068	0.377123	0.613435	0.455081	0.499624	0.345812	0.464093	0.518715	0.430199	0.519485	0.467275	0.462781	0.524962	0.423697	0.596373
cg21140898		Tumor	0.506231	0.810885	0.122553	0.558617	0.825796	0.570834	0.713897	0.671126	0.889555	0.467181	0.689765	0.664927	0.643131	0.373711	0.822804	0.432895	0.600949	0.731059	0.332768	0.745228		0.552258	0.841269	0.401698	0.153696	0.64924	0.913768	0.862671	0.45404	0.603848	0.921265	0.274083	0.543772	0.348453	0.727796	0.57803	0.703637	0.362839	0.647167	0.749629	0.799		0.463547	0.614847	0.483625	0.299575	0.479042
cg00405069	RAB3B	Normal	0.477798	0.366788	0.311046	0.350018	0.407138	0.454027	0.327616	0.294268	0.239972		0.291017	0.393534	0.316486	0.310932	0.31433	0.385497	0.287061	0.363907	0.34651		0.334937	0.399054	0.341679	0.340026	0.367795	0.374443	0.283274	0.457042	0.318814	0.397354	0.376213	0.350563	0.345363	0.289812	0.278696	0.323611	0.391098	0.373149	0.363302	0.329179	0.418168	0.332963	0.354287	0.330539	0.295	0.308443	0.3237
cg00405069	RAB3B	Tumor	0.660864	0.30556	0.517281	0.355507	0.353257	0.501268	0.408842	0.527625	0.469273	0.411854	0.553605	0.521837	0.513394	0.420494	0.418472	0.428795	0.444484	0.64507	0.491176	0.455216		0.359771	0.557203	0.350849	0.40856	0.613099	0.454398	0.307512	0.505068	0.410918	0.5426	0.534815	0.507058	0.257858	0.532142	0.388554	0.378362	0.427106	0.469305	0.482672	0.526513		0.501155	0.49312	0.565683	0.363866	0.353489
cg11967952	TXNDC12	Normal	0.0191774	0.00978385	0.0125837	0.00789215	0.009518	0.00439839	0.00667114	0.00996532	0.00559439		0.0106719	0.00657446	0.0116105	0.0105642	0.0064651	0.00539459	0.00777188	0.00533168	0.0100708		0.015315	0.00633697	0.00802573	0.0123477	0.00744887	0.00718773	0.00724608	0.0080496	0.00417032	0.0150824	0.00539765	0.008289	0.0108213	0.00914268	0.00302965	0.0105983	0.00420519	0.00589769	0.00417259	0.00616496	0.0129563	0.00763659	0.0124133	0.00731472	0.00861626	0.00873206	0.00562104
cg11967952	TXNDC12	Tumor	0.0892693	0.00512677	0.00935599	0.0129946	0.0124775	0.00909798	0.00457265	0.00784641	0.00849575	0.010408	0.00611646	0.00541264	0.00952411	0.00532733	0.0093297	0.00524965	0.00904473	0.00665314	0.0118775	0.00710623		0.0101907	0.00690842	0.138819	0.0109954	0.00751333	0.0148265	0.00845812	0.0131171	0.00579524	0.00755672	0.00902709	0.00809192	0.00786734	0.00739372	0.0103408	0.00861054	0.00752964	0.00528985	0.00845088	0.0125227		0.00876594	0.00882464	0.00774033	0.0106919	0.00960849
cg24741609	GLIS1	Normal	0.396487	0.223473	0.262356	0.361563	0.383878	0.267487	0.359042	0.326321	0.297981		0.247038	0.321792	0.349015	0.324415	0.291511	0.292777	0.254988	0.305613	0.278791		0.334823	0.277502	0.365414	0.281187	0.338637	0.269264	0.298847	0.344037	0.32549	0.336123	0.336166	0.307556	0.23137	0.283688	0.297247	0.31545	0.31345	0.227771	0.278844	0.303873	0.290105	0.324361	0.29541	0.346975	0.200636	0.280961	0.386779
cg24741609	GLIS1	Tumor	0.4533	0.274723	0.597668	0.436965	0.532588	0.268114	0.612584	0.422361	0.604111	0.477035	0.331078	0.379892	0.370706	0.298549	0.468255	0.343261	0.19731	0.484328	0.242184	0.483673		0.261375	0.453199	0.323137	0.281724	0.488431	0.528991	0.438603	0.372228	0.383185	0.704617	0.350073	0.321553	0.222398	0.525153	0.364622	0.421054	0.268076	0.295418	0.293065	0.576191		0.359552	0.352704	0.441136	0.138448	0.769698
cg24550149	TTC22	Normal	0.465858	0.487947	0.229378	0.485204	0.445511	0.461857	0.36367	0.386467	0.379594		0.45656	0.417277	0.360241	0.393524	0.379322	0.414763	0.33175	0.382041	0.494562		0.377254	0.312938	0.43927	0.405774	0.343997	0.430974	0.429129	0.463752	0.483627	0.400626	0.468417	0.407823	0.446824	0.446191	0.470325	0.403923	0.364341	0.490765	0.401388	0.420387	0.497598	0.406941	0.424097	0.373883	0.393928	0.424655	0.415796
cg24550149	TTC22	Tumor	0.696795	0.578707	0.397302	0.567192	0.704536	0.674113	0.74623	0.645774	0.801033	0.639426	0.56101	0.521422	0.748167	0.675411	0.486946	0.756833	0.387868	0.908378	0.714196	0.680518		0.449875	0.554856	0.661343	0.721154	0.617779	0.61749	0.613244	0.627953	0.675353	0.783388	0.688013	0.754736	0.613159	0.725132	0.504296	0.665232	0.662627	0.675195	0.517524	0.675118		0.625305	0.632012	0.716885	0.556787	0.781659
cg02951357		Normal	0.423502	0.378228	0.299403	0.332746	0.356577	0.432322	0.300214	0.262317	0.341525		0.303342	0.290265	0.273558	0.255749	0.28072	0.359863	0.267097	0.292935	0.301735		0.333784	0.333849	0.261682	0.325937	0.37224	0.370621	0.277835	0.441711	0.241477	0.391963	0.3973	0.295738	0.280526	0.235776	0.330774	0.353562	0.312714	0.453498	0.384888	0.354036	0.345274	0.294074	0.307769	0.281754	0.269639	0.292543	0.288478
cg02951357		Tumor	0.43199	0.22457	0.35324	0.347322	0.252782	0.381576	0.311695	0.381761	0.276242	0.261743	0.301175	0.401162	0.407788	0.377359	0.257605	0.376503	0.249845	0.409786	0.387097	0.330188		0.293658	0.345699	0.439105	0.307521	0.476597	0.15438	0.290499	0.459632	0.400462	0.216044	0.494145	0.4189	0.158838	0.369257	0.309309	0.43046	0.495861	0.482152	0.221024	0.309679		0.463371	0.390156	0.366175	0.315723	0.295617
cg19406367	SGIP1	Normal	0.710334	0.697688	0.603863	0.578412	0.658925	0.738223	0.59577	0.568231	0.57852		0.55672	0.650536	0.672591	0.614095	0.608035	0.622067	0.567064	0.659715	0.615813		0.584179	0.739903	0.645518	0.716049	0.689427	0.644751	0.578648	0.721083	0.588271	0.719876	0.687889	0.530279	0.649001	0.632097	0.658803	0.656178	0.579599	0.766448	0.638895	0.742313	0.724624	0.654328	0.645521	0.682068	0.651643	0.718463	0.648631
cg19406367	SGIP1	Tumor	0.87948	0.810017	0.875397	0.695113	0.616978	0.809709	0.801187	0.876814	0.417821	0.609179	0.715465	0.774015	0.685383	0.886112	0.749752	0.701366	0.503045	0.869373	0.784957	0.819699		0.718021	0.67757	0.816232	0.462951	0.845586	0.383269	0.772093	0.771146	0.794631	0.913921	0.79593	0.89315	0.733869	0.768778	0.723574	0.793029	0.845695	0.853308	0.644454	0.718106		0.719352	0.780703	0.780571	0.390888	0.89545
cg03140521	GNG12	Normal	0.239363	0.139655	0.0982958	0.178076	0.158207	0.209024	0.129433	0.115473	0.207182		0.130151	0.128216	0.186245	0.112679	0.125926	0.168354	0.106186	0.120284	0.197036		0.0934435	0.11129	0.113163	0.122169	0.110175	0.194178	0.133866	0.127312	0.113789	0.150354	0.189065	0.116713	0.0999505	0.10369	0.0731995	0.179764	0.143298	0.293433	0.206152	0.172262	0.17854	0.127213	0.199635	0.186231	0.104139	0.147498	0.109095
cg03140521	GNG12	Tumor	0.386863	0.0785838	0.438484	0.197044	0.128706	0.20348	0.061796	0.295056	0.245263	0.158918	0.106777	0.230977	0.235777	0.272666	0.143576	0.209648	0.116515	0.0835542	0.355491	0.155475		0.189665	0.141386	0.262959	0.12931	0.263638	0.096861	0.113008	0.315018	0.252478	0.137453	0.330881	0.239451	0.0725308	0.176932	0.0921424	0.192308	0.419722	0.369763	0.0958023	0.175771		0.33153	0.273148	0.165686	0.188182	0.194391
cg13184736	GNG12	Normal	0.174393	0.0881913	0.0524602	0.157188	0.0951451	0.111927	0.0868961	0.0509476	0.0603926		0.115194	0.0669752	0.0958484	0.0663829	0.0904638	0.206104	0.0692584	0.0566897	0.172338		0.0376615	0.074587	0.0722116	0.0977203	0.0362048	0.14055	0.0947402	0.111871	0.108808	0.0974756	0.134138	0.0560418	0.0455371	0.135654	0.0427761	0.183399	0.0735747	0.26035	0.127763	0.137491	0.105971	0.078344	0.193581	0.109967	0.0608916	0.0866895	0.075885
cg13184736	GNG12	Tumor	0.42537	0.0240692	0.495808	0.123535	0.0261035	0.181614	0.0362057	0.367426	0.0546858	0.0544635	0.0659679	0.165346	0.167443	0.234948	0.102686	0.230901	0.0682438	0.0289488	0.219601	0.0856539		0.136678	0.143857	0.309518	0.0719874	0.205648	0.0286291	0.0438748	0.310854	0.207062	0.0519201	0.259946	0.137168	0.105885	0.0909913	0.0854658	0.165647	0.499014	0.224597	0.056957	0.105421		0.352169	0.241288	0.163117	0.0858513	0.0725891
cg13399816	GNG12	Normal	0.235977	0.152653	0.12236	0.172695	0.117496	0.191899	0.101313	0.0420369	0.191408		0.118086	0.0789807	0.102885	0.120931	0.110674	0.206049	0.0717804	0.0933202	0.181254		0.0637628	0.12276	0.0920207	0.144674	0.127948	0.130636	0.0806321	0.128551	0.104029	0.130629	0.145802	0.0707536	0.0782597	0.121388	0.0763021	0.15028	0.0974879	0.278073	0.171178	0.155619	0.153862	0.110989	0.140437	0.124239	0.0947882	0.112186	0.0839601
cg13399816	GNG12	Tumor	0.43488	0.0390526	0.550805	0.190162	0.0702446	0.225059	0.0742484	0.2755	0.228955	0.0896627	0.0990227	0.149463	0.181297	0.29203	0.130252	0.258703	0.0877178	0.0623067	0.25109	0.12711		0.181784	0.157418	0.334916	0.120463	0.271587	0.0499681	0.13583	0.262409	0.2092	0.0587331	0.265921	0.206619	0.0779466	0.142105	0.0433681	0.149794	0.422973	0.319004	0.0675564	0.138404		0.273862	0.259089	0.170273	0.139105	0.0844736
cg25189904	GNG12	Normal	0.209318	0.151567	0.147891	0.168457	0.164831	0.192941	0.0629553	0.0409381	0.0441992		0.0837439	0.0843076	0.0879866	0.136195	0.108855	0.220336	0.082357	0.141004	0.257291		0.0922546	0.199696	0.0558709	0.171794	0.082289	0.172594	0.14039	0.125124	0.154896	0.0933919	0.198671	0.0554991	0.0604715	0.14034	0.0298409	0.197208	0.127417	0.274758	0.174671	0.173877	0.136736	0.103773	0.214255	0.152378	0.0601175	0.142932	0.039778
cg25189904	GNG12	Tumor	0.432682	0.0480253	0.712029	0.19956	0.0866196	0.208579	0.04651	0.352353	0.0654269	0.0447432	0.0617561	0.0994746	0.163416	0.311808	0.052296	0.194434	0.0800731	0.159595	0.300845	0.208905		0.155868	0.136577	0.281555	0.0759349	0.191345	0.0704506	0.206612	0.39408	0.18202	0.0420417	0.23904	0.220105	0.0669633	0.121246	0.0359332	0.111939	0.382553	0.437476	0.0586538	0.0540739		0.35004	0.280032	0.130619	0.0926056	0.0717477
cg26764244	GNG12	Normal	0.0577879	0.0506996	0.0286146	0.061035	0.0301021	0.0627486	0.0252638	0.0138628	0.0184371		0.0455158	0.0170112	0.0272211	0.0363476	0.0127579	0.0597566	0.0102692	0.0292685	0.158261		0.015713	0.029745	0.0148666	0.0417844	0.0272098	0.0219674	0.0282146	0.0404567	0.029922	0.0218219	0.0392904	0.00940299	0.0361213	0.0759719	0.0174218	0.0384433	0.0383725	0.146083	0.077203	0.0393683	0.0204072	0.0248239	0.0403797	0.0410733	0.0158937	0.0173943	0.010995
cg26764244	GNG12	Tumor	0.234037	0.014844	0.584981	0.0622915	0.029812	0.0834865	0.0119277	0.0520892	0.0276873	0.0297086	0.00710845	0.0205202	0.022937	0.178817	0.0291498	0.0658541	0.0185984	0.0240823	0.156138	0.0564349		0.0836286	0.0982844	0.124717	0.0254746	0.0934343	0.0260495	0.0458749	0.115762	0.0125338	0.00650779	0.0919299	0.0897282	0.0412642	0.0474718	0.00819392	0.0411014	0.261303	0.24872	0.0130525	0.0248903		0.143278	0.129019	0.0317973	0.0252207	0.0715177
cg20960181		Normal	0.631474	0.562962	0.429393	0.631663	0.555424	0.612412	0.528208	0.318299	0.372959		0.379642	0.40634	0.457304	0.309675	0.321818	0.476794	0.382542	0.445223	0.444911		0.437852	0.404306	0.355087	0.475132	0.449852	0.511465	0.29054	0.826118	0.375018	0.580822	0.568283	0.473173	0.442688	0.346559	0.570678	0.529123	0.365808	0.617507	0.612289	0.520645	0.649079	0.378674	0.471985	0.385404	0.259039	0.481963	0.451287
cg20960181		Tumor	0.843913	0.207214	0.256184	0.438884	0.235314	0.443559	0.323332	0.523794	0.277233	0.389775	0.456389	0.65185	0.734868	0.630419	0.25076	0.457988	0.279178	0.949439	0.579622	0.493859		0.410212	0.490941	0.824543	0.331683	0.603256	0.120914	0.37919	0.672444	0.6749	0.184837	0.821827	0.635018	0.17396	0.525088	0.451225	0.512454	0.761479	0.605532	0.318445	0.459741		0.699794	0.725827	0.383281	0.43667	0.363902
cg07198150	COL24A1	Normal	0.685353	0.516263	0.61067	0.609077	0.599414	0.654592	0.61267	0.622541	0.628311		0.62377	0.589238	0.662286	0.59178	0.582171	0.661427	0.59878	0.541641	0.590953		0.673516	0.619633	0.630226	0.599716	0.782453	0.637181	0.642649	0.838066	0.581753	0.600919	0.584973	0.605084	0.569555	0.652492	0.604849	0.643074	0.672124	0.622174	0.63475	0.655607	0.609849	0.655275	0.630566	0.648324	0.594752	0.609448	0.678511
cg07198150	COL24A1	Tumor	0.693518	0.646127	0.707855	0.741731	0.734938	0.688367	0.705869	0.572393	0.743481	0.772127	0.637252	0.708474	0.636061	0.654875	0.763564	0.691451	0.720826	0.520963	0.594154	0.676893		0.741503	0.768906	0.607885	0.585054	0.712734	0.710468	0.960134	0.565478	0.589128	0.768445	0.67564	0.623653	0.710364	0.726939	0.736644	0.679103	0.650011	0.701726	0.7506	0.802161		0.624567	0.653143	0.628015	0.652085	0.812165
cg20146909	LRRC8D	Normal	0.835356	0.680113	0.631467	0.626472	0.720623	0.798093	0.693027	0.743922	0.767723		0.684809	0.757579	0.74035	0.713797	0.67866	0.72227	0.760155	0.743418	0.716985		0.779982	0.704606	0.659012	0.788171	0.7777	0.689088	0.675846	0.842918	0.67805	0.711676	0.732223	0.666542	0.741282	0.707161	0.696541	0.760937	0.738384	0.805039	0.786005	0.780694	0.692287	0.725078	0.78086	0.760046	0.770659	0.793393	0.830679
cg20146909	LRRC8D	Tumor	0.929405	0.655668	0.598704	0.55373	0.877852	0.722472	0.270559	0.703909	0.539547	0.606954	0.727607	0.731644	0.661068	0.773904	0.790182	0.775161	0.655094	0.786471	0.768969	0.872751		0.802625	0.654677	0.874492	0.750979	0.859924	0.808633	0.843133	0.737821	0.802009	0.903441	0.884257	0.855983	0.677483	0.827547	0.879636	0.546359	0.836595	0.78347	0.717463	0.830492		0.79961	0.818551	0.611543	0.949723	0.440231
cg03260624	CDC7	Normal	0.839365	0.758494	0.75042	0.872161	0.738653	0.884278	0.738732	0.734224	0.762503		0.737505	0.682322	0.71347	0.691612	0.695462	0.738869	0.672744	0.723653	0.711288		0.833006	0.701707	0.805039	0.752223	0.845274	0.791857	0.715956	0.912097	0.785074	0.794408	0.775588	0.769229	0.666115	0.654697	0.769643	0.752302	0.865017	0.795225	0.806575	0.758736	0.776173	0.740246	0.727419	0.668271	0.625185	0.708434	0.853034
cg03260624	CDC7	Tumor	0.904089	0.800326	0.778165	0.928544	0.875335	0.867002	0.913025	0.856741	0.942951	0.947263	0.915536	0.935219	0.918155	0.926811	0.943875	0.919972	0.883113	0.887672	0.822132	0.855182		0.907563	0.92131	0.90412	0.890672	0.916546	0.844594	0.813687	0.852308	0.885443	0.950658	0.920541	0.851881	0.877237	0.917548	0.943046	0.926903	0.910122	0.866857	0.90235	0.906266		0.855329	0.859571	0.756621	0.934992	0.97482
cg04955573	GFI1	Normal	0.894302	0.803497	0.897165	0.796876	0.890738	0.791055	0.919877	0.810984	0.93345		0.860829	0.811127	0.801484	0.930718	0.824077	0.773981	0.883491	0.779128	0.788198		0.899498	0.704916	0.891636	0.866188	0.885477	0.851927	0.90946	0.835514	0.89576	0.855424	0.837128	0.866053	0.763377	0.826111	0.768757	0.810874	0.918347	0.845139	0.877705	0.87128	0.833529	0.87145	0.819719	0.907955	0.920155	0.821332	0.60891
cg04955573	GFI1	Tumor	0.80928	0.672899	0.791119	0.948555	0.851083	0.756003	0.534896	0.643522	0.932416	0.815074	0.808075	0.782731	0.759087	0.85995	0.440694	0.837133	0.8081	0.453515	0.685024	0.631054		0.740056	0.874136	0.863375	0.547413	0.806691	0.888451	0.960634	0.802298	0.741701	0.941673	0.839238	0.669816	0.697019	0.829861	0.818994	0.708904	0.825102	0.83998	0.814587	0.836787		0.747681	0.830937	0.71871	0.759072	0.669894
cg10399789	GFI1	Normal	0.839301	0.720248	0.703552	0.66039	0.75667	0.792499	0.721959	0.69775	0.642652		0.653973	0.725343	0.67064	0.715219	0.715633	0.731682	0.700729	0.691711	0.760899		0.771031	0.598428	0.567589	0.624831	0.694781	0.675919	0.675148	0.765105	0.671591	0.749069	0.829831	0.748703	0.655984	0.615996	0.74231	0.657231	0.725897	0.840962	0.754193	0.715944	0.746116	0.670642	0.653988	0.698054	0.822244	0.56958	0.71161
cg10399789	GFI1	Tumor	0.938415	0.581614	0.885099	0.855454	0.484444	0.769549	0.902574	0.731967	0.896413	0.925014	0.733464	0.923328	0.926594	0.760822	0.700441	0.910494	0.686755	0.825248	0.889258	0.885836		0.685114	0.811829	0.923343	0.559747	0.84502	0.463103	0.874734	0.800418	0.891763	0.960496	0.922213	0.740351	0.744701	0.879143	0.930636	0.874748	0.917632	0.937924	0.808113	0.775327		0.793077	0.876686	0.829016	0.728491	0.895911
cg09662411	GFI1	Normal	0.555336	0.470126	0.419513	0.373203	0.510826	0.616184	0.443191	0.394659	0.449115		0.459238	0.482983	0.406377	0.417504	0.36785	0.465947	0.417048	0.421296	0.500986		0.443922	0.430867	0.41355	0.450325	0.560708	0.436091	0.402369	0.571749	0.406512	0.50432	0.566029	0.455377	0.452895	0.403927	0.48012	0.452761	0.485616	0.647121	0.447766	0.440286	0.593384	0.433634	0.432828	0.446776	0.515196	0.409367	0.468533
cg09662411	GFI1	Tumor	0.799374	0.376876	0.544474	0.574936	0.415658	0.640876	0.691898	0.561778	0.497105	0.685192	0.494915	0.595045	0.683791	0.494829	0.553718	0.480913	0.341916	0.824864	0.686897	0.64401		0.444004	0.537104	0.734071	0.424634	0.536205	0.264752	0.610028	0.562458	0.652876	0.549561	0.70596	0.740579	0.548918	0.65384	0.538546	0.660454	0.738366	0.684788	0.523388	0.53178		0.644582	0.528584	0.641552	0.422715	0.453503
cg06338710	GFI1	Normal	0.425012	0.422544	0.338689	0.311133	0.367034	0.444715	0.350848	0.256374	0.319421		0.307102	0.317648	0.265155	0.255294	0.256241	0.335268	0.254595	0.318397	0.350736		0.320286	0.362675	0.332795	0.307313	0.340199	0.328265	0.224403	0.383137	0.287421	0.399576	0.417783	0.324338	0.309542	0.277754	0.379527	0.339746	0.323908	0.500807	0.338037	0.344116	0.458561	0.301739	0.314504	0.30276	0.344428	0.296859	0.330647
cg06338710	GFI1	Tumor	0.738442	0.293787	0.504238	0.500705	0.2626	0.603115	0.708702	0.466497	0.407718	0.623594	0.413903	0.549577	0.600754	0.428278	0.426153	0.47101	0.274208	0.911194	0.665487	0.61301		0.347302	0.466553	0.675866	0.338251	0.452894	0.138461	0.508657	0.530921	0.606664	0.465229	0.678166	0.737405	0.441699	0.612278	0.379255	0.597319	0.59983	0.631835	0.419907	0.462032		0.574289	0.476885	0.584019	0.32751	0.366064
cg18146737	GFI1	Normal	0.370588	0.435066	0.343226	0.37917	0.377665	0.409394	0.331247	0.251098	0.286517		0.376847	0.319492	0.26569	0.300481	0.328145	0.346665	0.267835	0.367264	0.416608		0.304246	0.280386	0.398875	0.316717	0.279662	0.337776	0.283945	0.417482	0.381573	0.429416	0.420968	0.361951	0.310831	0.306151	0.365655	0.366815	0.358068	0.486507	0.366916	0.346343	0.435875	0.315106	0.340678	0.321418	0.299108	0.384266	0.390493
cg18146737	GFI1	Tumor	0.68673	0.320021	0.254255	0.469553	0.329039	0.578829	0.64034	0.467966	0.419091	0.627886	0.315395	0.480008	0.575581	0.430471	0.628653	0.389418	0.312737	0.880922	0.520284	0.544024		0.311347	0.491525	0.623139	0.456826	0.433604	0.203737	0.503264	0.500631	0.599349	0.386816	0.642028	0.701734	0.442632	0.583608	0.494347	0.580103	0.590893	0.539225	0.492978	0.483283		0.562596	0.513196	0.611843	0.404541	0.481989
cg12876356	GFI1	Normal	0.382386	0.362961	0.334315	0.294585	0.314103	0.375924	0.284985	0.206938	0.282293		0.25224	0.273632	0.204894	0.207752	0.215474	0.267312	0.200733	0.252356	0.290368		0.253359	0.38573	0.255861	0.259071	0.268144	0.290057	0.19958	0.357477	0.254192	0.343062	0.332688	0.266437	0.237401	0.248032	0.324752	0.289884	0.275385	0.439511	0.275226	0.308447	0.411895	0.241009	0.27693	0.239527	0.243855	0.244934	0.280286
cg12876356	GFI1	Tumor	0.714045	0.20717	0.157947	0.492528	0.213487	0.518911	0.633916	0.460461	0.368342	0.620048	0.255579	0.515401	0.66148	0.447737	0.500111	0.455994	0.25945	0.862027	0.519937	0.59578		0.299838	0.612742	0.682253	0.362149	0.40258	0.137073	0.514054	0.498222	0.730676	0.288393	0.69199	0.619744	0.411997	0.597904	0.412745	0.614935	0.587538	0.627913	0.469929	0.427223		0.557108	0.548811	0.570494	0.2406	0.401862
cg18316974	GFI1	Normal	0.511631	0.577883	0.451465	0.438981	0.471727	0.513432	0.407428	0.323893	0.385785		0.531874	0.438749	0.358325	0.383177	0.363851	0.473989	0.352325	0.489096	0.468909		0.419917	0.513763	0.388714	0.386	0.345667	0.446633	0.347458	0.56541	0.413641	0.510736	0.511587	0.429909	0.406512	0.372746	0.481376	0.43326	0.375506	0.614711	0.41417	0.399314	0.524954	0.396476	0.41587	0.392235	0.352987	0.374158	0.4556
cg18316974	GFI1	Tumor	0.794729	0.378767	0.186312	0.646346	0.357161	0.742115	0.8615	0.649598	0.478859	0.72795	0.333892	0.613629	0.827327	0.565806	0.810745	0.627426	0.425831	0.958318	0.658979	0.753599		0.442796	0.700041	0.776762	0.66517	0.567585	0.186661	0.63039	0.679111	0.803256	0.654193	0.824164	0.915875	0.592367	0.754354	0.656693	0.804027	0.806886	0.716149	0.637116	0.725438		0.775486	0.727555	0.77764	0.390813	0.821554
cg09935388	GFI1	Normal	0.445932	0.383234	0.169643	0.282178	0.387472	0.410292	0.285612	0.172086	0.377952		0.326671	0.340899	0.241714	0.214239	0.303768	0.344255	0.191927	0.31366	0.256333		0.330526	0.265343	0.272074	0.311456	0.294458	0.347764	0.23787	0.498897	0.25926	0.39309	0.398329	0.270331	0.29496	0.222791	0.325568	0.381755	0.2593	0.589774	0.329872	0.316168	0.511541	0.286281	0.338998	0.265526	0.226397	0.228261	0.328364
cg09935388	GFI1	Tumor	0.868716	0.186162	0.0951952	0.58638	0.235368	0.590568	0.795459	0.513802	0.466703	0.795454	0.273972	0.591337	0.551046	0.509478	0.47335	0.491387	0.489287	0.84998	0.620472	0.665283		0.275665	0.560902	0.76554	0.341317	0.573334	0.106626	0.654816	0.636016	0.669735	0.331607	0.763135	0.775815	0.43975	0.785129	0.561572	0.607247	0.890451	0.751613	0.586762	0.431649		0.677494	0.571258	0.493475	0.274658	0.243854
cg14179389	GFI1	Normal	0.110434	0.0785452	0.0440894	0.0752919	0.0909337	0.0436471	0.0825069	0.0961466	0.0858448		0.140848	0.0972335	0.0646252	0.0398168	0.0988582	0.129107	0.0692099	0.126561	0.047326		0.0750724	0.135878	0.0649833	0.0563061	0.088398	0.15202	0.0679334	0.15133	0.190026	0.102084	0.105025	0.0542642	0.05869	0.0414574	0.0408381	0.177052	0.0613788	0.155991	0.099155	0.0603701	0.102617	0.0798311	0.0953579	0.102	0.0447266	0.0772415	0.128311
cg14179389	GFI1	Tumor	0.436809	0.0226042	0.0134865	0.287326	0.0549048	0.484132	0.383321	0.354489	0.175351	0.496231	0.0407489	0.0738472	0.155747	0.150588	0.675673	0.170131	0.161905	0.443887	0.141	0.364148		0.153916	0.174589	0.431159	0.236079	0.195277	0.0282982	0.340046	0.214673	0.211327	0.0415317	0.151525	0.154411	0.049998	0.437769	0.498712	0.127367	0.289433	0.221154	0.571495	0.158572		0.333328	0.172805	0.350728	0.138945	0.175721
cg08893087	FAM69A	Normal	0.660871	0.594602	0.78312	0.839127	0.757257	0.661789	0.797504	0.77583	0.813213		0.77742	0.873325	0.846079	0.818644	0.840447	0.749386	0.835637	0.812188	0.7601		0.755437	0.787624	0.769677	0.805746	0.810426	0.836672	0.817304	0.620913	0.879297	0.752136	0.652189	0.738789	0.880042	0.78186	0.684368	0.767375	0.803581	0.651403	0.72677	0.746406	0.660959	0.861443	0.800852	0.834914	0.856443	0.891781	0.761045
cg08893087	FAM69A	Tumor	0.512293	0.309352	0.862807	0.757825	0.443117	0.367178	0.816917	0.644125	0.518966	0.697355	0.170488	0.548995	0.391516	0.54783	0.791729	0.129071	0.622444	0.604331	0.414555	0.70769		0.743224	0.730203	0.191317	0.324202	0.742221	0.504233	0.715523	0.731142	0.479836	0.898984	0.396908	0.467743	0.515295	0.781783	0.3758	0.732714	0.43374	0.449327	0.137707	0.458863		0.530747	0.397263	0.539872	0.485241	0.827952
cg00116430		Normal	0.68035	0.636408	0.69142	0.764409	0.708807	0.58376	0.740605	0.652905	0.633473		0.721094	0.594697	0.589277	0.655236	0.690088	0.726866	0.585769	0.641857	0.634413		0.643694	0.563497	0.740945	0.634357	0.751273	0.721922	0.688474	0.680671	0.72151	0.691796	0.667546	0.686422	0.541481	0.596236	0.661936	0.659451	0.724743	0.682849	0.700344	0.651092	0.726687	0.670137	0.659958	0.629523	0.527179	0.583166	0.719515
cg00116430		Tumor	0.705646	0.737187	0.607598	0.744646	0.800151	0.664564	0.821041	0.687159	0.800677	0.817241	0.764268	0.757845	0.694143	0.781429	0.861096	0.731024	0.710259	0.660676	0.58394	0.726488		0.723476	0.780062	0.725942	0.749568	0.722547	0.758859	0.776212	0.657283	0.69413	0.803307	0.753053	0.686147	0.716712	0.766248	0.790779	0.787816	0.710453	0.743725	0.792579	0.792544		0.706977	0.744153	0.647349	0.851655	0.861381
cg08940075	CNN3	Normal	0.636259	0.649203	0.472134	0.423701	0.579205	0.628582	0.503209	0.494099	0.588084		0.531221	0.520595	0.529619	0.530597	0.498445	0.531363	0.411553	0.540255	0.551288		0.604903	0.588982	0.472525	0.50549	0.564011	0.531897	0.404307	0.702015	0.526044	0.616303	0.599927	0.5383	0.513586	0.458023	0.576548	0.587336	0.467683	0.518422	0.552665	0.619084	0.6631	0.500639	0.526643	0.491079	0.484948	0.464487	0.515348
cg08940075	CNN3	Tumor	0.646963	0.547935	0.865561	0.356517	0.854452	0.59063	0.23764	0.586924	0.853031	0.853204	0.719808	0.538168	0.857459	0.556923	0.241539	0.741223	0.425038	0.932416	0.540018	0.440707		0.631238	0.50422	0.762255	0.834031	0.607125	0.448699	0.507328	0.761328	0.690231	0.300274	0.843007	0.831986	0.498871	0.5102	0.409852	0.434468	0.580568	0.737578	0.647021	0.488833		0.682232	0.655409	0.670144	0.448477	0.303198
cg00971737		Normal	0.364148	0.343283	0.281957	0.313653	0.326077	0.358574	0.261363	0.265246	0.361329		0.222418	0.252958	0.271147	0.299753	0.299316	0.324794	0.241931	0.297932	0.285194		0.310208	0.298369	0.326141	0.261592	0.306213	0.352102	0.268565	0.393675	0.248738	0.2978	0.3318	0.291326	0.254478	0.269585	0.300121	0.323759	0.316329	0.369341	0.285985	0.31615	0.360261	0.280841	0.260227	0.30403	0.293229	0.277384	0.307267
cg00971737		Tumor	0.478457	0.286182	0.208899	0.446846	0.206739	0.352527	0.513829	0.494917	0.286129	0.207239	0.208685	0.283349	0.360666	0.382091	0.554408	0.277456	0.255385	0.433008	0.362194	0.398857		0.31202	0.451027	0.368114	0.279848	0.418274	0.255436	0.416749	0.389983	0.300561	0.426839	0.36964	0.418489	0.227212	0.413522	0.302137	0.480896	0.405181	0.453799	0.234686	0.336534		0.392932	0.386834	0.448667	0.170784	0.454836
cg07903677	KCNA3	Normal	0.473502	0.345961	0.426671	0.471816	0.493185	0.496069	0.375638	0.400713	0.313332		0.418986	0.352418	0.396873	0.372896	0.415784	0.494785	0.367194	0.420347	0.467963		0.4155	0.332663	0.456317	0.428073	0.478766	0.421211	0.39236	0.455535	0.339431	0.4113	0.411592	0.381694	0.323697	0.421728	0.383449	0.399347	0.444874	0.516342	0.410831	0.430339	0.536715	0.398116	0.39109	0.380952	0.390297	0.40287	0.445952
cg07903677	KCNA3	Tumor	0.633946	0.461925	0.744621	0.635383	0.659766	0.482091	0.668451	0.60782	0.514628	0.452414	0.533692	0.66501	0.438609	0.570722	0.772686	0.524299	0.495356	0.616879	0.53698	0.714179		0.529024	0.632296	0.593136	0.671589	0.680826	0.575899	0.652846	0.484409	0.567997	0.820266	0.61892	0.709295	0.546094	0.661768	0.452301	0.629459	0.615971	0.640472	0.322827	0.752684		0.500231	0.592635	0.488342	0.635747	0.760464
cg03483626	KCNA3	Normal	0.56943	0.391478	0.553548	0.60547	0.6093	0.595816	0.410898	0.53802	0.374208		0.495565	0.368085	0.402419	0.455017	0.451681	0.531208	0.416897	0.438018	0.565635		0.517609	0.451092	0.576825	0.560756	0.523606	0.500953	0.451354	0.546951	0.372588	0.429174	0.458505	0.461042	0.422829	0.464195	0.445743	0.436064	0.542563	0.565035	0.495718	0.525782	0.584044	0.476816	0.503202	0.465982	0.471022	0.524013	0.564354
cg03483626	KCNA3	Tumor	0.763582	0.790369	0.830362	0.762236	0.80483	0.566395	0.717709	0.69201	0.666222	0.64189	0.562088	0.641784	0.523356	0.773047	0.873791	0.914908	0.599017	0.63567	0.653873	0.794786		0.621118	0.778961	0.662572	0.624934	0.759987	0.731288	0.873951	0.572088	0.634399	0.883504	0.733221	0.7302	0.502963	0.788943	0.53298	0.817915	0.751795	0.664716	0.36861	0.833519		0.56582	0.76664	0.598468	0.851306	0.946897
cg07421287	KCNA3	Normal	0.642304	0.451301	0.571237	0.569077	0.623229	0.614088	0.47096	0.554946	0.513042		0.537193	0.489807	0.514499	0.520272	0.511651	0.587919	0.494642	0.532039	0.632845		0.560082	0.516619	0.57421	0.577104	0.675969	0.577728	0.492776	0.617816	0.453605	0.538256	0.518251	0.524983	0.449706	0.527187	0.495967	0.518947	0.590232	0.618488	0.567687	0.564012	0.56685	0.546548	0.549656	0.545056	0.503989	0.540789	0.632394
cg07421287	KCNA3	Tumor	0.781268	0.681274	0.752655	0.654539	0.781462	0.679152	0.666974	0.649867	0.627728	0.692207	0.605517	0.737334	0.518157	0.72559	0.785818	0.824748	0.576163	0.669529	0.650216	0.724929		0.636249	0.725969	0.695683	0.675451	0.757775	0.690673	0.766068	0.586181	0.667567	0.818039	0.732057	0.758958	0.581728	0.715046	0.577425	0.729543	0.706727	0.689068	0.419339	0.75745		0.655366	0.740447	0.598129	0.793047	0.815371
cg08737116	SLC22A15	Normal	0.169668	0.114277	0.145736	0.092906	0.182989	0.187012	0.242701	0.157131	0.190181		0.167972	0.20222	0.177273	0.182409	0.252766	0.144424	0.19071	0.260867	0.160731		0.213031	0.181934	0.245694	0.150836	0.190502	0.160471	0.215079	0.246558	0.262852	0.275143	0.18973	0.175927	0.131135	0.323854	0.193735	0.123098	0.271089	0.119789	0.249762	0.182417	0.294445	0.214242	0.155104	0.230492	0.168856	0.108096	0.234039
cg08737116	SLC22A15	Tumor	0.0348843	0.0609672	0.0377471	0.116649	0.0533375	0.161086	0.109318	0.0781905	0.227453	0.294346	0.179329	0.108836	0.0588088	0.0970813	0.0803757	0.00982429	0.224448	0.328362	0.0502972	0.275074		0.158923	0.194681	0.0808644	0.125128	0.155708	0.103925	0.227768	0.15599	0.14625	0.122362	0.159391	0.0377283	0.134197	0.148758	0.287029	0.0888114	0.102362	0.15506	0.206327	0.223523		0.196986	0.193343	0.067074	0.134293	0.296634
cg08361238	PTGFRN	Normal	0.591499	0.489322	0.504446	0.466214	0.514239	0.555347	0.465798	0.422107	0.556269		0.447432	0.495228	0.455046	0.458472	0.419865	0.545902	0.443472	0.472125	0.48759		0.477211	0.5517	0.450636	0.493114	0.572126	0.488777	0.419998	0.550464	0.462886	0.488302	0.528717	0.444589	0.473127	0.460507	0.449616	0.506968	0.498241	0.590076	0.498362	0.499245	0.546292	0.481082	0.508676	0.511198	0.494284	0.547229	0.522338
cg08361238	PTGFRN	Tumor	0.658103	0.390064	0.395825	0.667038	0.343904	0.525529	0.382538	0.579218	0.573811	0.392912	0.424612	0.59068	0.526346	0.643444	0.400767	0.574318	0.446907	0.53448	0.568447	0.560699		0.502898	0.478455	0.632438	0.495654	0.62766	0.343189	0.447809	0.630425	0.606181	0.366172	0.660328	0.575218	0.361442	0.507204	0.366457	0.524811	0.703868	0.63555	0.332935	0.478381		0.647277	0.58652	0.500251	0.513203	0.541666
cg17907003		Normal	0.74844	0.660686	0.772866	0.811868	0.723203	0.755326	0.751595	0.823994	0.825813		0.751982	0.8657	0.888513	0.804801	0.848999	0.840019	0.851012	0.8012	0.766869		0.781872	0.682033	0.774366	0.783328	0.861075	0.793682	0.811764	0.632432	0.797671	0.678877	0.661496	0.738497	0.823753	0.803057	0.740275	0.776346	0.840196	0.820701	0.639559	0.742051	0.705395	0.780217	0.733235	0.742884	0.823801	0.86835	0.83209
cg17907003		Tumor	0.797248	0.85785	0.755097	0.76264	0.451687	0.544935	0.790353	0.794015	0.808216	0.294518	0.662035	0.760707	0.86957	0.799015	0.909416	0.957553	0.610105	0.60392	0.574748	0.659163		0.680542	0.746962	0.772734	0.514469	0.640671	0.885142	0.385099	0.723836	0.595479	0.289558	0.80951	0.752823	0.510889	0.860966	0.377501	0.862891	0.784626	0.792246	0.581961	0.792662		0.830015	0.643309	0.488144	0.494503	0.93068
cg27449150		Normal	0.397275	0.31513	0.326125	0.469968	0.357318	0.402209	0.421835	0.470872	0.470988		0.337632	0.338114	0.366363	0.411795	0.395422	0.370246	0.438336	0.426249	0.329543		0.515698	0.328593	0.453405	0.393137	0.4517	0.380367	0.377471	0.53383	0.400769	0.427921	0.411149	0.422122	0.364511	0.370492	0.432624	0.362779	0.417984	0.264506	0.430442	0.452242	0.423588	0.425595	0.363561	0.431626	0.354724	0.385809	0.343369
cg27449150		Tumor	0.298219	0.394843	0.49005	0.344522	0.300762	0.382114	0.139126	0.326878	0.422327	0.493431	0.459384	0.416181	0.299104	0.167366	0.126753	0.193463	0.366293	0.471307	0.143722	0.182417		0.307148	0.277538	0.294361	0.237832	0.253892	0.586009	0.616296	0.280551	0.299969	0.0847208	0.229735	0.257485	0.482114	0.295028	0.671393	0.277796	0.174934	0.290505	0.553236	0.442074		0.283891	0.255573	0.298596	0.329377	0.471891
cg19266329		Normal	0.449591	0.329411	0.268912	0.328267	0.320622	0.40674	0.276426	0.203675	0.418441		0.277811	0.266209	0.150668	0.191253	0.158867	0.344393	0.240081	0.343729	0.326267		0.298707	0.381588	0.191726	0.287295	0.277779	0.317115	0.247151	0.385318	0.335515	0.410678	0.378417	0.26162	0.227458	0.213337	0.251595	0.219545	0.238143	0.369175	0.341882	0.241763	0.333166	0.252773	0.214802	0.207999	0.190171	0.199469	0.275425
cg19266329		Tumor	0.380333	0.0992426	0.916913	0.221942	0.171321	0.397919	0.134467	0.492407	0.522858	0.578089	0.456446	0.345709	0.554211	0.481721	0.156374	0.168583	0.12398	0.590521	0.314766	0.22986		0.271329	0.413666	0.450689	0.33611	0.406651	0.745642	0.0607985	0.477752	0.415445	0.0645182	0.495056	0.525506	0.123348	0.294002	0.0862608	0.438116	0.410598	0.388682	0.44429	0.17926		0.500385	0.296165	0.26551	0.129311	0.0875869
cg13131501	RBM8A	Normal	0.23102	0.225391	0.229653	0.187967	0.314925	0.273647	0.232081	0.18146	0.182152		0.238333	0.281667	0.215537	0.216701	0.210837	0.184188	0.256659	0.277907	0.240494		0.269365	0.202579	0.218016	0.233725	0.255429	0.212862	0.21295	0.223525	0.238129	0.270653	0.301614	0.214476	0.22544	0.232185	0.258925	0.210582	0.303094	0.199994	0.291363	0.226218	0.281378	0.242112	0.1903	0.248895	0.247669	0.200484	0.221847
cg13131501	RBM8A	Tumor	0.384846	0.210923	0.0500899	0.224789	0.273884	0.208903	0.129053	0.330391	0.0784845	0.421844	0.294314	0.111985	0.279059	0.10255	0.507838	0.0401097	0.375518	0.402089	0.100868	0.208325		0.189137	0.250913	0.179326	0.250912	0.346742	0.473352	0.278035	0.337156	0.244821	0.568811	0.0890193	0.166939	0.187013	0.215238	0.103814	0.188104	0.129621	0.230775	0.159518	0.495309		0.224249	0.179641	0.251128	0.218428	0.236254
cg10950358		Normal	0.483381	0.297516	0.199963	0.421795	0.294931	0.257453	0.381185	0.286858	0.312013		0.315344	0.322285	0.314007	0.229298	0.288836	0.286981	0.247572	0.385239	0.315955		0.345997	0.320241	0.285023	0.417758	0.394327	0.31316	0.312286	0.31449	0.325797	0.402832	0.333181	0.415522	0.24383	0.316315	0.293517	0.294149	0.331524	0.38184	0.292575	0.400401	0.361866	0.296839	0.3217	0.333914	0.394859	0.385428	0.338978
cg10950358		Tumor	0.234912	0.104754	0.36601	0.137442	0.0472652	0.102591	0.261729	0.415748	0.269115	0.142738	0.0623706	0.104576	0.194504	0.254133	0.0617757	0.067054	0.14355	0.387036	0.150583	0.136854		0.223681	0.310837	0.141613	0.13248	0.3849	0.229474	0.0657054	0.392258	0.190416	0.0850273	0.276234	0.321324	0.143772	0.206909	0.0605134	0.17587	0.40411	0.418342	0.19483	0.109176		0.389328	0.274894	0.15967	0.225011	0.0918101
cg18016565	MCL1	Normal	0.0436739	0.0523081	0.141526	0.0318471	0.0489109	0.0581908	0.0543198	0.0450583	0.0295094		0.0669389	0.0175437	0.00762571	0.0315105	0.0271179	0.0481293	0.024749	0.0742495	0.0292584		0.0323602	0.0274359	0.0387965	0.0194296	0.079622	0.0390719	0.0602511	0.0686442	0.0495326	0.053021	0.03571	0.0222642	0.0400742	0.0692654	0.0342269	0.0208381	0.0992744	0.0366335	0.0597036	0.0382287	0.0264659	0.0322239	0.0208721	0.0712275	0.0382537	0.0425474	0.0218177
cg18016565	MCL1	Tumor	0.104149	0.223148	0.0643243	0.0594844	0.0487079	0.0652147	0.0731798	0.0555054	0.0554904	0.282823	0.0795748	0.0240573	0.0667789	0.0435502	0.123671	0.0240607	0.0175389	0.311396	0.0384763	0.0398991		0.0305434	0.188239	0.0932677	0.039729	0.248487	0.44827	0.0941599	0.0702392	0.048139	0.463105	0.0530304	0.0752775	0.15261	0.247484	0.0295953	0.334483	0.0439371	0.0671526	0.0205646	0.0179606		0.0360015	0.136969	0.200271	0.285029	0.0381496
cg07139440	CDC42SE1	Normal	0.00774389	0.00756182	0.0121493	0.0312698	0.0316082	0.0057711	0.00774473	0.00821062	0.00847184		0.0134768	0.0125926	0.0117318	0.0103896	0.0072719	0.00910186	0.00741309	0.00728916	0.016999		0.00975598	0.0166344	0.0140872	0.0155896	0.00931212	0.0161606	0.013889	0.00834078	0.0146451	0.00942953	0.0063399	0.00700053	0.0098359	0.0182465	0.0052114	0.0140188	0.0208336	0.0166105	0.0179547	0.00409103	0.00842269	0.0134435	0.0126509	0.00731632	0.0134969	0.00816995	0.0134561
cg07139440	CDC42SE1	Tumor	0.0047491	0.00991156	0.132013	0.46833	0.168236	0.00429177	0.00331922	0.04991	0.00851597	0.0604035	0.0411646	0.0667028	0.212478	0.017325	0.0110777	0.00653558	0.0570078	0.0104784	0.0059123	0.00941252		0.00881253	0.00985441	0.00417868	0.0988494	0.471752	0.382449	0.00579072	0.013527	0.0072153	0.0677182	0.0534233	0.0116245	0.0181379	0.0884192	0.00577747	0.367586	0.00740281	0.0253585	0.00504543	0.286689		0.00345876	0.00404586	0.0667616	0.0027547	0.0330947
cg24158160	C1orf230	Normal	0.175171	0.150185	0.247351	0.0939802	0.126684	0.186912	0.185575	0.0688163	0.174799		0.136642	0.0326601	0.0583046	0.0482135	0.0614057	0.165725	0.19315	0.0603469	0.203498		0.17016	0.14179	0.170495	0.0785038	0.277512	0.130968	0.100255	0.246946	0.121313	0.122428	0.216303	0.169714	0.0731946	0.0374036	0.172041	0.174398	0.115055	0.137997	0.184417	0.11313	0.176328	0.128964	0.0466704	0.138186	0.0562548	0.0668775	0.142094
cg24158160	C1orf230	Tumor	0.437541	0.515827	0.268213	0.513722	0.251562	0.336258	0.817049	0.285382	0.703767	0.601528	0.212324	0.478003	0.334457	0.174268	0.460127	0.171143	0.490936	0.16454	0.178917	0.403358		0.327911	0.410439	0.548776	0.535065	0.213225	0.0359395	0.504738	0.207007	0.255903	0.835181	0.558285	0.139317	0.172412	0.265677	0.361518	0.380514	0.221025	0.231548	0.49987	0.1291		0.227251	0.202587	0.142204	0.236948	0.266165
cg13869942	THEM4	Normal	0.594667	0.395424	0.533482	0.550823	0.642389	0.490863	0.575213	0.64373	0.564314		0.488718	0.617037	0.570225	0.687373	0.718554	0.564828	0.648466	0.625793	0.58423		0.582157	0.527104	0.610107	0.63357	0.621003	0.514508	0.597154	0.430879	0.668773	0.49355	0.395489	0.556345	0.572974	0.644977	0.520493	0.497695	0.56724	0.506705	0.35442	0.589846	0.670302	0.605723	0.591569	0.663442	0.725672	0.68921	0.547436
cg13869942	THEM4	Tumor	0.450459	0.663054	0.878593	0.756784	0.719738	0.327716	0.879076	0.60809	0.721896	0.741523	0.694185	0.696893	0.723767	0.62533	0.822466	0.752675	0.507968	0.562133	0.408861	0.739388		0.618443	0.658308	0.743669	0.688773	0.620256	0.779689	0.631268	0.532617	0.440019	0.935985	0.629672	0.622495	0.824896	0.700137	0.419734	0.721183	0.454271	0.219736	0.720731	0.75826		0.381787	0.412263	0.435236	0.830489	0.66605
cg13997435	S100A2	Normal	0.340287	0.225164	0.254639	0.210417	0.300668	0.343902	0.291753	0.303087	0.341137		0.268634	0.384543	0.35608	0.360976	0.354611	0.344829	0.343025	0.350959	0.347374		0.321914	0.291452	0.185522	0.324763	0.448757	0.245497	0.26984	0.25362	0.278668	0.351211	0.334088	0.267357	0.386788	0.320663	0.323742	0.361526	0.268739	0.364473	0.343886	0.353547	0.277995	0.311642	0.291536	0.420418	0.418464	0.386243	0.302721
cg13997435	S100A2	Tumor	0.259883	0.111809	0.050861	0.0999321	0.0984696	0.193059	0.0788421	0.397592	0.0822554	0.0441844	0.0828606	0.1171	0.211372	0.216474	0.0644987	0.0993867	0.132332	0.470843	0.236243	0.204255		0.166466	0.16477	0.124974	0.144773	0.255706	0.0971891	0.06114	0.339423	0.189159	0.0844813	0.315993	0.252711	0.172583	0.196336	0.13421	0.100211	0.252933	0.284892	0.0333448	0.135266		0.286586	0.230577	0.271249	0.127059	0.105093
cg22441770	CRTC2	Normal	0.724404	0.719939	0.827808	0.853277	0.859286	0.751832	0.760066	0.817935	0.791747		0.724233	0.853466	0.779734	0.805896	0.76996	0.747996	0.787122	0.808076	0.848799		0.792437	0.889297	0.842586	0.817151	0.841538	0.773375	0.759392	0.730008	0.825258	0.781543	0.782996	0.795499	0.806812	0.855659	0.805789	0.783525	0.771808	0.734169	0.75724	0.853522	0.82403	0.832552	0.84395	0.781176	0.872182	0.811319	0.818917
cg22441770	CRTC2	Tumor	0.688597	0.891918	0.848786	0.893023	0.861039	0.682698	0.83344	0.788363	0.847628	0.894176	0.850995	0.88004	0.872832	0.686007	0.833718	0.858469	0.734788	0.926969	0.0173791	0.863418		0.814381	0.899944	0.802652	0.830997	0.768126	0.880429	0.940178	0.784103	0.82659	0.92325	0.588069	0.748935	0.901224	0.784147	0.873345	0.793312	0.678793	0.729632	0.793257	0.842		0.701115	0.872988	0.77776	0.841947	0.889527
cg25064552	SLC39A1	Normal	0.840822	0.88863	0.929712	0.920104	0.921907	0.86965	0.922167	0.919993	0.942041		0.916987	0.941308	0.924875	0.93151	0.932241	0.849422	0.945798	0.928127	0.915155		0.939453	0.925023	0.927929	0.883897	0.902181	0.908818	0.931825	0.85573	0.922435	0.930206	0.933775	0.934067	0.940321	0.934598	0.926832	0.868179	0.907151	0.793316	0.93061	0.886197	0.885349	0.926526	0.904858	0.925024	0.914224	0.934913	0.908982
cg25064552	SLC39A1	Tumor	0.398	0.844707	0.600484	0.897609	0.792487	0.667585	0.936957	0.83554	0.805029	0.699356	0.450591	0.5389	0.731292	0.382801	0.729074	0.303335	0.773321	0.914948	0.596709	0.90344		0.813963	0.93887	0.748464	0.532447	0.814985	0.619445	0.875499	0.895434	0.77379	0.93392	0.53001	0.645252	0.950242	0.848993	0.897752	0.50055	0.66592	0.724343	0.723138	0.71918		0.771165	0.844614	0.809804	0.54575	0.875913
cg16274678	TPM3	Normal	0.147656	0.0576184	0.0459477	0.0513676	0.0747094	0.0999712	0.0734023	0.0266572	0.0371766		0.0921458	0.047224	0.0422503	0.0476869	0.048262	0.0506954	0.024202	0.0727453	0.0505811		0.0334585	0.0304514	0.0345762	0.0703052	0.0538889	0.0947937	0.0278342	0.177455	0.0544405	0.10259	0.0974208	0.0279114	0.068229	0.0306063	0.0538344	0.0797873	0.0659147	0.152988	0.0871199	0.0518423	0.10154	0.0450721	0.0655016	0.0531012	0.0337193	0.0617581	0.0683884
cg16274678	TPM3	Tumor	0.441856	0.0186578	0.0174344	0.056807	0.0278681	0.168298	0.0312656	0.17886	0.0602267	0.0648332	0.276637	0.0595452	0.156815	0.157568	0.0396414	0.04357	0.0348398	0.305377	0.146395	0.0504709		0.0532576	0.146343	0.53264	0.0567302	0.224647	0.0132081	0.319931	0.162574	0.229541	0.0182939	0.457841	0.382302	0.257655	0.490851	0.245914	0.113725	0.288302	0.225795	0.213755	0.0922501		0.172877	0.124826	0.209113	0.0500465	0.0905873
cg16254756	SHC1	Normal	0.271199	0.226944	0.203097	0.24687	0.200476	0.233181	0.234843	0.129854	0.256923		0.171018	0.153699	0.153925	0.132185	0.156637	0.229773	0.147596	0.188998	0.238327		0.173339	0.245303	0.178523	0.20807	0.208854	0.201749	0.13416	0.241626	0.214375	0.223727	0.227283	0.165942	0.189088	0.136982	0.209223	0.222889	0.136034	0.265245	0.199888	0.216172	0.217565	0.177572	0.207316	0.191821	0.155207	0.208927	0.184683
cg16254756	SHC1	Tumor	0.328451	0.0571509	0.30145	0.336836	0.209521	0.285044	0.199578	0.361851	0.376088	0.55195	0.119067	0.370383	0.291529	0.489962	0.260469	0.119425	0.283494	0.358144	0.274732	0.443731		0.414238	0.44079	0.324968	0.587262	0.454495	0.194704	0.108301	0.383631	0.292747	0.233283	0.447292	0.393967	0.126679	0.470488	0.15997	0.355616	0.370251	0.4674	0.135113	0.250796		0.330101	0.299697	0.245877	0.574954	0.43431
cg01554474	RAG1AP1	Normal	0.132363	0.0246467	0.0678761	0.0884864	0.068569	0.0927002	0.0512237	0.0455985	0.077119		0.0809128	0.0951375	0.0656032	0.065638	0.0790674	0.0376215	0.041009	0.144769	0.0969755		0.0453151	0.06977	0.0441335	0.0865674	0.0479548	0.0436828	0.0438003	0.0420803	0.0527529	0.109926	0.130118	0.0535513	0.105184	0.0465255	0.0539104	0.125871	0.0320793	0.0953254	0.0519208	0.114789	0.0768579	0.0741883	0.118067	0.0452069	0.122534	0.0982897	0.0608599
cg01554474	RAG1AP1	Tumor	0.0786217	0.02175	0.0124719	0.0464494	0.0240094	0.0534713	0.0155758	0.13279	0.026799	0.0174187	0.0267411	0.0667888	0.0729194	0.0601681	0.0217795	0.0228802	0.020217	0.17713	0.045631	0.0726305		0.06597	0.101792	0.0491189	0.0390315	0.0770392	0.00757435	0.0307165	0.0827135	0.124855	0.0289935	0.138588	0.0611326	0.012715	0.040667	0.0205775	0.0288375	0.0899461	0.0959169	0.0152114	0.0297113		0.128284	0.0844444	0.0898651	0.027595	0.0618923
cg26189283	RAG1AP1	Normal	0.645384	0.568377	0.598655	0.586312	0.65953	0.589573	0.704487	0.685215	0.626919		0.639473	0.763353	0.727053	0.752907	0.704006	0.688257	0.735639	0.687456	0.728374		0.732814	0.537056	0.629567	0.8084	0.764221	0.659525	0.719203	0.546378	0.714651	0.658059	0.570931	0.631033	0.777062	0.751083	0.659409	0.664806	0.727904	0.642747	0.676789	0.735237	0.698104	0.717833	0.687348	0.688277	0.805736	0.780841	0.704706
cg26189283	RAG1AP1	Tumor	0.416262	0.462782	0.167308	0.527233	0.395628	0.419282	0.197232	0.50664	0.33466	0.521302	0.51766	0.58387	0.654093	0.332221	0.248199	0.180406	0.496687	0.685311	0.3439	0.398075		0.581995	0.74744	0.623566	0.309927	0.51174	0.50012	0.732401	0.649704	0.488541	0.343126	0.454328	0.369162	0.698777	0.559144	0.576518	0.309384	0.518859	0.517308	0.395732	0.383432		0.427158	0.549947	0.137566	0.34759	0.858531
cg07162320	RUSC1	Normal	0.398366	0.371304	0.25706	0.259617	0.276697	0.289728	0.253015	0.233521	0.266576		0.287458	0.302412	0.339779	0.314488	0.298553	0.301353	0.291731	0.333308	0.283836		0.312594	0.317992	0.304424	0.303443	0.267368	0.274707	0.205258	0.368945	0.33687	0.313097	0.349912	0.255398	0.358161	0.2594	0.279125	0.315638	0.253225	0.403073	0.388493	0.339464	0.379034	0.296977	0.23561	0.264143	0.331529	0.353657	0.316958
cg07162320	RUSC1	Tumor	0.359741	0.201524	0.0825465	0.196813	0.135584	0.226788	0.118407	0.468116	0.207044	0.144073	0.147317	0.269837	0.264336	0.287968	0.147998	0.185157	0.227831	0.320162	0.268984	0.237319		0.236319	0.308258	0.317878	0.21184	0.339484	0.0608223	0.183892	0.446148	0.250786	0.124515	0.366392	0.317899	0.216825	0.27359	0.188755	0.254181	0.483722	0.336996	0.184835	0.234097		0.302447	0.28858	0.23776	0.149158	0.152838
cg12593793		Normal	0.0829539	0.0429353	0.02999	0.029933	0.0482588	0.0643755	0.0360271	0.0262784	0.0730029		0.0308316	0.0283181	0.0241917	0.0265517	0.0269814	0.0626909	0.0257693	0.0573055	0.0372595		0.0260593	0.0301859	0.0293748	0.0341852	0.0377713	0.0465319	0.0259697	0.0397433	0.0323919	0.0626846	0.0410354	0.0327511	0.0374735	0.0167496	0.0280191	0.0574186	0.0183731	0.11332	0.0180761	0.0440728	0.036088	0.0346655	0.0630135	0.0221988	0.0328366	0.0311533	0.0348398
cg12593793		Tumor	0.17686	0.0211645	0.0219458	0.0693554	0.0275783	0.117573	0.0371549	0.0978972	0.0626291	0.0641569	0.0930111	0.085194	0.121797	0.154909	0.0262296	0.0683061	0.0342031	0.0576227	0.113699	0.0615957		0.0622658	0.0710334	0.13163	0.0829035	0.134851	0.0106873	0.0355362	0.117575	0.121692	0.0237584	0.219698	0.127621	0.0120172	0.123669	0.0260157	0.118657	0.230965	0.113592	0.0268461	0.036904		0.160633	0.10563	0.0726107	0.0375359	0.07189
cg19372602		Normal	0.1842	0.147312	0.0517751	0.0377369	0.0564875	0.0819763	0.0456509	0.04159	0.168723		0.115891	0.0970171	0.157676	0.0464474	0.0416303	0.177856	0.0781728	0.0626117	0.167552		0.0690966	0.0600035	0.0521431	0.0813276	0.0596414	0.106774	0.0369114	0.171577	0.0952185	0.100675	0.0820893	0.0563377	0.10109	0.0410485	0.0604303	0.115268	0.0699169	0.18743	0.128215	0.081126	0.138834	0.0795664	0.141551	0.0662777	0.0744232	0.0526102	0.0621742
cg19372602		Tumor	0.590311	0.0572026	0.122562	0.365953	0.0402383	0.228252	0.143411	0.134612	0.380975	0.265301	0.0815373	0.0418058	0.118577	0.271082	0.0312215	0.0547892	0.0527507	0.202714	0.154482	0.0873533		0.105446	0.157799	0.202555	0.10517	0.353151	0.0898319	0.180315	0.166689	0.285336	0.0752143	0.217947	0.0971499	0.0167085	0.182677	0.0800222	0.477454	0.346642	0.220344	0.169909	0.554875		0.226265	0.279424	0.320841	0.0708348	0.0439423
cg09796170	TTC24	Normal	0.832363	0.676971	0.683165	0.670455	0.810979	0.82277	0.71489	0.680899	0.690218		0.696022	0.778409	0.713007	0.720426	0.744691	0.847433	0.744459	0.801817	0.773789		0.766651	0.70089	0.67228	0.774202	0.875631	0.785218	0.71275	0.800478	0.715841	0.813565	0.739307	0.705889	0.7193	0.652135	0.729105	0.77616	0.725863	0.737862	0.77569	0.747443	0.779584	0.778258	0.740725	0.763952	0.750781	0.716534	0.866897
cg09796170	TTC24	Tumor	0.913874	0.648567	0.757709	0.900973	0.926979	0.647845	0.893455	0.797107	0.851942	0.775921	0.731829	0.830103	0.79995	0.870521	0.690816	0.863565	0.585557	0.838806	0.561302	0.709073		0.794542	0.744073	0.889963	0.808193	0.851198	0.866955	0.722598	0.717269	0.871102	0.896216	0.903703	0.668201	0.439208	0.890901	0.646832	0.867386	0.789493	0.865686	0.872375	0.561639		0.796154	0.848528	0.770477	0.875757	0.66118
cg21010646	TTC24	Normal	0.781858	0.754514	0.66633	0.786839	0.735417	0.722978	0.66193	0.698875	0.653626		0.749719	0.687832	0.71647	0.735529	0.66954	0.752171	0.668793	0.815111	0.773282		0.704153	0.718256	0.781219	0.684254	0.460879	0.743622	0.688375	0.75978	0.659025	0.7742	0.738137	0.714426	0.677997	0.684925	0.644596	0.779146	0.646256	0.696104	0.68875	0.690212	0.697157	0.709356	0.708566	0.754118	0.695312	0.707278	0.749607
cg21010646	TTC24	Tumor	0.81143	0.654292	0.760802	0.732915	0.865838	0.52781	0.926536	0.788595	0.83583	0.722699	0.686387	0.782095	0.751009	0.789149	0.786678	0.785598	0.719842	0.81923	0.547314	0.770868		0.627034	0.77032	0.764188	0.7757	0.754138	0.8754	0.704986	0.829286	0.854117	0.890452	0.755636	0.540893	0.490762	0.872165	0.606102	0.84542	0.784393	0.720044	0.733587	0.564821		0.700069	0.756728	0.86083	0.782381	0.749428
cg04843111	BCAN	Normal	0.559681	0.485216	0.495987	0.452927	0.50317	0.542662	0.476517	0.484594	0.558401		0.476814	0.500788	0.45599	0.49951	0.513471	0.496437	0.487345	0.458474	0.500698		0.578591	0.469264	0.519431	0.497037	0.667087	0.535351	0.538078	0.5614	0.485994	0.500013	0.543164	0.452247	0.519224	0.504944	0.489555	0.509349	0.546229	0.517089	0.534956	0.514017	0.57178	0.511562	0.454861	0.532381	0.516518	0.510184	0.503752
cg04843111	BCAN	Tumor	0.564685	0.717013	0.621238	0.468293	0.312147	0.388296	0.332984	0.558164	0.362428	0.400415	0.577209	0.426698	0.440442	0.389006	0.33742	0.545313	0.38945	0.537686	0.411911	0.579187		0.425962	0.553504	0.566627	0.34614	0.557582	0.695681	0.661473	0.594857	0.567051	0.504227	0.452173	0.558839	0.534707	0.529355	0.460541	0.356157	0.541901	0.546708	0.31702	0.671227		0.479403	0.418801	0.533655	0.277925	0.2744
cg14158583	PVRL4	Normal	0.699942	0.614771	0.655142	0.531766	0.623427	0.716506	0.635631	0.619942	0.643394		0.705872	0.641379	0.698975	0.699324	0.625097	0.693744	0.702614	0.657081	0.631219		0.664519	0.671708	0.623016	0.714916	0.621855	0.659742	0.607546	0.70778	0.552084	0.725404	0.739936	0.644097	0.637465	0.579812	0.560121	0.74261	0.577774	0.660243	0.765712	0.712117	0.722031	0.637498	0.608221	0.671885	0.697355	0.751833	0.631252
cg14158583	PVRL4	Tumor	0.424079	0.298161	0.447075	0.342244	0.237835	0.501918	0.210188	0.610921	0.487534	0.27013	0.454096	0.387002	0.42893	0.496971	0.290639	0.224415	0.422956	0.565538	0.414704	0.36484		0.447033	0.474263	0.209637	0.46895	0.552389	0.240489	0.377098	0.699273	0.453589	0.187677	0.496212	0.486451	0.379823	0.442843	0.534627	0.405408	0.625334	0.519662	0.306446	0.386002		0.614784	0.661838	0.461925	0.431715	0.306733
cg07786995	NOS1AP	Normal	0.850622	0.861189	0.902965	0.937013	0.906815	0.913027	0.929005	0.904896	0.931297		0.895461	0.892816	0.901664	0.933541	0.92964	0.931005	0.897608	0.908829	0.93317		0.921668	0.907692	0.932029	0.892553	0.891048	0.922383	0.927383	0.902368	0.915685	0.909246	0.924375	0.913442	0.855948	0.821968	0.901225	0.93271	0.88733	0.898218	0.927202	0.92081	0.923917	0.915195	0.916448	0.873656	0.894281	0.886675	0.807626
cg07786995	NOS1AP	Tumor	0.835134	0.924863	0.883605	0.91661	0.930991	0.699025	0.951705	0.94599	0.950232	0.91305	0.899357	0.915686	0.918272	0.898649	0.957578	0.911735	0.913963	0.874447	0.758334	0.87857		0.921768	0.924106	0.939288	0.936194	0.892147	0.946304	0.935911	0.896743	0.890324	0.939464	0.831971	0.866205	0.869305	0.936821	0.909753	0.922203	0.83761	0.895056	0.901772	0.940595		0.889607	0.911927	0.9338	0.888094	0.934087
cg17501906		Normal	0.797047	0.797726	0.85069	0.84323	0.813154	0.74322	0.80907	0.809045	0.814457		0.785372	0.898142	0.851269	0.794742	0.846159	0.843687	0.873694	0.817072	0.85638		0.758868	0.876074	0.875168	0.865985	0.901265	0.803233	0.761523	0.837394	0.888772	0.842485	0.843464	0.793795	0.884455	0.806347	0.766126	0.819126	0.710458	0.860251	0.803779	0.809419	0.777383	0.854957	0.898293	0.780465	0.925979	0.911845	0.792101
cg17501906		Tumor	0.888323	0.65411	0.498274	0.403844	0.785852	0.758305	0.877924	0.785562	0.736516	0.890675	0.728165	0.611486	0.859387	0.698715	0.394247	0.817224	0.641168	0.970888	0.814174	0.502036		0.598931	0.811114	0.872708	0.428435	0.833011	0.648284	0.670679	0.841892	0.847445	0.44291	0.941779	0.887525	0.559317	0.72827	0.618406	0.72539	0.849666	0.790287	0.488318	0.874818		0.787163	0.928232	0.730392	0.420991	0.816608
cg07807219		Normal	0.841406	0.757437	0.782818	0.875813	0.804204	0.831348	0.804876	0.739408	0.728807		0.714656	0.752814	0.739613	0.729058	0.78563	0.76919	0.731196	0.74992	0.764644		0.755708	0.777663	0.864334	0.776936	0.85983	0.783151	0.685575	0.868668	0.785305	0.790029	0.732625	0.775323	0.771232	0.790976	0.818332	0.789286	0.815893	0.819194	0.768774	0.776296	0.797635	0.793167	0.790653	0.724825	0.734291	0.751137	0.839191
[truncated: 2,741 more rows]
[truncated: 75 more columns]

## Sheet: Supplementary Data 7
Name	Gene	Methylation_Type	Subtype	Smoking_Variables	estimate	std.error	statistic	p.value	conf.low	conf.high	FDR	Orignal_P_value	Orignal_Study_Direction	Orignal_Study_Effect_Size
cg14120703	NOTCH1	Normal	ALL	CIGT_TIME_LAST_QUIT	0.0288163	0.00416208	6.92354	2.10235e-10	0.0205784	0.0370542	8.74576e-08	7.64e-20	hypomethylation	-0.0234321
[truncated: 12,479 more rows]

## Sheet: Supplementary Data 8
Gene	Maker	Linear regression adjusted by tumor purity and copy number				Mann-Whitney Wilcoxon test
[truncated: 7 more rows]

[truncated: 1 more sheets: Supplementary Data 9]
