# Supplementary material for: APOBEC affects tumor evolution and age at onset of lung cancer in smokers
Source: Nat Commun. 2025 May 21;16:4711. doi: 10.1038/s41467-025-59923-8 (PMC12092836; doi:10.1038/s41467-025-59923-8)
Supplement: Supplementary file 6 — Source Data [file 41467_2025_59923_MOESM6_ESM.xlsx]

## Sheet: Fig. 1a
Tumor_Barcode	Subtype	Cosine	Profile	SBS1	SBS2	SBS3	SBS4	SBS5	SBS8	SBS12	SBS13	SBS17a	SBS17b	SBS18	SBS21	SBS22	SBS23	SBS26	SBS28	SBS30	SBS32	SBS39	SBS40	SBS41	SBS44	SBS92
LC3-tumor-1	HAS	0.965	SBS288	73	52	0	644	919	0	0	96	0	0	0	0	0	0	0	0	0	0	0	0	0	0	0
NSLC-1178-T01	HAS	0.991	SBS288	501	7261	0	57107	11746	0	0	9902	0	0	0	0	0	0	0	0	0	0	0	0	0	0	0
TCGA-55-8085-01A	HAS	0.993	SBS288	409	5206	0	25182	6781	0	0	4646	0	0	0	0	0	0	0	0	0	0	0	0	0	0	0
NSLC-1176-T01	HAS	0.991	SBS288	100	1498	0	23278	5280	0	0	1152	0	0	0	0	0	0	0	0	0	0	0	0	0	0	0
NSLC-1195-T01	HAS	0.991	SBS288	100	2716	0	35564	7981	0	0	3231	0	0	0	0	0	0	0	0	0	0	0	0	0	0	0
S01478_20100601_TPD_01.01	HAS	0.993	SBS288	50	3617	0	53891	12706	0	0	5267	0	0	0	0	0	0	0	0	0	0	0	0	0	0	0
EBUS050613BA	HAS	0.992	SBS288	281	5398	0	58685	10041	0	0	6501	0	0	0	0	0	0	0	0	0	0	0	0	0	0	0
NSLC-1050-T01	HAS	0.988	SBS288	234	4623	0	75886	21763	0	0	4933	0	0	0	0	0	0	0	0	0	0	0	0	0	0	0
IGC-09-1086-T02	HAS	0.987	SBS288	405	2848	0	28120	10689	0	0	2188	0	0	0	0	0	0	0	0	0	0	0	0	0	0	0
NSLC-1123-T01	HAS	0.991	SBS288	321	2746	0	32433	10955	0	0	2665	0	0	0	0	0	0	0	0	0	0	0	0	0	0	0
TCGA-62-A46O-01A	HAS	0.994	SBS288	291	7058	0	87851	34370	0	0	9443	0	0	0	0	0	0	0	0	0	0	0	0	0	0	0
NSLC-1147-T01	HAS	0.992	SBS288	287	2861	0	35361	11168	0	0	3081	0	0	0	0	0	0	0	0	0	0	0	0	0	0	0
TCGA-05-4398-01A	HAS	0.992	SBS288	221	4076	0	80344	27052	0	0	3378	0	0	0	0	0	0	0	0	0	0	0	0	0	0	0
NSLC-1066-T01	HAS	0.992	SBS288	160	1105	0	11115	4373	0	0	1321	0	0	0	0	0	0	0	0	0	0	0	0	0	0	0
NSLC-1109-T01	HAS	0.991	SBS288	76	2469	0	26343	10458	0	0	2103	0	0	0	0	0	0	0	0	0	0	0	0	0	0	0
IGC-02-1029-T01	HAS	0.984	SBS288	0	2538	0	69834	31848	0	0	5796	0	0	0	0	0	0	0	0	0	0	0	0	0	0	0
NSLC-1075-T01	HAS	0.991	SBS288	240	1734	0	25295	10664	0	0	828	0	0	0	0	0	0	0	0	0	0	0	0	0	0	0
NSLC-1158-T01	HAS	0.991	SBS288	89	4903	0	105199	17970	0	0	4208	0	0	0	0	0	0	0	0	0	0	0	0	0	0	0
NSLC-1073-T01	HAS	0.991	SBS288	523	6288	0	25598	8616	0	0	1446	0	0	0	0	0	0	0	0	0	0	0	0	0	0	0
NSLC-1136-T01	HAS	0.995	SBS288	302	23602	0	118071	41482	0	0	29984	0	0	0	0	0	0	0	0	0	0	0	0	0	0	0
NSLC-1258-T01	HAS	0.995	SBS288	273	33758	0	126245	36962	0	0	33693	0	0	0	0	0	0	0	0	0	0	0	0	0	0	0
NSLC-1180-T01	HAS	0.994	SBS288	343	5379	0	94943	24273	0	0	10488	0	0	0	0	0	0	0	0	0	0	0	0	0	0	0
TCGA-50-6590-01A	HAS	0.991	SBS288	0	8590	0	122198	41329	0	0	12688	0	0	0	0	0	0	0	0	0	0	0	0	0	0	0
NSLC-1264-T01	HAS	0.994	SBS288	561	14510	0	162516	21369	0	0	17536	0	0	0	0	0	0	0	0	0	0	0	0	0	0	0
NSLC-1067-T01	HAS	0.994	SBS288	320	22676	0	224267	58050	0	0	30898	0	0	0	0	0	0	0	0	0	0	0	0	0	0	0
TCGA-64-5781-01A	HAS	0.991	SBS288	0	10856	0	151409	42795	0	0	7509	0	0	0	0	0	0	0	0	0	0	0	0	0	0	0
EBUS130815A_11R	HAS	0.985	SBS288	0	9273	0	110568	28265	0	0	11414	0	0	0	0	0	0	0	0	0	0	0	0	0	0	0
TCGA-44-7670-01A	HAS	0.984	SBS288	0	8183	0	143096	33715	0	0	8335	0	0	0	0	0	0	0	0	0	0	0	0	0	0	0
NSLC-1199-T01	HAS	0.992	SBS288	239	1881	0	52686	19831	0	0	3328	0	0	0	0	0	0	0	0	0	0	0	0	0	0	0
NSLC-1156-T01	HAS	0.988	SBS288	815	11316	0	138379	48764	0	0	10007	0	0	0	0	0	0	0	0	0	0	0	0	0	0	0
TCGA-53-7624-01A	HAS	0.991	SBS288	32	9409	0	84203	32064	0	0	7264	0	0	0	0	0	0	0	0	0	0	0	0	0	0	0
NSLC-1058-T01	HAS	0.993	SBS288	280	13005	0	72962	30081	0	0	13392	0	4592	0	0	0	0	0	0	0	0	0	0	0	0	0
TCGA-62-8399-01A	HAS	0.983	SBS288	586	6843	0	45049	17131	0	0	10408	0	0	0	0	0	0	0	0	0	0	0	0	0	0	0
TCGA-44-5643-01A	HAS	0.988	SBS288	546	1668	0	8527	6291	0	0	2046	0	0	0	0	0	0	0	0	0	0	0	6762	0	0	0
NSLC-1153-T01	HAS	0.987	SBS288	691	1808	0	11272	2104	0	0	2398	0	0	0	0	0	0	0	0	0	0	0	12386	0	0	0
TCGA-50-6592-01A	HAS	0.993	SBS288	418	2713	0	20982	5510	0	0	4168	0	0	0	0	0	0	0	0	0	0	0	14877	0	0	9347
TCGA-78-8640-01A	HAS	0.992	SBS288	384	4485	0	63950	23217	0	0	9656	0	0	0	0	0	0	0	0	0	0	0	37250	0	0	0
TCGA-35-5375-01A	HAS	0.987	SBS288	403	0	0	31975	14377	0	0	2972	0	0	0	0	0	0	0	0	0	0	0	25796	0	0	0
NSLC-1065-T01	HAS	0.99	SBS288	748	0	0	24411	0	0	0	2394	0	0	0	0	0	0	0	0	0	0	0	27857	0	0	0
NSLC-1184-T01	HAS	0.988	SBS288	242	1266	0	4482	1389	0	0	1209	0	0	0	0	0	0	0	0	0	0	0	5961	0	0	0
IGC-11-1053-T02	HAS	0.986	SBS288	36	5502	0	26550	21822	0	0	5267	0	0	0	0	0	0	0	0	0	0	0	0	0	0	0
IGC-03-1294-T03	HAS	0.985	SBS288	5	2635	0	36387	30291	0	0	4116	0	0	0	0	0	0	0	0	0	0	0	0	0	0	0
IGC-12-1088-T01	HAS	0.986	SBS288	783	3087	0	44046	33449	0	0	8387	0	0	0	0	0	0	0	0	0	0	0	0	0	0	0
S01346_20100601_TPD_01.01	HAS	0.987	SBS288	347	1642	0	38480	25348	0	0	2959	0	0	0	0	0	0	0	0	0	0	0	0	0	0	0
IGC-10-1021-T04	HAS	0.991	SBS288	0	4910	0	26956	20511	0	0	6712	0	0	0	0	0	0	0	0	0	0	0	0	0	0	0
NSLC-1257-T01	HAS	0.993	SBS288	339	3788	0	13080	10466	0	0	5212	0	0	0	0	0	0	0	0	0	0	0	0	0	0	0
NSLC-1055-T01	HAS	0.993	SBS288	103	1865	0	18809	8093	0	0	2363	0	0	0	0	0	0	0	0	0	0	0	0	0	0	0
TCGA-86-7711-01A	HAS	0.989	SBS288	0	1427	0	20678	18380	0	0	2800	0	0	0	0	0	0	0	0	0	0	0	0	0	0	0
TCGA-86-7954-01A	HAS	0.989	SBS288	575	2382	0	22820	17457	0	0	3409	0	0	0	0	0	0	0	0	0	0	0	0	0	0	0
TCGA-55-8614-01A	HAS	0.986	SBS288	393	842	0	13412	17032	0	0	2403	0	0	0	0	0	0	0	0	0	0	0	0	0	0	0
IGC-10-1061-T01	HAS	0.979	SBS288	278	1145	0	12459	20483	0	0	3440	0	0	0	0	0	0	0	0	0	0	0	0	0	0	0
TCGA-J2-A4AD-01A	HAS	0.991	SBS288	0	4004	0	15781	17893	0	0	7217	0	1608	0	0	0	0	0	0	0	0	0	0	0	0	0
NSLC-1159-T01	HAS	0.989	SBS288	567	1320	0	9384	13049	0	0	2670	0	0	0	0	0	0	0	0	0	0	0	0	0	0	0
IGC-03-1254-T10	HAS	0.977	SBS288	872	1946	0	8648	15126	0	0	3370	0	0	0	0	0	0	0	0	0	0	0	0	0	0	0
NSLC-1179-T01	HAS	0.992	SBS288	289	5833	0	12337	17301	0	0	7112	0	0	0	0	0	0	0	0	0	0	0	0	0	0	0
NSLC-1063-T01	HAS	0.986	SBS288	120	691	0	1914	4210	0	0	450	0	0	0	0	0	0	0	0	0	0	0	0	0	0	0
TCGA-05-4422-01A	HAS	0.983	SBS288	208	548	0	802	2035	0	0	743	0	0	0	0	0	0	0	0	0	0	0	0	0	0	0
TCGA-50-5939-01A	HAS	0.987	SBS288	438	2118	0	5102	5990	0	0	1246	0	0	0	0	0	0	0	0	0	0	0	0	0	0	0
IGC-10-1045-T01	HAS	0.986	SBS288	807	3092	0	10669	22503	0	0	4419	0	0	0	0	0	0	0	0	0	0	0	0	0	0	0
IGC-09-1113-T01	HAS	0.98	SBS288	412	1298	0	6091	11679	0	0	1483	0	0	0	0	0	0	0	0	0	0	0	0	0	0	0
E01014101	HAS	0.982	SBS288	1693	934	0	6392	8195	0	0	1063	0	0	0	0	0	0	0	0	0	0	0	0	0	0	0
TCGA-78-7162-01A	HAS	0.983	SBS288	176	1176	0	3610	4292	0	0	662	0	0	0	0	0	0	0	0	0	0	0	0	0	0	0
NSLC-1115-T01	HAS	0.993	SBS288	534	6505	0	68231	20494	0	0	7856	0	0	0	0	0	0	0	0	0	0	0	0	0	0	0
EBUS270313A_P	HAS	0.987	SBS288	313	2885	0	31981	12058	0	0	3203	0	0	0	0	0	0	0	0	0	0	0	0	0	0	0
NSLC-1205-T01	HAS	0.989	SBS288	386	2823	0	52451	20630	0	0	3418	0	0	0	0	0	0	0	0	0	0	0	0	0	0	0
TCGA-49-4487-01A	HAS	0.987	SBS288	241	1942	0	57312	11368	0	0	3772	0	0	0	0	0	0	0	0	0	0	0	0	0	0	0
NSLC-1128-T01	HAS	0.986	SBS288	70	3830	0	68083	12037	0	0	4123	0	0	0	0	0	0	0	0	0	0	0	0	0	0	0
IGC-03-1267-T01	HAS	0.982	SBS288	72	2262	0	27169	9299	0	0	2295	0	0	0	0	0	0	0	0	0	0	0	0	0	0	0
NSLC-1249-T01	HAS	0.988	SBS288	180	1324	0	22960	7932	0	0	980	0	0	0	0	0	0	0	0	0	0	0	0	0	0	0
IGC-04-1041-T03	HAS	0.988	SBS288	105	4892	0	32135	19729	0	0	6868	0	0	0	0	0	0	0	0	0	0	0	0	0	0	0
NSLC-1096-T01	HAS	0.992	SBS288	265	4311	0	25465	6931	0	0	4353	0	0	0	0	0	0	0	0	0	0	0	0	0	0	0
NSLC-1145-T01	HAS	0.99	SBS288	621	9968	0	72152	34927	0	0	19596	0	0	0	0	0	0	0	0	0	0	0	0	0	0	0
IGC-11-1120-T01	HAS	0.986	SBS288	51	878	0	12117	11361	0	0	1594	0	0	0	0	0	0	0	0	0	0	0	0	0	0	0
NSLC-1175-T01	HAS	0.995	SBS288	270	5364	0	10673	5174	0	0	6633	0	0	0	0	0	0	0	0	0	0	0	0	0	0	0
NSLC-1259-T01	HAS	0.995	SBS288	735	10466	0	52928	8520	0	0	12156	0	0	0	0	0	0	0	0	0	0	0	0	0	0	0
TCGA-97-8174-01A	HAS	0.993	SBS288	564	1989	0	15270	7031	0	0	3374	0	0	0	0	0	0	0	0	0	0	0	0	0	0	0
TCGA-55-6979-01A	HAS	0.992	SBS288	273	3075	0	18456	6360	0	0	4612	0	0	0	0	0	0	0	0	0	0	0	0	0	0	0
TCGA-38-7271-01A	HAS	0.99	SBS288	80	2081	0	10190	3803	0	0	2692	0	0	0	0	0	0	0	0	0	0	0	0	0	0	0
TCGA-55-7574-01A	HAS	0.99	SBS288	249	6313	0	29316	9663	0	0	7458	0	0	0	0	0	0	0	0	0	0	0	0	0	0	0
TCGA-49-6742-01A	HAS	0.997	SBS288	342	9335	0	9088	9114	0	0	6986	3504	6960	0	0	0	0	0	2195	0	0	0	0	0	0	0
TCGA-55-6712-01A	HAS	0.995	SBS288	944	3865	0	4168	4056	0	0	5791	0	0	0	0	0	0	0	0	0	0	0	5997	0	0	0
TCGA-MP-A4T2-01A	HAS	0.994	SBS288	246	2469	0	3427	4252	0	0	1448	0	0	0	0	0	0	0	0	0	0	0	0	0	0	0
IGC-12-1069-T01	HAS	0.995	SBS288	301	7326	0	14415	9143	0	0	10920	0	0	0	0	0	0	0	0	0	0	0	0	0	0	0
TCGA-55-A4DF-01A	HAS	0.996	SBS288	435	25071	0	23832	19114	0	0	30542	0	0	0	0	0	0	0	0	0	0	0	0	0	0	0
E01317102	HAS	0.985	SBS288	414	2139	0	13761	7523	0	0	2594	0	0	4541	0	0	0	0	0	0	0	0	0	0	0	0
NSLC-1112-T01	HAS	0.989	SBS288	485	4645	0	16873	8719	0	0	3394	0	0	0	0	0	0	0	0	0	0	0	0	0	0	0
TCGA-78-7152-01A	HAS	0.995	SBS288	248	4659	0	12018	5757	0	0	4656	0	0	0	0	0	0	0	0	0	0	0	0	0	0	0
NSLC-1089-T01	HAS	0.977	SBS288	338	2915	0	27233	28834	0	0	5710	0	0	0	0	0	0	0	0	0	0	0	0	0	0	0
IGC-12-1114-T01	HAS	0.977	SBS288	367	1064	0	23863	22227	0	0	2593	0	0	0	0	0	0	0	0	0	0	0	0	0	0	0
NSLC-1124-T01	HAS	0.987	SBS288	0	5017	0	28652	23653	0	0	6594	0	0	0	0	0	0	0	0	0	0	0	0	0	0	0
IGC-02-1105-T01	HAS	0.981	SBS288	80	669	0	9515	16245	0	0	1163	0	0	0	0	0	0	0	0	0	0	0	0	0	0	0
TCGA-44-7660-01A	HAS	0.976	SBS288	0	1252	0	26700	31475	0	0	2875	0	0	0	0	0	0	0	0	0	0	0	0	0	0	0
IGC-11-1132-T01	HAS	0.982	SBS288	186	314	0	8260	11362	0	0	1102	0	0	0	0	0	0	0	0	0	0	0	0	0	0	0
TCGA-97-A4M2-01A	HAS	0.981	SBS288	132	413	0	1700	1937	0	0	439	0	0	0	0	0	0	0	0	0	0	0	0	0	0	0
NSLC-1201-T01	HAS	0.988	SBS288	0	2894	0	27556	20395	0	0	7005	0	0	0	0	0	0	0	0	0	0	0	0	0	0	11315
IGC-13-1081-T01	HAS	0.992	SBS288	129	2053	0	8171	8808	0	0	3935	0	0	0	0	0	0	0	0	0	0	0	0	0	0	0
TCGA-55-8208-01A	HAS	0.992	SBS288	0	6332	0	16018	15471	0	0	8843	0	0	0	0	0	0	0	0	0	0	0	0	0	0	0
NSLC-1261-T01	HAS	0.995	SBS288	566	4030	0	12886	9257	0	0	2929	0	0	3407	0	0	0	0	0	0	0	0	0	0	0	0
NSLC-1099-T01	HAS	0.988	SBS288	494	2011	0	18005	13232	0	0	2413	0	1694	0	0	0	0	0	0	0	0	0	0	0	0	0
TCGA-91-8499-01A	HAS	0.988	SBS288	334	3230	0	17136	16603	0	0	4589	0	0	0	0	0	0	0	0	0	0	0	0	0	0	0
IGC-04-1089-T01	HAS	0.991	SBS288	127	1444	0	13902	14147	0	0	3270	0	0	0	0	0	0	0	0	0	0	0	0	0	0	0
S01405_20100602_TPD_01.01	HAS	0.987	SBS288	75	2814	0	19014	18619	0	0	5491	0	0	0	0	0	0	0	0	0	0	0	0	0	0	0
NSLC-1183-T01	HAS	0.986	SBS288	0	1537	0	32637	25701	0	0	3599	0	0	0	0	0	0	0	0	0	0	0	0	0	0	0
QY22ZAH2	HAS	0.991	SBS288	378	1368	0	22179	15095	0	0	1033	1152	1765	0	0	0	0	0	0	0	0	0	0	0	0	0
IGC-08-1024-T01	HAS	0.988	SBS288	185	852	0	18265	7733	0	0	1405	0	0	0	0	0	0	0	0	0	0	0	0	0	0	0
NSLC-1265-T01	HAS	0.988	SBS288	212	862	0	8806	5450	0	0	1142	0	0	0	0	0	0	0	0	0	0	0	0	0	0	0
NSLC-1149-T01	HAS	0.992	SBS288	562	3089	0	15624	7005	0	0	3461	0	0	0	0	0	0	0	0	0	0	0	0	0	0	0
NSLC-1208-T01	HAS	0.99	SBS288	128	1325	0	14433	6474	0	0	1338	0	0	0	0	0	0	0	0	0	0	0	0	0	0	0
NSLC-1088-T01	HAS	0.989	SBS288	129	806	0	13294	3770	0	0	878	0	0	0	0	0	0	0	0	0	0	0	0	0	0	0
IGC-02-1017-T01	HAS	0.984	SBS288	0	727	0	28848	16734	0	0	2060	0	0	0	0	0	0	0	0	0	0	0	0	0	0	0
NSLC-1140-T01	HAS	0.99	SBS288	431	988	0	15241	8029	0	0	917	0	0	0	0	0	0	0	0	0	0	0	0	0	0	0
IGC-03-1265-T04	HAS	0.992	SBS288	261	900	0	20761	11715	0	0	1425	0	0	0	0	0	0	0	0	0	0	0	0	0	0	0
NSLC-1194-T01	HAS	0.987	SBS288	478	1258	0	19699	11263	0	0	1099	0	0	0	0	0	0	0	0	0	0	0	0	0	0	0
TCGA-75-7031-01A	HAS	0.988	SBS288	342	1039	6137	15328	6957	0	0	1485	0	0	0	0	0	0	0	0	0	0	0	0	0	0	0
IGC-10-1037-T03	HAS	0.99	SBS288	0	3518	0	35288	24616	0	0	9990	0	0	0	0	0	0	0	0	0	0	0	0	0	0	0
TCGA-44-3398-01A	HAS	0.992	SBS288	87	2645	0	14902	7752	0	0	3914	0	0	0	0	0	0	0	0	0	0	0	0	0	0	0
TCGA-55-A493-01A	HAS	0.992	SBS288	90	6482	0	32157	15022	0	0	4976	0	0	0	0	0	0	0	0	0	0	0	0	0	0	0
NSLC-1157-T01	HAS	0.991	SBS288	98	2725	0	21817	8606	0	0	3856	0	0	0	0	0	0	0	0	0	0	0	0	0	0	0
NSLC-1171-T01	HAS	0.988	SBS288	288	1531	0	13134	6436	0	0	1779	0	0	0	0	0	0	0	0	0	0	0	0	0	0	0
NSLC-1252-T01	HAS	0.996	SBS288	0	11337	0	18580	19044	0	0	14202	0	0	0	0	0	0	0	0	0	0	0	0	0	0	0
NSLC-1254-T01	HAS	0.993	SBS288	319	5865	0	19612	8769	0	0	7667	0	0	0	0	0	0	0	0	0	0	0	0	0	0	0
IGC-11-1085-T02	HAS	0.998	SBS288	353	40165	0	34378	11873	0	0	26986	0	0	0	0	0	0	0	0	0	0	0	0	0	0	0
NSLC-1101-T01	HAS	0.993	SBS288	110	5939	0	13509	6087	0	0	5410	0	0	0	0	0	0	0	0	0	0	0	0	0	0	0
NSLC-1117-T01	HAS	0.996	SBS288	468	8035	0	16714	9382	0	0	6330	0	0	0	0	0	0	0	0	0	0	0	0	0	0	0
IGC-11-1108-T02	HAS	0.988	SBS288	26	3030	0	22448	13424	0	0	3750	0	0	0	0	0	0	0	0	0	0	0	0	0	0	0
NSLC-1056-T01	HAS	0.986	SBS288	0	1318	0	24502	19371	0	0	2848	0	0	0	0	0	0	0	0	0	0	0	0	0	0	0
NSLC-1100-T01	HAS	0.994	SBS288	501	7633	0	39859	26738	0	0	10935	0	0	0	0	0	0	0	0	0	0	0	0	0	0	0
NSLC-1076-T01	HAS	0.992	SBS288	162	2240	0	27808	21397	0	0	3885	0	0	0	0	0	0	0	0	0	0	0	0	0	0	0
TCGA-49-6743-01A	HAS	0.992	SBS288	0	10994	0	80705	44840	0	0	9397	0	0	0	0	0	0	0	0	0	0	0	0	0	0	0
TCGA-55-7570-01A	HAS	0.984	SBS288	0	2879	0	38586	24366	0	0	6378	0	0	0	0	0	0	0	0	0	0	0	0	0	0	0
TCGA-35-4122-01A	HAS	0.985	SBS288	0	2007	0	27283	26407	0	0	3106	0	0	0	0	0	0	0	0	0	0	0	0	0	0	0
IGC-10-1185-T01	HAS	0.984	SBS288	77	1350	0	23142	18863	0	0	3087	0	0	0	0	0	0	0	0	0	0	0	0	0	0	0
IGC-11-1087-T02	HAS	0.986	SBS288	0	1533	0	27627	20278	0	0	3806	0	0	0	0	0	0	0	0	0	0	0	0	0	0	0
NSLC-1120-T01	HAS	0.99	SBS288	556	3017	0	51118	23337	0	0	2935	0	3336	0	0	0	0	0	0	0	0	0	0	0	0	0
TCGA-49-4507-01A	HAS	0.992	SBS288	496	1837	0	15882	8725	0	0	2152	0	0	0	0	0	0	0	0	0	0	0	0	0	0	0
NSLC-1260-T01	LAS	0.983	SBS288	24	0	0	77294	9531	0	0	0	0	0	0	0	0	0	0	0	0	0	0	0	0	0	0
NSLC-1057-T01	LAS	0.985	SBS288	66	0	0	32018	6149	0	0	0	0	0	0	0	0	0	0	0	0	0	0	0	0	0	0
NSLC-1253-T01	LAS	0.979	SBS288	0	0	0	59830	11853	0	0	0	0	0	0	0	0	0	0	0	0	0	0	0	0	0	0
TCGA-62-A46P-01A	LAS	0.984	SBS288	868	0	0	38707	8296	0	0	0	0	0	0	0	0	0	0	0	0	0	0	0	0	0	0
NSLC-1116-T01	LAS	0.985	SBS288	20	0	0	4366	949	0	0	0	0	0	0	0	0	0	0	0	0	0	0	0	0	0	0
NSLC-1133-T01	LAS	0.986	SBS288	10	0	0	20763	4839	0	0	0	0	0	0	0	0	0	0	0	0	0	0	0	0	0	0
NSLC-1162-T01	LAS	0.98	SBS288	622	0	0	39759	10390	0	0	0	0	0	0	0	0	0	0	0	0	0	0	0	0	0	0
NSLC-1174-T01	LAS	0.985	SBS288	688	0	0	42888	11292	0	0	0	0	0	0	0	0	0	0	0	0	0	0	0	0	0	0
NSLC-1160-T01	LAS	0.985	SBS288	58	0	0	19801	5014	0	0	0	0	0	0	0	0	0	0	0	0	0	0	0	0	0	0
NSLC-1097-T01	LAS	0.987	SBS288	94	0	0	13972	3710	0	0	0	0	0	0	0	0	0	0	0	0	0	0	0	0	0	0
NSLC-1266-T01	LAS	0.986	SBS288	0	0	0	34337	9208	0	0	0	0	0	0	0	0	0	0	0	0	0	0	0	0	0	0
NSLC-1086-T01	LAS	0.986	SBS288	0	0	0	83414	24952	0	0	0	0	0	0	0	0	0	0	0	0	0	0	0	0	0	0
TCGA-53-7626-01A	LAS	0.972	SBS288	81	0	0	71654	19798	0	0	0	0	0	0	0	0	0	0	0	0	0	0	0	0	0	0
TCGA-55-A48X-01A	LAS	0.974	SBS288	0	0	0	59979	16628	0	0	0	0	0	0	0	0	0	0	0	0	0	0	0	0	0	0
NSLC-1095-T01	LAS	0.982	SBS288	285	0	0	36720	10181	0	0	0	0	0	0	0	0	0	0	0	0	0	0	0	0	0	0
NSLC-1111-T01	LAS	0.976	SBS288	82	0	0	38070	10885	0	0	0	0	0	0	0	0	0	0	0	0	0	0	0	0	0	0
NSLC-1211-T01	LAS	0.979	SBS288	80	0	0	38630	10948	0	0	0	0	0	0	0	0	0	0	0	0	0	0	0	0	0	0
NSLC-1187-T01	LAS	0.986	SBS288	17	0	0	84081	27511	0	0	0	0	0	0	0	0	0	0	0	0	0	0	0	0	0	0
TCGA-MP-A4TC-01A	LAS	0.987	SBS288	80	0	0	37880	12233	0	0	0	0	0	0	0	0	0	0	0	0	0	0	0	0	0	0
NSLC-1170-T01	LAS	0.977	SBS288	0	0	0	88746	28398	0	0	0	0	0	0	0	0	0	0	0	0	0	0	0	0	0	0
NSLC-1207-T01	LAS	0.984	SBS288	70	0	0	12856	4105	0	0	0	0	0	0	0	0	0	0	0	0	0	0	0	0	0	0
NSLC-1182-T01	LAS	0.98	SBS288	0	0	0	23285	8949	0	0	0	0	0	0	0	0	0	0	0	0	0	0	0	0	0	0
NSLC-1186-T01	LAS	0.983	SBS288	0	0	0	27032	9775	0	0	0	0	0	0	0	0	0	0	0	0	0	0	0	0	0	0
NSLC-1200-T01	LAS	0.987	SBS288	12	0	0	39313	13514	0	0	0	0	0	0	0	0	0	0	0	0	0	0	0	0	0	0
TCGA-97-8179-01A	LAS	0.982	SBS288	127	0	0	21953	7573	0	0	0	0	0	0	0	0	0	0	0	0	0	0	0	0	0	0
TCGA-97-A4LX-01A	LAS	0.973	SBS288	80	0	0	34690	12125	0	0	0	0	0	0	0	0	0	0	0	0	0	0	0	0	0	0
NSLC-1077-T01	LAS	0.979	SBS288	37	0	0	56165	24801	0	0	0	0	0	0	0	0	0	0	0	0	0	0	0	0	0	0
S01356_20100601_TPD_01.01	LAS	0.978	SBS288	212	0	0	44955	19209	0	0	0	0	0	0	0	0	0	0	0	0	0	0	0	0	0	0
TCGA-55-8299-01A	LAS	0.98	SBS288	5	0	0	13358	5671	0	0	0	0	0	0	0	0	0	0	0	0	0	0	0	0	0	0
TCGA-86-8673-01A	LAS	0.984	SBS288	0	0	0	53108	28701	0	0	0	0	0	0	0	0	0	0	0	0	0	0	0	0	0	0
NSLC-1110-T01	LAS	0.985	SBS288	298	0	0	30796	14567	0	0	0	0	0	0	0	0	0	0	0	0	0	0	0	0	0	0
NSLC-1167-T01	LAS	0.988	SBS288	0	0	0	40097	19770	0	0	0	0	0	0	0	0	0	0	0	0	0	0	0	0	0	0
AEIUFAVJ	LAS	0.983	SBS288	115	0	0	17386	10966	0	0	0	0	0	0	0	0	0	0	0	0	0	0	0	0	0	0
IGC-02-1016-T01	LAS	0.975	SBS288	0	0	0	36779	19961	0	0	0	0	0	0	0	0	0	0	0	0	0	0	0	0	0	0
NSLC-1185-T01	LAS	0.987	SBS288	0	0	0	28627	5817	0	0	0	0	0	6087	0	0	0	0	0	0	0	0	0	0	0	0
TCGA-97-7937-01A	LAS	0.987	SBS288	487	0	0	54618	14250	0	0	0	0	0	11872	0	0	0	0	0	0	0	0	0	0	0	0
NSLC-1193-T01	LAS	0.975	SBS288	1096	0	0	116053	46193	0	0	0	0	0	0	0	0	0	0	0	0	0	0	0	0	0	0
E00934102	LAS	0.974	SBS288	157	0	0	77872	27214	0	0	0	0	0	0	0	0	0	0	0	0	0	0	0	0	0	0
NSLC-1093-T01	LAS	0.982	SBS288	12	0	0	3110	958	0	0	0	0	0	0	0	0	0	0	0	0	0	0	0	0	0	0
NSLC-1122-T01	LAS	0.982	SBS288	839	0	0	59836	18487	0	0	0	0	0	0	0	0	0	0	0	0	0	0	0	0	0	0
S01331_20100601_TPD_01.01	LAS	0.986	SBS288	4	0	0	29764	10869	0	0	0	0	0	0	0	0	0	0	0	0	0	0	0	0	0	0
NSLC-1139-T01	LAS	0.986	SBS288	131	0	0	89406	12938	0	0	0	0	0	0	0	0	0	0	0	0	0	0	0	0	0	0
NSLC-1072-T01	LAS	0.984	SBS288	642	0	0	114339	28316	0	0	0	0	0	0	0	0	0	0	0	0	0	0	0	0	0	0
NSLC-1163-T01	LAS	0.985	SBS288	592	0	0	99358	27536	0	0	0	0	0	0	0	0	0	0	0	0	0	0	0	0	0	0
TCGA-44-8117-01A	LAS	0.984	SBS288	441	0	0	100787	27752	0	0	0	0	0	0	0	0	0	0	0	0	0	0	0	0	0	0
NSLC-1256-T01	LAS	0.98	SBS288	366	0	0	74494	17597	0	0	0	0	0	0	0	0	0	0	0	0	0	0	0	0	0	0
NSLC-1135-T01	LAS	0.975	SBS288	0	0	0	237245	50656	0	0	0	0	0	0	0	0	0	0	0	0	0	0	0	0	0	0
TCGA-44-4112-01A	LAS	0.978	SBS288	357	0	0	59780	12894	0	0	0	0	0	0	0	0	0	0	0	0	0	0	0	0	0	0
E01278101	LAS	0.975	SBS288	2	0	0	34112	9416	0	0	0	0	0	0	0	0	0	0	0	0	0	0	0	0	0	0
NSLC-1082-T01	LAS	0.982	SBS288	1	0	0	24524	5880	0	0	0	0	0	0	0	0	0	0	0	0	0	0	0	0	0	0
NSLC-1210-T01	LAS	0.986	SBS288	0	0	0	201541	44294	0	0	0	0	0	0	0	0	0	0	0	0	0	0	0	0	0	0
IGC-04-1164-T01	LAS	0.985	SBS288	0	0	0	256484	76804	0	0	0	0	0	0	0	0	0	0	0	0	0	0	0	0	0	0
NSLC-1069-T01	LAS	0.988	SBS288	151	0	0	90083	25767	0	0	0	0	0	0	0	0	0	0	0	0	0	0	0	0	0	0
TCGA-NJ-A4YQ-01A	LAS	0.99	SBS288	0	0	0	152559	45588	0	0	0	0	0	0	0	0	0	0	0	0	0	0	0	0	0	0
5V8LTAZB	LAS	0.988	SBS288	0	0	0	229108	52576	0	0	0	0	0	0	0	0	0	0	0	0	0	0	0	0	0	0
NSLC-1094-T01	LAS	0.983	SBS288	332	0	0	149580	27971	0	0	0	0	0	0	0	0	0	0	0	0	0	0	0	0	0	0
NSLC-1105-T01	LAS	0.985	SBS288	56	0	0	94177	21729	0	0	0	0	0	0	0	0	0	0	0	0	0	0	0	0	0	0
NSLC-1119-T01	LAS	0.98	SBS288	2	0	0	2502	359	0	0	0	0	0	0	0	0	0	0	0	0	0	0	0	0	0	0
TCGA-50-5930-01A	LAS	0.996	SBS288	373	0	0	162335	16694	0	0	0	0	0	0	0	0	0	0	0	0	0	0	0	0	0	0
IGC-09-1008-T01	LAS	0.978	SBS288	0	0	0	51297	28910	0	0	0	0	0	0	0	0	0	0	0	0	0	0	0	0	0	0
LU-FF62_tumor	LAS	0.981	SBS288	25	0	0	106990	51539	0	0	0	0	0	0	0	0	0	0	0	0	0	0	0	0	0	0
LU-FF53_tumor	LAS	0.983	SBS288	12	0	0	99242	46011	0	0	0	0	0	0	0	0	0	0	0	0	0	0	0	0	0	0
NSLC-1197-T01	LAS	0.986	SBS288	0	0	0	294214	114726	0	0	0	0	0	0	0	0	0	0	0	0	0	0	0	0	0	0
NSLC-1255-T01	LAS	0.983	SBS288	0	0	0	20051	7391	0	0	0	0	0	0	0	0	0	0	0	0	0	0	0	0	0	0
NSLC-1172-T01	LAS	0.99	SBS288	452	0	0	55110	20243	0	0	0	0	0	0	0	0	0	0	0	0	0	0	0	0	0	0
TCGA-86-8358-01A	LAS	0.987	SBS288	0	0	0	132694	51808	0	0	0	0	0	0	0	0	0	0	0	0	0	0	0	0	0	0
TCGA-95-7039-01A	LAS	0.984	SBS288	0	0	0	192816	71360	0	0	0	0	0	0	0	0	0	0	0	0	0	0	0	0	0	0
EBUS240713B	LAS	0.993	SBS288	0	0	0	20214	8513	0	0	0	0	0	5473	0	0	0	0	0	0	0	0	0	0	0	0
NSLC-1074-T01	LAS	0.975	SBS288	222	0	0	1554	2059	0	0	0	0	0	0	0	0	0	0	0	0	0	0	3148	0	0	0
NSLC-1161-T01	LAS	0.976	SBS288	309	0	0	2030	3289	0	0	0	0	0	0	0	0	0	0	0	0	0	0	4193	0	0	0
NSLC-1196-T01	LAS	0.988	SBS288	846	0	0	8792	2746	0	0	0	0	0	0	0	0	0	0	0	0	0	0	14949	0	0	0
IGC-04-1059-T02	LAS	0.991	SBS288	322	0	0	14538	4456	0	0	0	0	0	0	0	0	0	0	0	0	0	0	7558	0	0	0
S01467_20100615_TPD_01.01	LAS	0.974	SBS288	389	0	0	15762	7245	0	0	0	0	0	0	0	0	0	0	0	0	0	0	17459	0	0	0
NSLC-1107-T01	LAS	0.978	SBS288	232	0	0	18152	11943	0	0	0	4059	7689	0	0	0	0	0	0	0	0	0	43113	0	0	0
TCGA-MP-A5C7-01A	LAS	0.976	SBS288	463	0	0	1641	2022	0	0	0	0	0	0	0	0	0	0	0	0	0	0	3309	0	0	0
IGC-10-1180-T01	LAS	0.974	SBS288	969	0	0	6360	1324	0	0	0	0	0	0	0	0	0	0	0	0	0	0	18301	0	0	5951
IGC-10-1044-T01	LAS	0.984	SBS288	528	0	0	14192	1798	0	0	0	0	0	0	0	0	0	0	0	0	0	0	14456	0	0	11071
IGC-13-1182-T01	LAS	0.975	SBS288	311	0	0	6613	951	0	0	0	0	0	0	0	2114	0	0	0	0	0	0	11347	0	0	5702
S01404_20100615_TPD_01.01	LAS	0.994	SBS288	557	0	0	17943	1841	0	0	0	0	0	0	0	0	0	0	0	0	0	0	9712	0	0	0
NSLC-1070-T01	LAS	0.983	SBS288	1234	0	0	51346	0	0	0	0	0	0	0	0	0	0	0	0	0	0	0	36427	0	0	0
S00488_20090826_TPD_01.01	LAS	0.996	SBS288	838	0	0	40046	6545	0	0	0	0	0	0	0	0	0	0	0	0	0	0	20243	0	0	0
TCGA-05-4382-01A	LAS	0.984	SBS288	1679	0	0	196130	0	0	0	0	0	0	0	0	0	0	0	0	0	0	0	97573	0	0	0
TCGA-55-8510-01A	LAS	0.987	SBS288	545	0	0	40108	0	0	0	0	0	0	0	0	0	0	0	0	0	0	0	23158	0	0	0
NSLC-1262-T01	LAS	0.988	SBS288	552	0	0	27966	0	0	0	0	0	0	0	0	0	0	0	0	0	0	0	17904	0	0	0
TCGA-97-A4M3-01A	LAS	0.984	SBS288	541	0	0	18787	0	0	0	0	0	0	0	0	0	0	0	0	0	0	0	13291	0	0	0
TCGA-55-6969-01A	LAS	0.988	SBS288	836	0	0	55826	0	0	0	0	0	0	0	0	0	0	0	0	0	0	0	45306	0	0	0
TCGA-55-8507-01A	LAS	0.991	SBS288	1391	0	0	103808	472	0	0	0	0	0	0	0	0	0	0	0	0	0	0	63623	0	0	0
NSLC-1203-T01	LAS	0.99	SBS288	497	0	0	46966	6606	0	0	0	0	0	0	0	0	0	0	0	0	0	0	21682	0	0	0
TCGA-55-A492-01A	LAS	0.989	SBS288	634	0	0	30397	3765	0	0	0	0	0	0	0	0	0	0	0	0	0	0	19275	0	0	0
16MH0041_P2	LAS	0.975	SBS288	273	0	0	7880	4597	0	0	0	0	0	3448	0	0	0	0	0	0	0	0	6457	0	0	0
16MH0053_7	LAS	0.978	SBS288	241	0	0	21998	4255	0	0	0	0	0	0	0	0	0	0	0	0	0	0	19072	0	0	11669
IGC-02-1074-T01	LAS	0.987	SBS288	717	0	0	8380	6114	0	0	0	0	0	0	0	0	0	0	0	0	0	0	10078	0	0	0
NSLC-1064-T01	LAS	0.984	SBS288	348	0	0	11467	1993	0	0	0	0	0	0	0	0	0	0	0	0	0	0	11997	0	0	0
NSLC-1250-T01	LAS	0.991	SBS288	1080	0	0	17378	0	0	0	0	0	1021	0	0	0	0	0	0	0	0	0	20347	0	0	0
IGC-04-1154-T01	LAS	0.967	SBS288	630	0	0	24663	8259	0	0	0	0	0	0	0	0	0	0	0	0	0	0	30761	0	0	0
TCGA-69-8255-01A	LAS	0.976	SBS288	804	0	0	20022	6051	0	0	0	0	0	0	0	0	0	0	0	0	0	0	31604	0	0	0
NSLC-1168-T01	LAS	0.987	SBS288	305	0	0	11976	2255	0	0	0	0	0	0	0	0	0	0	0	0	0	0	10287	0	0	0
S01381_20100615_TPD_01.01	LAS	0.991	SBS288	360	0	0	13501	1799	0	0	0	0	0	0	0	0	0	0	0	0	0	0	8354	0	0	0
2GUGKAEN	LAS	0.991	SBS288	661	0	0	22757	1890	0	0	0	0	0	0	0	0	0	0	0	0	0	0	13975	0	0	0
NSLC-1061-T01	LAS	0.988	SBS288	764	0	0	24872	1115	0	0	0	0	0	0	0	0	0	0	0	0	0	0	16195	0	0	0
IGC-03-1076-T06	LAS	0.989	SBS288	541	0	0	13846	0	0	0	0	0	1068	0	0	0	0	0	0	0	0	0	15379	0	0	0
NSLC-1125-T01	LAS	0.983	SBS288	613	0	0	15339	0	0	0	0	0	0	0	0	0	0	0	0	0	0	0	16820	0	0	0
NSLC-1059-T01	LAS	0.982	SBS288	1303	0	0	28450	2100	0	0	0	0	0	0	0	0	0	0	0	0	0	0	23222	0	0	0
NSLC-1191-T01	LAS	0.991	SBS288	1082	0	0	18406	0	0	0	0	0	1105	0	0	0	0	0	0	0	0	0	16161	0	0	0
NSLC-1213-T01	LAS	0.984	SBS288	487	0	0	7849	3586	0	0	0	0	0	0	0	0	0	0	0	0	0	0	6773	0	0	0
NSLC-1090-T01	LAS	0.981	SBS288	260	0	0	2751	561	0	0	0	0	0	0	0	0	0	0	0	0	0	0	3458	0	0	0
NSLC-1080-T01	LAS	0.99	SBS288	491	0	0	5765	1415	0	0	0	0	0	1486	0	0	0	0	0	0	0	0	5789	0	0	0
NSLC-1132-T01	LAS	0.993	SBS288	508	0	0	14430	4879	0	0	0	1329	3209	0	0	0	0	0	0	0	0	0	12600	0	0	0
NSLC-1068-T01	LAS	0.985	SBS288	420	0	0	3889	1607	0	0	0	0	0	0	0	0	0	0	0	0	0	0	4798	0	0	1659
NSLC-1098-T01	LAS	0.984	SBS288	654	0	0	5542	1471	0	0	0	0	0	0	0	0	0	0	0	0	0	0	4828	0	0	0
NSLC-1152-T01	LAS	0.987	SBS288	80	0	0	5598	3977	0	0	0	0	0	0	0	0	0	0	0	0	0	0	4373	0	0	3374
TCGA-50-5931-01A	LAS	0.99	SBS288	563	0	0	24951	4304	0	0	0	0	0	0	0	0	0	0	0	0	0	0	15568	0	0	7882
IGC-02-1194-T01	LAS	0.978	SBS288	553	0	0	11304	0	0	0	0	0	0	0	0	0	0	0	0	0	0	0	12664	0	0	6119
IGC-03-1026-T02	LAS	0.97	SBS288	352	0	0	25452	0	0	0	0	0	0	0	0	0	0	0	0	0	0	0	33498	0	0	22256
NSLC-1052-T01	LAS	0.979	SBS288	1	0	0	43788	31457	0	0	0	0	0	0	0	0	0	0	0	0	0	0	0	0	0	0
IGC-03-1049-T03	LAS	0.972	SBS288	0	0	0	24899	26612	0	0	0	0	0	0	0	0	0	0	0	0	0	0	0	0	0	0
TCGA-91-7771-01A	LAS	0.977	SBS288	85	0	0	22241	16831	0	0	0	0	0	0	0	0	0	0	0	0	0	0	0	0	0	0
NSLC-1118-T01	LAS	0.975	SBS288	0	0	0	22053	28155	0	0	0	0	0	0	0	0	0	0	0	0	0	0	0	0	0	0
NSLC-1060-T01	LAS	0.978	SBS288	131	0	0	11842	12951	0	0	0	0	0	0	0	0	0	0	0	0	0	0	0	0	0	0
IGC-10-1141-T01	LAS	0.962	SBS288	387	0	0	3892	6454	0	0	0	0	0	0	0	0	0	0	0	0	0	0	0	0	0	0
IGC-02-1025-T01	LAS	0.962	SBS288	86	0	0	6992	9712	0	0	0	0	0	0	0	0	0	0	0	0	0	0	0	0	0	0
IGC-03-1088-T03	LAS	0.962	SBS288	148	0	0	6813	10727	0	0	0	0	0	0	0	0	0	0	0	0	0	0	0	0	0	0
17MH0022_4R	LAS	0.982	SBS288	0	0	0	55750	28965	0	0	0	0	4046	0	0	0	0	0	0	0	0	0	0	0	0	0
NSLC-1106-T01	LAS	0.986	SBS288	122	0	0	8083	4321	0	0	0	0	0	0	0	0	0	0	0	0	0	0	0	0	0	0
NSLC-1114-T01	LAS	0.981	SBS288	100	0	0	14007	7174	0	0	0	0	0	0	0	0	0	0	0	0	0	0	0	0	0	0
NSLC-1121-T01	LAS	0.985	SBS288	0	0	0	122466	41787	0	0	0	0	0	0	0	0	0	0	0	0	0	0	0	0	0	0
TCGA-78-7155-01A	LAS	0.979	SBS288	0	0	0	196843	65437	0	0	0	0	0	0	0	0	0	0	0	0	0	0	0	0	0	0
TCGA-50-5049-01A	LAS	0.986	SBS288	0	0	0	138626	35203	0	0	0	0	0	0	0	0	0	0	0	0	0	0	0	0	0	0
NSLC-1081-T01	LAS	0.983	SBS288	273	0	0	27093	9858	0	0	0	0	0	0	0	0	0	0	0	0	0	0	0	0	0	0
TCGA-91-A4BC-01A	LAS	0.98	SBS288	283	0	0	64120	20126	0	0	0	0	0	0	0	0	0	0	0	0	0	0	0	0	0	0
LU-FF85_tumor	LAS	0.973	SBS288	16	0	0	40517	12638	0	0	0	0	0	0	0	0	0	0	0	0	0	0	0	0	0	0
NSLC-1071-T01	LAS	0.979	SBS288	307	0	0	60756	19873	0	0	0	0	0	0	0	0	0	0	0	0	0	0	0	0	0	0
NSLC-1131-T01	LAS	0.985	SBS288	0	0	0	138473	40853	0	0	0	0	0	0	0	0	0	0	0	0	0	0	0	0	0	0
NSLC-1190-T01	LAS	0.979	SBS288	35	0	0	57231	20910	0	0	0	0	0	0	0	0	0	0	0	0	0	0	0	0	0	0
16MH0062_P	LAS	0.982	SBS288	566	0	0	53224	14480	0	0	0	0	0	0	0	0	0	0	0	0	0	0	0	0	0	0
NSLC-1138-T01	LAS	0.985	SBS288	38	0	0	66028	20145	0	0	0	0	0	0	0	0	0	0	0	0	0	0	0	0	0	0
IGC-03-1263-T05	LAS	0.976	SBS288	103	0	0	81893	28264	0	0	0	0	0	0	0	0	0	0	0	0	0	0	0	0	0	0
TCGA-64-5779-01A	LAS	0.982	SBS288	51	0	0	53740	14400	0	0	0	0	0	0	0	0	0	0	0	0	0	0	0	0	0	0
NSLC-1192-T01	LAS	0.987	SBS288	185	0	0	32607	16082	0	0	0	0	0	0	0	0	0	0	0	0	0	0	0	0	0	0
NSLC-1198-T01	LAS	0.991	SBS288	281	0	0	16334	6613	0	0	0	0	0	0	0	0	0	0	0	0	0	0	0	0	0	0
TCGA-97-8172-01A	LAS	0.983	SBS288	770	0	0	31083	10874	0	0	0	0	0	0	0	0	0	0	0	0	0	0	0	0	0	0
NSLC-1113-T01	LAS	0.981	SBS288	0	0	0	46228	31999	0	0	0	0	0	14953	0	0	0	0	0	0	0	0	0	0	0	0
IGC-13-1146-T01	LAS	0.978	SBS288	379	0	0	28332	21336	0	0	0	0	0	0	0	0	0	0	0	0	0	0	0	0	0	0
NSLC-1079-T01	LAS	0.979	SBS288	17	0	287	772	105	0	0	0	0	0	211	0	0	0	0	0	0	0	0	0	0	0	0
NSLC-1092-T01	LAS	0.99	SBS288	396	0	0	15460	9622	0	0	0	818	1971	4725	0	0	0	0	0	0	0	0	0	0	0	0
IGC-02-1097-T01	LAS	0.972	SBS288	0	0	0	14412	18939	0	0	0	0	0	0	0	0	0	0	0	0	0	0	0	0	0	0
IGC-09-1042-T02	LAS	0.967	SBS288	25	0	0	15765	17607	0	0	0	0	0	0	0	0	0	0	0	0	0	0	0	0	0	0
IGC-02-1001-T03	LAS	0.973	SBS288	0	0	0	17582	20368	0	0	0	0	0	0	0	0	0	0	0	0	0	0	0	0	0	0
IGC-02-1169-T01	LAS	0.97	SBS288	111	0	0	21219	20006	0	0	0	0	0	0	0	0	0	0	0	0	0	0	0	0	0	0
LU-FF1_tumor	LAS	0.966	SBS288	0	0	0	6137	9454	0	0	0	0	0	0	0	0	0	0	0	0	0	0	0	0	0	0
NSLC-1263-T01	LAS	0.98	SBS288	0	0	0	22514	26874	0	0	0	0	0	0	0	0	0	0	0	0	0	0	0	0	0	0
IGC-13-1174-T01	LAS	0.975	SBS288	54	0	0	31798	22462	0	0	0	0	0	0	0	0	0	0	0	0	0	0	0	0	0	0
TCGA-73-4670-01A	LAS	0.982	SBS288	0	0	0	39175	22162	0	0	0	0	0	0	0	0	0	0	0	0	0	0	0	0	0	0
NSLC-1212-T01	LAS	0.984	SBS288	89	0	0	9636	7351	0	0	0	0	0	0	0	0	0	0	0	0	0	0	0	0	0	0
TCGA-69-7763-01A	LAS	0.976	SBS288	720	0	0	7540	3926	0	0	0	0	0	0	0	0	0	0	0	0	0	0	0	0	0	0
U6SJ7ALP	LAS	0.983	SBS288	70	0	0	19256	6902	0	0	0	0	0	0	0	0	0	0	0	0	0	0	0	0	0	0
FH5PJAZF	LAS	0.98	SBS288	225	0	0	23061	10725	0	0	0	0	0	0	0	0	0	0	0	0	0	0	0	0	0	0
NSLC-1051-T01	LAS	0.977	SBS288	0	0	0	3227	1380	0	0	0	0	0	0	0	0	0	0	0	0	0	0	0	0	0	0
NSLC-1084-T01	LAS	0.982	SBS288	0	0	0	33731	25676	0	0	0	0	0	0	0	0	0	0	0	0	0	0	0	0	0	0
TCGA-MP-A4TA-01A	LAS	0.969	SBS288	0	0	0	44542	27885	0	0	0	0	0	0	0	0	0	0	0	0	0	0	0	0	0	0
NSLC-1129-T01	LAS	0.991	SBS288	157	0	0	16163	8676	0	0	0	0	0	0	0	0	0	0	0	0	0	0	0	0	0	0
TCGA-MP-A4TH-01A	LAS	0.987	SBS288	88	0	0	13424	8001	0	0	0	0	0	0	0	0	0	0	0	0	0	0	0	0	0	0
NSLC-1087-T01	LAS	0.987	SBS288	125	0	0	20285	10936	0	0	0	0	0	0	0	0	0	0	0	0	0	0	0	0	0	0
NSLC-1188-T01	LAS	0.979	SBS288	160	0	0	23087	11038	0	0	0	0	0	0	0	0	0	0	0	0	0	0	0	0	0	0
TCGA-44-7669-01A	LAS	0.982	SBS288	0	0	0	46515	24268	0	0	0	0	0	0	0	0	0	0	0	0	0	0	0	0	0	0
IGC-08-1089-T01	LAS	0.98	SBS288	0	0	0	12177	13311	0	0	0	0	0	0	0	0	0	0	0	0	0	0	0	0	0	0
TCGA-55-8301-01A	LAS	0.971	SBS288	0	0	0	29363	19983	0	0	0	0	0	0	0	0	0	0	0	0	0	0	0	0	0	0
IGC-10-1055-T01	LAS	0.973	SBS288	0	0	0	44798	31370	0	0	0	0	0	0	0	0	0	0	0	0	0	0	0	0	0	0
IGC-12-1086-T01	LAS	0.98	SBS288	110	0	0	45064	27645	0	0	0	0	0	0	0	0	0	0	0	0	0	0	0	0	0	0
NSLC-1104-T01	LAS	0.973	SBS288	8	0	0	1303	458	0	0	0	0	0	0	0	0	0	0	0	0	0	0	0	0	0	0
NSLC-1091-T01	LAS	0.983	SBS288	259	0	0	21773	6306	0	0	0	0	0	0	0	0	0	0	0	0	0	0	0	0	0	0
NSLC-1146-T01	LAS	0.976	SBS288	0	0	0	14654	11587	0	0	0	0	0	0	0	0	0	0	0	0	0	0	0	0	0	0
NSLC-1126-T01	LAS	0.984	SBS288	73	0	0	24776	12483	0	0	0	0	0	0	0	0	0	0	0	0	0	0	0	0	0	0
NSLC-1189-T01	LAS	0.985	SBS288	0	0	0	13683	7427	0	0	0	0	0	0	0	0	0	0	0	0	0	0	0	0	0	0

## Sheet: Fig. 1b
Tumor_Barcode	Subtype	APOBEC_Mutagenesis
LC3-tumor-1	HAS	NA
NSLC-1178-T01	HAS	A3A-like
TCGA-55-8085-01A	HAS	A3A-like
NSLC-1176-T01	HAS	NA
NSLC-1195-T01	HAS	A3A-like
S01478_20100601_TPD_01.01	HAS	A3A-like
EBUS050613BA	HAS	A3A-like
NSLC-1050-T01	HAS	NA
IGC-09-1086-T02	HAS	A3A-like
NSLC-1123-T01	HAS	A3A-like
TCGA-62-A46O-01A	HAS	A3A-like
NSLC-1147-T01	HAS	A3A-like
TCGA-05-4398-01A	HAS	NA
NSLC-1066-T01	HAS	A3A-like
NSLC-1109-T01	HAS	A3A-like
IGC-02-1029-T01	HAS	NA
NSLC-1075-T01	HAS	NA
NSLC-1158-T01	HAS	A3A-like
NSLC-1073-T01	HAS	A3A-like
NSLC-1136-T01	HAS	A3A-like
NSLC-1258-T01	HAS	A3A-like
NSLC-1180-T01	HAS	A3A-like
TCGA-50-6590-01A	HAS	A3A-like
NSLC-1264-T01	HAS	A3A-like
NSLC-1067-T01	HAS	A3A-like
TCGA-64-5781-01A	HAS	A3A-like
EBUS130815A_11R	HAS	A3A-like
TCGA-44-7670-01A	HAS	NA
NSLC-1199-T01	HAS	NA
NSLC-1156-T01	HAS	A3A-like
TCGA-53-7624-01A	HAS	A3A-like
NSLC-1058-T01	HAS	A3A-like
TCGA-62-8399-01A	HAS	A3A-like
TCGA-44-5643-01A	HAS	A3A-like
NSLC-1153-T01	HAS	A3A-like
TCGA-50-6592-01A	HAS	A3A-like
TCGA-78-8640-01A	HAS	A3B-like
TCGA-35-5375-01A	HAS	A3B-like
NSLC-1065-T01	HAS	A3B-like
NSLC-1184-T01	HAS	A3A-like
IGC-11-1053-T02	HAS	A3A-like
IGC-03-1294-T03	HAS	NA
IGC-12-1088-T01	HAS	A3A-like
S01346_20100601_TPD_01.01	HAS	A3B-like
IGC-10-1021-T04	HAS	A3A-like
NSLC-1257-T01	HAS	A3A-like
NSLC-1055-T01	HAS	NA
TCGA-86-7711-01A	HAS	NA
TCGA-86-7954-01A	HAS	A3A-like
TCGA-55-8614-01A	HAS	NA
IGC-10-1061-T01	HAS	A3B-like
TCGA-J2-A4AD-01A	HAS	A3A-like
NSLC-1159-T01	HAS	NA
IGC-03-1254-T10	HAS	A3A-like
NSLC-1179-T01	HAS	A3A-like
NSLC-1063-T01	HAS	NA
TCGA-05-4422-01A	HAS	A3A-like
TCGA-50-5939-01A	HAS	A3A-like
IGC-10-1045-T01	HAS	A3A-like
IGC-09-1113-T01	HAS	A3B-like
E01014101	HAS	A3B-like
TCGA-78-7162-01A	HAS	A3A-like
NSLC-1115-T01	HAS	A3A-like
EBUS270313A_P	HAS	A3A-like
NSLC-1205-T01	HAS	A3A-like
TCGA-49-4487-01A	HAS	NA
NSLC-1128-T01	HAS	A3A-like
IGC-03-1267-T01	HAS	A3A-like
NSLC-1249-T01	HAS	NA
IGC-04-1041-T03	HAS	A3A-like
NSLC-1096-T01	HAS	A3A-like
NSLC-1145-T01	HAS	A3A-like
IGC-11-1120-T01	HAS	NA
NSLC-1175-T01	HAS	A3A-like
NSLC-1259-T01	HAS	A3A-like
TCGA-97-8174-01A	HAS	A3A-like
TCGA-55-6979-01A	HAS	A3A-like
TCGA-38-7271-01A	HAS	A3A-like
TCGA-55-7574-01A	HAS	A3A-like
TCGA-49-6742-01A	HAS	A3A-like
TCGA-55-6712-01A	HAS	A3A-like
TCGA-MP-A4T2-01A	HAS	A3A-like
IGC-12-1069-T01	HAS	A3A-like
TCGA-55-A4DF-01A	HAS	A3A-like
E01317102	HAS	A3A-like
NSLC-1112-T01	HAS	A3A-like
TCGA-78-7152-01A	HAS	A3A-like
NSLC-1089-T01	HAS	A3B-like
IGC-12-1114-T01	HAS	A3B-like
NSLC-1124-T01	HAS	A3A-like
IGC-02-1105-T01	HAS	NA
TCGA-44-7660-01A	HAS	A3B-like
IGC-11-1132-T01	HAS	A3B-like
TCGA-97-A4M2-01A	HAS	A3A-like
NSLC-1201-T01	HAS	A3A-like
IGC-13-1081-T01	HAS	A3A-like
TCGA-55-8208-01A	HAS	A3A-like
NSLC-1261-T01	HAS	A3A-like
NSLC-1099-T01	HAS	A3A-like
TCGA-91-8499-01A	HAS	A3A-like
IGC-04-1089-T01	HAS	NA
S01405_20100602_TPD_01.01	HAS	A3A-like
NSLC-1183-T01	HAS	A3B-like
QY22ZAH2	HAS	NA
IGC-08-1024-T01	HAS	A3A-like
NSLC-1265-T01	HAS	A3A-like
NSLC-1149-T01	HAS	A3A-like
NSLC-1208-T01	HAS	A3A-like
NSLC-1088-T01	HAS	A3A-like
IGC-02-1017-T01	HAS	A3B-like
NSLC-1140-T01	HAS	NA
IGC-03-1265-T04	HAS	NA
NSLC-1194-T01	HAS	NA
TCGA-75-7031-01A	HAS	NA
IGC-10-1037-T03	HAS	A3A-like
TCGA-44-3398-01A	HAS	A3A-like
TCGA-55-A493-01A	HAS	A3A-like
NSLC-1157-T01	HAS	A3A-like
NSLC-1171-T01	HAS	A3A-like
NSLC-1252-T01	HAS	A3A-like
NSLC-1254-T01	HAS	A3A-like
IGC-11-1085-T02	HAS	A3A-like
NSLC-1101-T01	HAS	A3A-like
NSLC-1117-T01	HAS	A3A-like
IGC-11-1108-T02	HAS	A3A-like
NSLC-1056-T01	HAS	NA
NSLC-1100-T01	HAS	A3A-like
NSLC-1076-T01	HAS	NA
TCGA-49-6743-01A	HAS	A3A-like
TCGA-55-7570-01A	HAS	A3A-like
TCGA-35-4122-01A	HAS	A3A-like
IGC-10-1185-T01	HAS	A3A-like
IGC-11-1087-T02	HAS	NA
NSLC-1120-T01	HAS	A3A-like
TCGA-49-4507-01A	HAS	A3A-like
NSLC-1260-T01	LAS	A3B-like
NSLC-1057-T01	LAS	A3B-like
NSLC-1253-T01	LAS	A3B-like
TCGA-62-A46P-01A	LAS	NA
NSLC-1116-T01	LAS	NA
NSLC-1133-T01	LAS	A3B-like
NSLC-1162-T01	LAS	A3B-like
NSLC-1174-T01	LAS	A3B-like
NSLC-1160-T01	LAS	A3B-like
NSLC-1097-T01	LAS	A3B-like
NSLC-1266-T01	LAS	A3B-like
NSLC-1086-T01	LAS	A3B-like
TCGA-53-7626-01A	LAS	A3B-like
TCGA-55-A48X-01A	LAS	NA
NSLC-1095-T01	LAS	A3B-like
NSLC-1111-T01	LAS	A3B-like
NSLC-1211-T01	LAS	A3B-like
NSLC-1187-T01	LAS	A3B-like
TCGA-MP-A4TC-01A	LAS	A3B-like
NSLC-1170-T01	LAS	A3B-like
NSLC-1207-T01	LAS	NA
NSLC-1182-T01	LAS	A3B-like
NSLC-1186-T01	LAS	A3B-like
NSLC-1200-T01	LAS	A3B-like
TCGA-97-8179-01A	LAS	NA
TCGA-97-A4LX-01A	LAS	A3B-like
NSLC-1077-T01	LAS	NA
S01356_20100601_TPD_01.01	LAS	A3B-like
TCGA-55-8299-01A	LAS	NA
TCGA-86-8673-01A	LAS	NA
NSLC-1110-T01	LAS	A3B-like
NSLC-1167-T01	LAS	A3B-like
AEIUFAVJ	LAS	A3B-like
IGC-02-1016-T01	LAS	A3B-like
NSLC-1185-T01	LAS	A3B-like
TCGA-97-7937-01A	LAS	A3B-like
NSLC-1193-T01	LAS	A3B-like
E00934102	LAS	A3B-like
NSLC-1093-T01	LAS	NA
NSLC-1122-T01	LAS	A3B-like
S01331_20100601_TPD_01.01	LAS	A3B-like
NSLC-1139-T01	LAS	A3B-like
NSLC-1072-T01	LAS	A3B-like
NSLC-1163-T01	LAS	A3B-like
TCGA-44-8117-01A	LAS	A3B-like
NSLC-1256-T01	LAS	NA
NSLC-1135-T01	LAS	A3B-like
TCGA-44-4112-01A	LAS	NA
E01278101	LAS	NA
NSLC-1082-T01	LAS	A3B-like
NSLC-1210-T01	LAS	A3B-like
IGC-04-1164-T01	LAS	A3B-like
NSLC-1069-T01	LAS	A3B-like
TCGA-NJ-A4YQ-01A	LAS	A3B-like
5V8LTAZB	LAS	A3B-like
NSLC-1094-T01	LAS	A3B-like
NSLC-1105-T01	LAS	A3B-like
NSLC-1119-T01	LAS	NA
TCGA-50-5930-01A	LAS	NA
IGC-09-1008-T01	LAS	A3B-like
LU-FF62_tumor	LAS	NA
LU-FF53_tumor	LAS	A3B-like
NSLC-1197-T01	LAS	A3B-like
NSLC-1255-T01	LAS	A3B-like
NSLC-1172-T01	LAS	A3B-like
TCGA-86-8358-01A	LAS	A3B-like
TCGA-95-7039-01A	LAS	A3B-like
EBUS240713B	LAS	A3B-like
NSLC-1074-T01	LAS	NA
NSLC-1161-T01	LAS	NA
NSLC-1196-T01	LAS	NA
IGC-04-1059-T02	LAS	NA
S01467_20100615_TPD_01.01	LAS	NA
NSLC-1107-T01	LAS	NA
TCGA-MP-A5C7-01A	LAS	NA
IGC-10-1180-T01	LAS	A3B-like
IGC-10-1044-T01	LAS	A3B-like
IGC-13-1182-T01	LAS	A3B-like
S01404_20100615_TPD_01.01	LAS	NA
NSLC-1070-T01	LAS	NA
S00488_20090826_TPD_01.01	LAS	A3B-like
TCGA-05-4382-01A	LAS	A3B-like
TCGA-55-8510-01A	LAS	NA
NSLC-1262-T01	LAS	A3B-like
TCGA-97-A4M3-01A	LAS	NA
TCGA-55-6969-01A	LAS	A3B-like
TCGA-55-8507-01A	LAS	A3B-like
NSLC-1203-T01	LAS	A3B-like
TCGA-55-A492-01A	LAS	A3B-like
16MH0041_P2	LAS	NA
16MH0053_7	LAS	A3B-like
IGC-02-1074-T01	LAS	NA
NSLC-1064-T01	LAS	NA
NSLC-1250-T01	LAS	A3B-like
IGC-04-1154-T01	LAS	A3A-like
TCGA-69-8255-01A	LAS	A3B-like
NSLC-1168-T01	LAS	NA
S01381_20100615_TPD_01.01	LAS	NA
2GUGKAEN	LAS	A3B-like
NSLC-1061-T01	LAS	NA
IGC-03-1076-T06	LAS	A3B-like
NSLC-1125-T01	LAS	NA
NSLC-1059-T01	LAS	A3B-like
NSLC-1191-T01	LAS	NA
NSLC-1213-T01	LAS	A3B-like
NSLC-1090-T01	LAS	A3B-like
NSLC-1080-T01	LAS	NA
NSLC-1132-T01	LAS	A3B-like
NSLC-1068-T01	LAS	A3B-like
NSLC-1098-T01	LAS	A3B-like
NSLC-1152-T01	LAS	NA
TCGA-50-5931-01A	LAS	A3B-like
IGC-02-1194-T01	LAS	A3B-like
IGC-03-1026-T02	LAS	A3B-like
NSLC-1052-T01	LAS	A3B-like
IGC-03-1049-T03	LAS	A3B-like
TCGA-91-7771-01A	LAS	A3B-like
NSLC-1118-T01	LAS	A3B-like
NSLC-1060-T01	LAS	A3B-like
IGC-10-1141-T01	LAS	NA
IGC-02-1025-T01	LAS	NA
IGC-03-1088-T03	LAS	NA
17MH0022_4R	LAS	A3B-like
NSLC-1106-T01	LAS	NA
NSLC-1114-T01	LAS	A3B-like
NSLC-1121-T01	LAS	A3B-like
TCGA-78-7155-01A	LAS	A3B-like
TCGA-50-5049-01A	LAS	A3B-like
NSLC-1081-T01	LAS	A3B-like
TCGA-91-A4BC-01A	LAS	A3B-like
LU-FF85_tumor	LAS	NA
NSLC-1071-T01	LAS	A3B-like
NSLC-1131-T01	LAS	A3B-like
NSLC-1190-T01	LAS	A3B-like
16MH0062_P	LAS	A3B-like
NSLC-1138-T01	LAS	NA
IGC-03-1263-T05	LAS	A3B-like
TCGA-64-5779-01A	LAS	A3B-like
NSLC-1192-T01	LAS	A3B-like
NSLC-1198-T01	LAS	NA
TCGA-97-8172-01A	LAS	A3B-like
NSLC-1113-T01	LAS	A3B-like
IGC-13-1146-T01	LAS	A3B-like
NSLC-1079-T01	LAS	NA
NSLC-1092-T01	LAS	NA
IGC-02-1097-T01	LAS	A3B-like
IGC-09-1042-T02	LAS	A3B-like
IGC-02-1001-T03	LAS	A3B-like
IGC-02-1169-T01	LAS	A3B-like
LU-FF1_tumor	LAS	A3B-like
NSLC-1263-T01	LAS	A3B-like
IGC-13-1174-T01	LAS	A3B-like
TCGA-73-4670-01A	LAS	A3B-like
NSLC-1212-T01	LAS	A3B-like
TCGA-69-7763-01A	LAS	NA
U6SJ7ALP	LAS	NA
FH5PJAZF	LAS	NA
NSLC-1051-T01	LAS	NA
NSLC-1084-T01	LAS	A3B-like
TCGA-MP-A4TA-01A	LAS	A3B-like
NSLC-1129-T01	LAS	NA
TCGA-MP-A4TH-01A	LAS	NA
NSLC-1087-T01	LAS	A3B-like
NSLC-1188-T01	LAS	NA
TCGA-44-7669-01A	LAS	A3B-like
IGC-08-1089-T01	LAS	A3B-like
TCGA-55-8301-01A	LAS	A3B-like
IGC-10-1055-T01	LAS	A3B-like
IGC-12-1086-T01	LAS	A3B-like
NSLC-1104-T01	LAS	NA
NSLC-1091-T01	LAS	A3B-like
NSLC-1146-T01	LAS	A3B-like
NSLC-1126-T01	LAS	A3B-like
NSLC-1189-T01	LAS	A3B-like

## Sheet: Fig. 1c
Tumor_Barcode	Tumor_Purity	Tumor_Ploidy	TMB_log2	PGA	SV_log2	SBS4_log2
LC3-tumor-1	0.19686	2.38323	-0.799907	0.250395	5.35755	8.51964
NSLC-1178-T01	0.15984	3.23418	4.80248	0.914881	6.71425	15.0792
TCGA-55-8085-01A	0.55803	2.09901	3.77143	0.275641	7.63662	14.013
NSLC-1176-T01	0.1563	1.77691	3.32236	0.45395	6.70044	13.9785
NSLC-1195-T01	0.50082	1.97844	4.00508	0.16733	5	14.4616
S01478_20100601_TPD_01.01	0.46138	3.27824	4.61689	0.914711	7.74147	15.2064
EBUS050613BA	0.42355	3.00805	4.70254	0.833017	7.75489	15.2819
NSLC-1050-T01	0.57478	2.69123	5.11686	0.806199	8.86728	15.3049
IGC-09-1086-T02	0.3057	2.68157	3.84057	0.905309	6.72792	14.1067
NSLC-1123-T01	0.61	2.03401	3.99169	0.197921	5	14.2816
TCGA-62-A46O-01A	0.82246	2.79311	5.49595	0.779561	9.02237	15.9927
NSLC-1147-T01	0.17694	2.05598	4.08218	0.257119	4.52356	14.5658
TCGA-05-4398-01A	0.33099	4.62379	5.20366	0.947357	8.17991	15.7797
NSLC-1066-T01	0.4056	3.62642	2.5494	0.951378	6.14975	13.0863
NSLC-1109-T01	0.13608	2.99482	3.73757	0.889839	5.93074	14.0427
IGC-02-1029-T01	0.45264	1.71329	5.15371	0.510771	6.91886	15.2579
NSLC-1075-T01	0.39064	3.22867	3.64998	0.895478	6.02237	14.1506
NSLC-1158-T01	0.10461	2.95509	5.40176	0.792155	6.10852	16.1127
NSLC-1073-T01	0.13328	3.18818	3.76488	0.912846	5.16993	13.8652
NSLC-1136-T01	0.39444	2.87856	6.1069	0.785019	8.91886	16.4606
NSLC-1258-T01	0.6565	2.65448	6.21375	0.817127	8.43463	16.4535
NSLC-1180-T01	0.32109	2.94634	5.4434	0.86785	8.29921	16.0382
TCGA-50-6590-01A	0.22824	3.18753	5.89655	0.901787	7.30378	16.3795
NSLC-1264-T01	0.15248	3.24633	6.11741	0.853692	6.76818	16.8591
NSLC-1067-T01	0.29029	3.1465	6.7524	0.863301	9.50978	17.2807
TCGA-64-5781-01A	0.23448	3.66246	6.10139	0.949508	6.49185	16.6882
EBUS130815A_11R	0.42882	2.56072	5.68284	0.79041	7.67948	15.4976
TCGA-44-7670-01A	0.65928	2.34061	5.97255	0.637303	9.94105	16.3597
NSLC-1199-T01	0.18088	2.65354	4.65369	0.855511	7.14975	15.0492
NSLC-1156-T01	0.39507	3.98056	6.07134	0.94987	8.06609	16.4294
TCGA-53-7624-01A	0.69292	2.83719	5.42423	0.932941	9.12412	16.0186
NSLC-1058-T01	0.2483	2.70885	5.43123	0.907772	7.78136	15.6045
TCGA-62-8399-01A	0.53784	2.26141	4.692	0.729217	7.53138	14.6575
TCGA-44-5643-01A	0.56056	1.55437	3.0895	0.578017	6.89482	12.5948
NSLC-1153-T01	0.64134	1.63017	3.31616	0.260439	6.79442	12.6076
TCGA-50-6592-01A	0.2814	2.36496	4.24141	0.816965	8.59619	14.4182
TCGA-78-8640-01A	0.34545	2.67946	5.50188	0.661187	9.1472	15.2656
TCGA-35-5375-01A	0.53955	4.43134	4.63478	0.94174	8.71425	#NAME?
NSLC-1065-T01	0.13706	3.02358	4.161	0.806966	6.94251	14.3202
NSLC-1184-T01	0.18088	1.95708	2.22534	0.381333	6.14975	11.8198
IGC-11-1053-T02	0.6901	3.22387	4.26946	0.920233	6.40939	14.6964
IGC-03-1294-T03	0.7562	1.6897	4.58238	0.347238	8.61102	15.0085
IGC-12-1088-T01	0.66464	2.56845	4.86303	0.687454	7.90689	14.9793
S01346_20100601_TPD_01.01	0.4998	3.35235	4.48153	0.945525	7.49985	14.4008
IGC-10-1021-T04	0.24432	2.94924	4.26006	0.878667	6.91886	14.7183
NSLC-1257-T01	0.49392	2.10125	3.42039	0.467054	6.98868	13.6751
NSLC-1055-T01	0.1001	3.34393	3.32973	0.868534	8.34873	13.8049
TCGA-86-7711-01A	0.31449	1.8511	3.82011	0.559926	7.43463	13.7553
TCGA-86-7954-01A	0.26936	4.40332	3.9105	0.883732	8.36632	13.9872
TCGA-55-8614-01A	0.32	3.96226	3.48558	0.948039	6.79442	13.0312
IGC-10-1061-T01	0.6951	2.83748	3.62363	0.871778	9.36632	#NAME?
TCGA-J2-A4AD-01A	0.58632	1.68655	3.91585	0.277839	7.74819	13.7329
NSLC-1159-T01	0.11904	4.18399	3.16037	0.946596	5.70044	13.196
IGC-03-1254-T10	0.89088	3.13745	3.29552	0.950793	6.06609	13.0782
NSLC-1179-T01	0.53265	2.5812	3.80746	0.856428	9.36194	13.5907
NSLC-1063-T01	0.2037	2.82749	1.26198	0.945017	5.55459	10.9024
TCGA-05-4422-01A	0.61752	1.97509	0.505691	0.237186	7.88264	#NAME?
TCGA-50-5939-01A	0.32333	1.76127	2.28065	0.295408	6.55459	12.0678
IGC-10-1045-T01	0.89726	3.39401	3.75956	0.877032	8.96	13.3811
IGC-09-1113-T01	0.34704	2.8132	2.76686	0.83709	8.43045	#NAME?
E01014101	0.61065	2.78344	2.5657	0.858813	8.35315	12.432
TCGA-78-7162-01A	0.29	2.02289	1.68931	0.175822	6.49185	11.5275
NSLC-1115-T01	0.5379	2.4225	5.05919	0.766239	8.98014	15.6308
EBUS270313A_P	0.25866	3.08989	4.03186	0.79624	5.16993	14.1364
NSLC-1205-T01	0.2755	2.56378	4.68839	0.823459	7.8009	15.0797
TCGA-49-4487-01A	0.16881	3.03437	4.59746	0.755076	8.17493	14.9338
NSLC-1128-T01	0.16512	1.98191	4.81409	0.530868	6.14975	15.1449
IGC-03-1267-T01	0.29145	2.45473	3.73009	0.714251	6.76818	13.4752
NSLC-1249-T01	0.70416	2.11115	3.43498	0.296421	5.64386	13.6932
IGC-04-1041-T03	0.74088	2.79278	4.36537	0.898434	8.52356	14.0731
NSLC-1096-T01	0.42042	1.87114	3.74167	0.166884	7.82018	13.9742
NSLC-1145-T01	0.54324	2.8388	5.46501	0.907325	7.19967	16.1388
IGC-11-1120-T01	0.14658	4.27845	3.07147	0.947267	6.39232	12.9226
NSLC-1175-T01	0.23437	1.79746	3.17156	0.393902	5.78136	13.3817
NSLC-1259-T01	0.4995	1.82242	4.7639	0.381904	6.90689	15.0868
TCGA-97-8174-01A	0.3123	3.61193	3.19364	0.950904	7.35755	13.4151
TCGA-55-6979-01A	0.18221	3.26675	3.39734	0.917485	6.33985	13.3779
TCGA-38-7271-01A	0.174416	2.31828	2.59479	0.226843	3.90689	12.48
TCGA-55-7574-01A	0.1001	4.48039	4.0853	0.944034	7.91886	13.9085
TCGA-49-6742-01A	0.49248	3.46121	3.91906	0.94856	6.71425	13.1355
TCGA-55-6712-01A	0.26858	3.34124	3.00181	0.869281	7.30378	12.0647
TCGA-MP-A4T2-01A	0.28728	1.90913	1.93307	0.703693	3.90689	11.5565
IGC-12-1069-T01	0.21965	3.70604	3.76118	0.922106	7.39232	13.8153
TCGA-55-A4DF-01A	0.43215	3.21273	4.97492	0.921256	8.40514	14.5406
E01317102	0.52938	3.38496	3.31548	0.905516	6.72792	13.0196
NSLC-1112-T01	0.375566	2.88441	3.46123	0.666405	8.67596	12.9549
TCGA-78-7152-01A	0.54936	1.95217	3.14484	0.170124	6.33985	12.9374
NSLC-1089-T01	0.49637	2.89432	4.4086	0.918742	7.3837	14.7331
IGC-12-1114-T01	0.54486	3.16733	4.04129	0.916998	7.65105	13.2985
NSLC-1124-T01	0.909	3.00112	4.37485	0.922328	9.54882	14.0035
IGC-02-1105-T01	0.6688	1.7183	3.16763	0.43479	7.90689	13.216
TCGA-44-7660-01A	0.5976	3.16571	4.34546	0.931058	9.3443	14.549
IGC-11-1132-T01	0.28304	1.58652	2.78843	0.600745	8.633	12.3066
TCGA-97-A4M2-01A	0.14686	2.02462	0.573552	0.184564	4.70044	10.7074
NSLC-1201-T01	0.32175	1.92504	4.47569	0.351726	6.47573	14.7501
IGC-13-1081-T01	0.24325	2.57597	2.89373	0.847318	5.78136	12.9963
TCGA-55-8208-01A	0.1009	4.449	3.89741	0.939454	6.79442	13.9674
NSLC-1261-T01	0.2058	2.4483	3.41397	0.758384	6.18982	13.1763
NSLC-1099-T01	0.1476	2.60682	3.59831	0.850225	6.26679	14.1361
TCGA-91-8499-01A	0.8016	2.61865	3.77251	0.828698	8.56224	13.1066
IGC-04-1089-T01	0.28971	2.83743	3.41867	0.768263	8.67243	13.763
S01405_20100602_TPD_01.01	0.52104	1.82344	3.88265	0.411156	5.83289	14.2148
NSLC-1183-T01	0.28952	3.08962	4.36095	0.934484	8.01681	14.4041
QY22ZAH2	0.48069	3.50641	3.79449	0.938024	6.2854	14.4369
IGC-08-1024-T01	0.6432	2.5567	3.22558	0.686822	6.98868	13.4539
NSLC-1265-T01	0.36015	1.93402	2.42399	0.10689	7.27612	12.4014
NSLC-1149-T01	0.4293	2.07219	3.26716	0.276664	6.52356	13.2192
NSLC-1208-T01	0.794112	2.25026	2.95128	0.283495	6.62936	13.2064
NSLC-1088-T01	0.172909	4.03806	2.60625	0.810391	5.72792	12.9352
IGC-02-1017-T01	0.46859	1.59376	3.96856	0.607231	7.89482	12.967
NSLC-1140-T01	0.21076	2.92416	3.04976	0.841423	5.85798	13.1502
IGC-03-1265-T04	0.22724	3.50705	3.51038	0.903916	7.18982	14.3587
NSLC-1194-T01	0.3546	2.93238	3.45028	0.763224	7.01123	13.5949
TCGA-75-7031-01A	0.47188	3.83136	3.34905	0.943071	8.29462	13.1339
IGC-10-1037-T03	0.33635	3.42294	4.57193	0.906811	6.80735	14.6815
TCGA-44-3398-01A	0.23046	2.06385	3.23999	0.143886	4.90689	13.4666
TCGA-55-A493-01A	0.15435	3.36362	4.2465	0.933827	7.55459	14.4854
NSLC-1157-T01	0.14644	2.06642	3.56672	0.444229	6.26679	13.7481
NSLC-1171-T01	0.19992	2.00835	2.89837	0.262939	5.70044	13.0627
NSLC-1252-T01	0.3048	3.11401	4.33465	0.945764	8.46352	14.1815
NSLC-1254-T01	0.3612	4.20947	3.76636	0.949864	7.24793	13.5215
IGC-11-1085-T02	0.42294	1.81786	5.17794	0.180706	6.45943	15.0692
NSLC-1101-T01	0.14	2.0046	3.30104	0.00566629	2.32193	13.7216
NSLC-1117-T01	0.3968	3.10342	3.72114	0.885686	9.16993	13.5494
IGC-11-1108-T02	0.38649	3.44189	3.79365	0.949048	6.44294	13.5609
NSLC-1056-T01	0.27092	1.57914	3.95686	0.421823	5.32193	13.9973
NSLC-1100-T01	0.27552	2.77107	4.77839	0.862383	6.78136	15.2826
NSLC-1076-T01	0.3144	2.65167	4.1644	0.865005	8.27612	14.4359
TCGA-49-6743-01A	0.26649	2.86854	5.56081	0.832577	7.61471	15.8801
TCGA-55-7570-01A	0.56202	1.7397	4.54813	0.321068	6.94251	14.1911
TCGA-35-4122-01A	0.21084	3.14531	4.24108	0.898708	8.34873	14.2864
IGC-10-1185-T01	0.62434	2.97537	3.91793	0.944226	7.08746	13.4238
IGC-11-1087-T02	0.87118	2.0774	4.11389	0.574755	7.18982	14.0913
NSLC-1120-T01	0.42504	2.70711	4.77623	0.806656	7.54689	15.0367
TCGA-49-4507-01A	0.32604	2.63144	3.24742	0.796364	7.49985	13.442
NSLC-1260-T01	0.1152	1.81936	4.79635	0.310935	5.20945	15.2931
NSLC-1057-T01	0.125375	3.72867	3.61216	0.905758	5.12928	14.093
NSLC-1253-T01	0.58638	2.00025	4.53415	0.1847	5	14.685
TCGA-62-A46P-01A	0.7035	2.03666	3.9609	0.263722	5.90689	14.3923
NSLC-1116-T01	0.11904	1.9851	0.752954	0.00299777	3	11.4336
NSLC-1133-T01	0.1044	3.38964	3.02452	0.741753	4.39232	13.6247
NSLC-1162-T01	0.16384	3.70334	4.03323	0.88644	7	14.3089
NSLC-1174-T01	0.25075	3.14533	4.15137	0.882129	5.52356	14.5775
NSLC-1160-T01	0.134402	3.64389	2.99816	0.798338	5.55459	13.5943
NSLC-1097-T01	0.135168	3.47571	2.50664	0.785025	6.39232	13.2149
NSLC-1266-T01	0.1425	2.01501	3.79569	0.00103084	5.61471	14.4393
NSLC-1086-T01	0.18734	3.3023	5.12458	0.899994	6.79442	15.5856
TCGA-53-7626-01A	0.27066	3.3907	4.89552	0.933315	6.61471	14.8587
TCGA-55-A48X-01A	0.287	1.78551	4.63074	0.308988	5.12928	14.9141
NSLC-1095-T01	0.33985	1.72373	3.92949	0.263671	5.88264	14.202
NSLC-1111-T01	0.148668	2.04189	3.97499	0.717696	4.75489	14.1531
NSLC-1211-T01	0.171	3.45098	3.99628	0.900295	6.22882	14.1237
NSLC-1187-T01	0.21315	3.10472	5.17354	0.918573	8.04985	15.8297
TCGA-MP-A4TC-01A	0.296301	2.96252	4.01637	0.794917	4.9542	14.6237
NSLC-1170-T01	0.2937	3.18925	5.23129	0.90666	5.72792	15.1403
NSLC-1207-T01	0.17226	1.9498	2.46119	0.217677	8.21432	12.863
NSLC-1182-T01	0.14752	1.99747	3.3662	0.00595551	6.89482	13.5634
NSLC-1186-T01	0.1452	2.56665	3.56312	0.758072	7.01123	14.0369
NSLC-1200-T01	0.135803	2.44452	4.08186	0.825201	7.70044	14.5272
TCGA-97-8179-01A	0.53583	2.78786	3.27649	0.948574	6.06609	13.5886
TCGA-97-A4LX-01A	0.11132	3.59043	3.90945	0.945474	6.50779	13.7168
NSLC-1077-T01	0.4158	2.62465	4.71342	0.807954	8.8009	15.1014
S01356_20100601_TPD_01.01	0.32704	3.315	4.37316	0.907757	5.97728	14.168
TCGA-55-8299-01A	0.1064	2.21306	2.58981	0.456213	5.9542	12.8275
TCGA-86-8673-01A	0.3944	2.50186	4.73168	0.698331	8.57365	15.2723
NSLC-1110-T01	0.33456	3.26327	3.89171	0.8649	6.97728	14.3478
NSLC-1167-T01	0.111765	3.92306	4.2656	0.940406	6.37504	14.7321
AEIUFAVJ	0.48192	3.68589	3.20423	0.953909	7.42626	13.6136
IGC-02-1016-T01	0.33728	3.21776	4.1975	0.943902	7.30378	14.3277
NSLC-1185-T01	0.12753	2.92938	3.70741	0.843634	5.12928	13.8015
TCGA-97-7937-01A	0.61183	2.76578	4.72464	0.68545	7.40088	14.8234
NSLC-1193-T01	0.78146	3.07402	5.72289	0.796432	7.7211	15.7682
E00934102	0.42742	3.12753	5.08471	0.826554	7.45943	14.5802
NSLC-1093-T01	0.11568	1.98711	0.372099	0.00612592	0	10.9944
NSLC-1122-T01	0.2605	3.67559	4.67965	0.944983	7.45943	15.1214
S01331_20100601_TPD_01.01	0.43604	1.91301	3.72505	0.328709	7.18982	14.1352
NSLC-1139-T01	0.175154	1.80607	5.03348	0.487486	6.42626	15.6186
NSLC-1072-T01	0.1995	2.00732	5.54116	0.638227	7.21917	15.968
NSLC-1163-T01	0.2185	4.13215	5.36355	0.936357	8.02791	15.8736
TCGA-44-8117-01A	0.68407	2.69324	5.38358	0.83766	7.53138	15.7926
NSLC-1256-T01	0.33184	3.07623	4.89995	0.905887	7.05528	15.427
NSLC-1135-T01	0.44528	3.13016	6.53588	0.838719	8.27146	16.584
TCGA-44-4112-01A	0.57456	2.08166	4.5649	0.335635	7.90689	14.9455
E01278101	0.41287	1.95905	3.81878	0.133292	5.49185	14.0116
NSLC-1082-T01	0.105	1.7544	3.28111	0.255313	5.64386	13.6114
NSLC-1210-T01	0.43215	2.68785	6.31056	0.834345	8.5812	16.9409
IGC-04-1164-T01	0.32544	3.64455	6.74803	0.947589	9.08746	17.3004
NSLC-1069-T01	0.35676	2.45905	5.22449	0.796079	7.82655	16.0148
TCGA-NJ-A4YQ-01A	0.3051	1.66812	5.99969	0.497682	7.17991	16.7045
5V8LTAZB	0.36778	3.55719	6.48784	0.817271	7.21917	17.2088
NSLC-1094-T01	0.37407	3.06323	5.84107	0.922616	7.42626	16.3465
NSLC-1105-T01	0.10527	3.3875	5.2126	0.950257	6.45943	15.7666
NSLC-1119-T01	0.116919	2.42507	-0.142871	0.00143227	3.90689	10.4635
TCGA-50-5930-01A	0.36038	2.08348	5.84945	0.357825	7.37504	17.3086
IGC-09-1008-T01	0.5018	2.98675	4.71745	0.908241	6.52356	14.5215
LU-FF62_tumor	0.5346	3.17343	5.69463	0.782437	7.70736	16.1417
LU-FF53_tumor	0.41839	3.6597	5.57274	0.934234	7.35755	15.9661
NSLC-1197-T01	0.4176	2.94545	7.04088	0.91488	7.48382	17.6206
NSLC-1255-T01	0.15048	2.17927	3.13436	0.520093	5.67243	13.6309
NSLC-1172-T01	0.45225	3.49246	4.62398	0.948204	6.45943	15.3273
TCGA-86-8358-01A	0.7622	3.21792	5.89952	0.891464	9.25739	16.5332
TCGA-95-7039-01A	0.58056	2.67706	6.42308	0.680408	8.94251	16.997
EBUS240713B	0.57008	2.12174	3.48481	0.282097	6.42626	13.9385
NSLC-1074-T01	0.36108	1.7266	1.20516	0.433726	4.80735	11.2318
NSLC-1161-T01	0.25866	3.36523	1.69028	0.95655	7.48382	11.272
NSLC-1196-T01	0.61488	2.37313	3.18444	0.83087	9.96	12.4522
IGC-04-1059-T02	0.2515	2.85139	3.13011	0.858691	6.40939	13.941
S01467_20100615_TPD_01.01	0.86946	3.40387	3.72796	0.922963	7.96578	13.3476
NSLC-1107-T01	0.35388	3.00751	4.77816	0.889998	7.78136	14.6244
TCGA-MP-A5C7-01A	0.86344	1.9431	1.31647	0.209406	6.04439	10.8781
IGC-10-1180-T01	0.60121	3.4984	3.43763	0.941951	4.85798	#NAME?
IGC-10-1044-T01	0.71355	3.18706	3.78121	0.945231	8.14975	13.8373
IGC-13-1182-T01	0.1572	3.1648	3.12426	0.892144	6.61471	12.5918
S01404_20100615_TPD_01.01	0.61814	2.72286	3.30299	0.815709	6.6865	13.7379
NSLC-1070-T01	0.57072	2.9832	4.85837	0.829713	7.75489	15.1359
S00488_20090826_TPD_01.01	0.51816	2.92355	4.4639	0.834894	7.76155	15.0702
TCGA-05-4382-01A	0.234	2.7149	6.56618	0.732631	8.40939	16.8243
TCGA-55-8510-01A	0.27898	2.7904	4.37195	0.870795	7.25739	14.7253
NSLC-1262-T01	0.21919	3.03447	3.91386	0.872877	8.19967	14.0463
TCGA-97-A4M3-01A	0.67932	1.99015	3.41073	0.266682	8	13.419
TCGA-55-6969-01A	0.25272	2.69718	5.03793	0.716681	8.55459	15.031
TCGA-55-8507-01A	0.64704	2.61565	5.7827	0.645368	8.29921	15.8769
NSLC-1203-T01	0.24175	3.77579	4.62935	0.950816	6.20945	15.0521
TCGA-55-A492-01A	0.544923	3.87602	4.14466	0.940262	5.80735	14.6074
16MH0041_P2	0.32384	3.52884	2.90533	0.915634	7.56986	13.1553
16MH0053_7	0.69292	1.6835	4.22378	0.386158	8.00562	14.6777
IGC-02-1074-T01	0.97769	2.38656	3.06313	0.860217	8.10329	12.5772
NSLC-1064-T01	0.33728	1.63476	3.07115	0.476661	7.53916	13.6708
NSLC-1250-T01	0.60822	2.80617	3.70528	0.791631	7.27612	13.8938
IGC-04-1154-T01	0.32043	3.53608	4.38551	0.949138	5.78136	15.0287
TCGA-69-8255-01A	0.38076	3.1169	4.25868	0.911074	8.28077	13.9875
NSLC-1168-T01	0.74775	1.98059	3.02447	0.241129	7.49185	13.6772
S01381_20100615_TPD_01.01	0.62181	3.48389	2.96742	0.94097	7.05528	13.4037
2GUGKAEN	0.14014	4.19798	3.64117	0.926739	6.45943	14.2819
NSLC-1061-T01	0.20517	3.00068	3.79562	0.640987	6.88264	14.0779
IGC-03-1076-T06	0.3016	3.11056	3.32746	0.942	7.11894	13.2608
NSLC-1125-T01	0.61876	3.58568	3.41972	0.949135	8.09803	13.4426
NSLC-1059-T01	0.68904	3.32065	4.16485	0.844684	7.5157	14.1025
NSLC-1191-T01	0.4949	2.90226	3.58062	0.8295	6.79442	13.8374
NSLC-1213-T01	0.17714	2.7137	2.57994	0.721441	4.90689	13.0763
NSLC-1090-T01	0.27076	2.6207	1.1997	0.593091	5.97728	10.8297
NSLC-1080-T01	0.37404	2.96544	2.29278	0.785391	6.61471	12.1056
NSLC-1132-T01	0.57798	3.27305	3.59356	0.920739	6.93074	13.409
NSLC-1068-T01	0.5916	1.88809	2.02364	0.19473	8.13443	12.1551
NSLC-1098-T01	0.21441	4.06748	2.02474	0.913865	6.52356	11.8478
NSLC-1152-T01	0.14238	2.93356	2.48885	0.804454	6.72792	12.647
TCGA-50-5931-01A	0.77922	3.46177	4.12277	0.946916	7.53916	14.0501
IGC-02-1194-T01	0.459	3.11863	3.31557	0.948432	7.7211	13.0343
IGC-03-1026-T02	0.74444	3.06504	4.71987	0.844915	7.56224	15.0973
NSLC-1052-T01	0.63189	2.32344	4.6063	0.661497	9.07414	15.4182
IGC-03-1049-T03	0.72854	1.92217	4.06904	0.398336	7.31288	13.655
TCGA-91-7771-01A	0.5145	2.91975	3.66579	0.698637	8.90989	14.4329
NSLC-1118-T01	0.242	2.71181	4.02099	0.883984	7.20945	13.493
NSLC-1060-T01	0.46295	2.81992	3.02364	0.823849	7.98299	12.8202
IGC-10-1141-T01	0.21861	3.0945	1.8171	0.913174	5.52356	10.9687
IGC-02-1025-T01	0.8946	3.22143	2.46737	0.920757	6.79442	12.5536
IGC-03-1088-T03	0.49294	3.1346	2.53291	0.891197	7.64386	11.8895
17MH0022_4R	0.5292	4.4407	4.85872	0.944083	9.35315	15.0895
NSLC-1106-T01	0.44616	1.86645	2.03233	0.101074	5.90689	12.3446
NSLC-1114-T01	0.33216	2.97586	2.79258	0.817438	6.37504	12.9135
NSLC-1121-T01	0.24725	4.55396	5.73041	0.946108	8.55459	16.2213
TCGA-78-7155-01A	0.83166	2.33661	6.40517	0.80154	8.59246	16.9637
TCGA-50-5049-01A	0.17478	2.96667	5.80882	0.891117	7.46761	16.3834
NSLC-1081-T01	0.1437	3.04169	3.57806	0.905704	6.59991	13.935
TCGA-91-A4BC-01A	0.22471	2.73351	4.77254	0.799676	7.85798	14.9164
LU-FF85_tumor	0.21428	3.3764	4.10344	0.905678	6.65821	14.275
NSLC-1071-T01	0.39117	2.85125	4.71157	0.815022	8.69697	14.892
NSLC-1131-T01	0.38	2.94167	5.85606	0.810296	8.59246	16.3571
NSLC-1190-T01	0.26676	3.14901	4.65814	0.821304	7.90689	14.8233
16MH0062_P	0.37908	3.13251	4.46722	0.780754	6.89482	14.8137
NSLC-1138-T01	0.33066	3.28471	4.79825	0.852149	8.87036	15.2708
IGC-03-1263-T05	0.7976	3.22206	5.15816	0.943259	6.40939	15.4017
TCGA-64-5779-01A	0.44044	2.91712	4.46974	0.80006	8.11374	14.7222
NSLC-1192-T01	0.47846	3.43384	3.98406	0.897036	6.98868	14.5035
NSLC-1198-T01	0.38702	1.74978	2.91553	0.388338	6.32193	13.6216
TCGA-97-8172-01A	0.31403	3.8389	3.79662	0.952436	4.52356	14.1321
NSLC-1113-T01	0.32606	2.72423	4.91306	0.764494	9.60918	14.0505
IGC-13-1146-T01	0.72936	3.55199	4.0346	0.919332	7.70736	13.9661
NSLC-1079-T01	0.12712	2.00082	-1.14485	0.006395	2.32193	9.03067
NSLC-1092-T01	0.391513	4.17025	3.41712	0.941135	6.75489	13.2883
IGC-02-1097-T01	0.8056	3.15522	3.44749	0.889684	8.36194	12.8644
IGC-09-1042-T02	0.22379	2.96014	3.44316	0.902934	6.90689	12.192
IGC-02-1001-T03	0.83498	2.82635	3.63125	0.857004	7.93074	13.279
IGC-02-1169-T01	0.53508	1.75678	3.74776	0.432737	6.94251	13.3633
LU-FF1_tumor	0.1554	3.35827	2.34385	0.908414	8.06609	11.5976
NSLC-1263-T01	0.6132	2.617	4.0058	0.84853	8.10329	14.2195
IGC-13-1174-T01	0.7761	3.3159	4.14768	0.882072	8.46352	13.9443
TCGA-73-4670-01A	0.5982	2.78773	4.33203	0.85524	7.46761	14.727
NSLC-1212-T01	0.952225	4.0415	2.48165	0.949319	5.42626	12.8289
TCGA-69-7763-01A	0.3619	2.60556	1.99524	0.758735	6.88264	12.1555
U6SJ7ALP	0.48807	2.12999	3.09255	0.122809	6.10852	13.3233
FH5PJAZF	0.5795	1.82857	3.46538	0.205851	6.58496	13.4445
NSLC-1051-T01	0.1002	4.00576	0.554137	0.835195	3.70044	11.1478
NSLC-1084-T01	0.1083	1.98568	4.24501	0.678493	5.16993	13.9299
TCGA-MP-A4TA-01A	0.148333	3.70804	4.55079	0.948051	7.39232	14.1483
NSLC-1129-T01	0.1032	4.87172	3.00164	0.952043	5.32193	13.6154
TCGA-MP-A4TH-01A	0.41902	2.10415	2.82268	0.218292	5.75489	13.1633
NSLC-1087-T01	0.1003	3.30482	3.33512	0.925894	6.20945	13.7162
NSLC-1188-T01	0.182687	1.98089	3.46878	0.439932	5.35755	14.3669
TCGA-44-7669-01A	0.501	3.33185	4.52426	0.901677	8.41785	14.5295
IGC-08-1089-T01	0.58744	1.92812	3.05587	0.389487	6.04439	13.0985
TCGA-55-8301-01A	0.23875	2.8163	4.0099	0.676105	6.87036	13.7416
IGC-10-1055-T01	0.86478	1.77726	4.63445	0.354098	7.05528	14.4693
IGC-12-1086-T01	0.483	3.33966	4.56772	0.887478	8.06609	14.513
NSLC-1104-T01	0.11484	1.99483	-0.828289	0.00645701	5.70044	9.53528
NSLC-1091-T01	0.46416	1.99597	3.21108	0.28233	6.94251	13.7091
NSLC-1146-T01	0.1425	2.40578	3.07812	0.777185	8.53138	12.7865
NSLC-1126-T01	0.52632	3.59282	3.60823	0.888534	8.86728	13.8494
NSLC-1189-T01	0.40521	3.53573	2.77546	0.884579	6.56986	13.0137

## Sheet: Fig. 1d
Gene	Mutation_Frequency	Enriched_Subtype	Regression_coefficient	p.value	FDR
KRAS	0.288026	LAS	-0.923153	0.00111953	0.0324665
PIK3CA	0.0647249	HAS	1.44443	0.0081468	0.118129
TP53	0.605178	HAS	0.577873	0.0266959	0.25806
ERBB2	0.0194175	HAS	2.39521	0.044639	0.323633
MB21D2	0.0226537	HAS	1.88978	0.0937073	0.383852
SETD2	0.0550162	HAS	0.792548	0.141418	0.383852
SMARCA4	0.135922	HAS	0.511537	0.142383	0.383852
CDK12	0.0291262	HAS	1.10664	0.143814	0.383852
STK11	0.216828	LAS	-0.436065	0.151462	0.383852
KMT2D	0.119741	HAS	0.537285	0.152106	0.383852
PDE4DIP	0.0517799	HAS	0.766599	0.164247	0.383852
EGFR	0.0582524	LAS	-0.762377	0.169749	0.383852
ATF7IP	0.0614887	LAS	-0.743857	0.172072	0.383852
RB1	0.0809061	HAS	0.55536	0.2174	0.443182
ROBO2	0.106796	LAS	-0.493464	0.229232	0.443182
BRAF	0.0485437	HAS	0.578629	0.289729	0.525134
KEAP1	0.242718	HAS	0.270818	0.325355	0.555018
RBM10	0.0809061	HAS	0.372213	0.388544	0.618238
PTEN	0.0614887	HAS	0.436104	0.41772	0.618238
ARID2	0.0711974	HAS	0.361074	0.426371	0.618238
CDKN2A	0.0906149	HAS	0.295697	0.476778	0.658408
NF1	0.10356	LAS	-0.198566	0.627182	0.815134
CBL	0.0194175	LAS	-0.380001	0.677575	0.815134
AR	0.0420712	HAS	0.198801	0.736314	0.815134
ARID1A	0.0776699	HAS	0.137249	0.756424	0.815134
KMT2C	0.106796	LAS	-0.112226	0.781711	0.815134
NRG1	0.0809061	LAS	-0.128066	0.785362	0.815134
TGFBR2	0.0226537	HAS	0.217278	0.787026	0.815134
MGA	0.106796	LAS	-0.0437095	0.909194	0.909194

## Sheet: Fig. 1e
Tumor_Barcode	Subtype	TE_Insertion
LC3-tumor-1	HAS	0
NSLC-1178-T01	HAS	0
TCGA-55-8085-01A	HAS	4.64386
NSLC-1176-T01	HAS	0
NSLC-1195-T01	HAS	1.58496
S01478_20100601_TPD_01.01	HAS	0
EBUS050613BA	HAS	2.32193
NSLC-1050-T01	HAS	4.32193
IGC-09-1086-T02	HAS	1.58496
NSLC-1123-T01	HAS	1
TCGA-62-A46O-01A	HAS	7.6865
NSLC-1147-T01	HAS	1
TCGA-05-4398-01A	HAS	0
NSLC-1066-T01	HAS	5.93074
NSLC-1109-T01	HAS	0
IGC-02-1029-T01	HAS	5.88264
NSLC-1075-T01	HAS	1
NSLC-1158-T01	HAS	1
NSLC-1073-T01	HAS	0
NSLC-1136-T01	HAS	3.58496
NSLC-1258-T01	HAS	3
NSLC-1180-T01	HAS	2.80735
TCGA-50-6590-01A	HAS	5.08746
NSLC-1264-T01	HAS	1.58496
NSLC-1067-T01	HAS	7.26679
TCGA-64-5781-01A	HAS	1
EBUS130815A_11R	HAS	0
TCGA-44-7670-01A	HAS	4.52356
NSLC-1199-T01	HAS	2
NSLC-1156-T01	HAS	2.32193
TCGA-53-7624-01A	HAS	5.20945
NSLC-1058-T01	HAS	2
TCGA-62-8399-01A	HAS	4.70044
TCGA-44-5643-01A	HAS	6.2854
NSLC-1153-T01	HAS	1.58496
TCGA-50-6592-01A	HAS	3.45943
TCGA-78-8640-01A	HAS	5.97728
TCGA-35-5375-01A	HAS	2
NSLC-1065-T01	HAS	1.58496
NSLC-1184-T01	HAS	0
IGC-11-1053-T02	HAS	6.39232
IGC-03-1294-T03	HAS	8.08746
IGC-12-1088-T01	HAS	5.83289
S01346_20100601_TPD_01.01	HAS	0
IGC-10-1021-T04	HAS	6.10852
NSLC-1257-T01	HAS	1.58496
NSLC-1055-T01	HAS	1
TCGA-86-7711-01A	HAS	2.58496
TCGA-86-7954-01A	HAS	3.70044
TCGA-55-8614-01A	HAS	2.80735
IGC-10-1061-T01	HAS	8.62936
TCGA-J2-A4AD-01A	HAS	2.32193
NSLC-1159-T01	HAS	0
IGC-03-1254-T10	HAS	6.85798
NSLC-1179-T01	HAS	6.75489
NSLC-1063-T01	HAS	0
TCGA-05-4422-01A	HAS	0
TCGA-50-5939-01A	HAS	1
IGC-10-1045-T01	HAS	4.58496
IGC-09-1113-T01	HAS	8.0607
E01014101	HAS	1.58496
TCGA-78-7162-01A	HAS	1.58496
NSLC-1115-T01	HAS	1.58496
EBUS270313A_P	HAS	0
NSLC-1205-T01	HAS	0
TCGA-49-4487-01A	HAS	0
NSLC-1128-T01	HAS	1
IGC-03-1267-T01	HAS	1
NSLC-1249-T01	HAS	4.45943
IGC-04-1041-T03	HAS	7.11894
NSLC-1096-T01	HAS	3.70044
NSLC-1145-T01	HAS	0
IGC-11-1120-T01	HAS	3
NSLC-1175-T01	HAS	1
NSLC-1259-T01	HAS	3.16993
TCGA-97-8174-01A	HAS	0
TCGA-55-6979-01A	HAS	0
TCGA-38-7271-01A	HAS	0
TCGA-55-7574-01A	HAS	4.90689
TCGA-49-6742-01A	HAS	3.80735
TCGA-55-6712-01A	HAS	0
TCGA-MP-A4T2-01A	HAS	1.58496
IGC-12-1069-T01	HAS	0
TCGA-55-A4DF-01A	HAS	2.80735
E01317102	HAS	1
NSLC-1112-T01	HAS	0
TCGA-78-7152-01A	HAS	1
NSLC-1089-T01	HAS	5.67243
IGC-12-1114-T01	HAS	6.65821
NSLC-1124-T01	HAS	2.80735
IGC-02-1105-T01	HAS	4.32193
TCGA-44-7660-01A	HAS	7.20945
IGC-11-1132-T01	HAS	2.32193
TCGA-97-A4M2-01A	HAS	1
NSLC-1201-T01	HAS	2.32193
IGC-13-1081-T01	HAS	3.32193
TCGA-55-8208-01A	HAS	0
NSLC-1261-T01	HAS	1
NSLC-1099-T01	HAS	0
TCGA-91-8499-01A	HAS	5.39232
IGC-04-1089-T01	HAS	5.04439
S01405_20100602_TPD_01.01	HAS	0
NSLC-1183-T01	HAS	2.80735
QY22ZAH2	HAS	2.32193
IGC-08-1024-T01	HAS	1.58496
NSLC-1265-T01	HAS	1
NSLC-1149-T01	HAS	1
NSLC-1208-T01	HAS	1.58496
NSLC-1088-T01	HAS	2
IGC-02-1017-T01	HAS	5.12928
NSLC-1140-T01	HAS	0
IGC-03-1265-T04	HAS	1
NSLC-1194-T01	HAS	1
TCGA-75-7031-01A	HAS	2.32193
IGC-10-1037-T03	HAS	6.71425
TCGA-44-3398-01A	HAS	0
TCGA-55-A493-01A	HAS	2.32193
NSLC-1157-T01	HAS	2
NSLC-1171-T01	HAS	0
NSLC-1252-T01	HAS	3
NSLC-1254-T01	HAS	0
IGC-11-1085-T02	HAS	0
NSLC-1101-T01	HAS	1
NSLC-1117-T01	HAS	1
IGC-11-1108-T02	HAS	0
NSLC-1056-T01	HAS	1.58496
NSLC-1100-T01	HAS	0
NSLC-1076-T01	HAS	3.58496
TCGA-49-6743-01A	HAS	5.16993
TCGA-55-7570-01A	HAS	3.32193
TCGA-35-4122-01A	HAS	3.45943
IGC-10-1185-T01	HAS	3.32193
IGC-11-1087-T02	HAS	3.45943
NSLC-1120-T01	HAS	5.75489
TCGA-49-4507-01A	HAS	1
NSLC-1260-T01	LAS	0
NSLC-1057-T01	LAS	1
NSLC-1253-T01	LAS	2
TCGA-62-A46P-01A	LAS	1
NSLC-1116-T01	LAS	1
NSLC-1133-T01	LAS	0
NSLC-1162-T01	LAS	1
NSLC-1174-T01	LAS	0
NSLC-1160-T01	LAS	1.58496
NSLC-1097-T01	LAS	0
NSLC-1266-T01	LAS	0
NSLC-1086-T01	LAS	2.80735
TCGA-53-7626-01A	LAS	1
TCGA-55-A48X-01A	LAS	0
NSLC-1095-T01	LAS	1
NSLC-1111-T01	LAS	0
NSLC-1211-T01	LAS	0
NSLC-1187-T01	LAS	1
TCGA-MP-A4TC-01A	LAS	1.58496
NSLC-1170-T01	LAS	1
NSLC-1207-T01	LAS	1
NSLC-1182-T01	LAS	1.58496
NSLC-1186-T01	LAS	1
NSLC-1200-T01	LAS	0
TCGA-97-8179-01A	LAS	1.58496
TCGA-97-A4LX-01A	LAS	0
NSLC-1077-T01	LAS	0
S01356_20100601_TPD_01.01	LAS	0
TCGA-55-8299-01A	LAS	1
TCGA-86-8673-01A	LAS	2
NSLC-1110-T01	LAS	0
NSLC-1167-T01	LAS	0
AEIUFAVJ	LAS	0
IGC-02-1016-T01	LAS	6.33985
NSLC-1185-T01	LAS	0
TCGA-97-7937-01A	LAS	0
NSLC-1193-T01	LAS	1.58496
E00934102	LAS	1.58496
NSLC-1093-T01	LAS	0
NSLC-1122-T01	LAS	1.58496
S01331_20100601_TPD_01.01	LAS	0
NSLC-1139-T01	LAS	0
NSLC-1072-T01	LAS	0
NSLC-1163-T01	LAS	0
TCGA-44-8117-01A	LAS	2.32193
NSLC-1256-T01	LAS	1.58496
NSLC-1135-T01	LAS	2.32193
TCGA-44-4112-01A	LAS	1.58496
E01278101	LAS	0
NSLC-1082-T01	LAS	1
NSLC-1210-T01	LAS	3.58496
IGC-04-1164-T01	LAS	3.70044
NSLC-1069-T01	LAS	3.80735
TCGA-NJ-A4YQ-01A	LAS	0
5V8LTAZB	LAS	1.58496
NSLC-1094-T01	LAS	2.32193
NSLC-1105-T01	LAS	1.58496
NSLC-1119-T01	LAS	1
TCGA-50-5930-01A	LAS	0
IGC-09-1008-T01	LAS	0
LU-FF62_tumor	LAS	0
LU-FF53_tumor	LAS	2.32193
NSLC-1197-T01	LAS	1
NSLC-1255-T01	LAS	0
NSLC-1172-T01	LAS	0
TCGA-86-8358-01A	LAS	1.58496
TCGA-95-7039-01A	LAS	2.32193
EBUS240713B	LAS	4.16993
NSLC-1074-T01	LAS	0
NSLC-1161-T01	LAS	2.32193
NSLC-1196-T01	LAS	6.42626
IGC-04-1059-T02	LAS	0
S01467_20100615_TPD_01.01	LAS	0
NSLC-1107-T01	LAS	4.90689
TCGA-MP-A5C7-01A	LAS	3.45943
IGC-10-1180-T01	LAS	2.32193
IGC-10-1044-T01	LAS	5.32193
IGC-13-1182-T01	LAS	4.39232
S01404_20100615_TPD_01.01	LAS	0
NSLC-1070-T01	LAS	3.32193
S00488_20090826_TPD_01.01	LAS	0
TCGA-05-4382-01A	LAS	4.16993
TCGA-55-8510-01A	LAS	0
NSLC-1262-T01	LAS	3.90689
TCGA-97-A4M3-01A	LAS	2.80735
TCGA-55-6969-01A	LAS	2.32193
TCGA-55-8507-01A	LAS	4.45943
NSLC-1203-T01	LAS	1.58496
TCGA-55-A492-01A	LAS	1
16MH0041_P2	LAS	2
16MH0053_7	LAS	5.2854
IGC-02-1074-T01	LAS	5.12928
NSLC-1064-T01	LAS	1.58496
NSLC-1250-T01	LAS	0
IGC-04-1154-T01	LAS	5
TCGA-69-8255-01A	LAS	3.45943
NSLC-1168-T01	LAS	1
S01381_20100615_TPD_01.01	LAS	0
2GUGKAEN	LAS	1.58496
NSLC-1061-T01	LAS	2
IGC-03-1076-T06	LAS	1
NSLC-1125-T01	LAS	2.80735
NSLC-1059-T01	LAS	1
NSLC-1191-T01	LAS	5.16993
NSLC-1213-T01	LAS	3
NSLC-1090-T01	LAS	2
NSLC-1080-T01	LAS	2
NSLC-1132-T01	LAS	3.16993
NSLC-1068-T01	LAS	1
NSLC-1098-T01	LAS	1
NSLC-1152-T01	LAS	1.58496
TCGA-50-5931-01A	LAS	5.52356
IGC-02-1194-T01	LAS	6.45943
IGC-03-1026-T02	LAS	6.45943
NSLC-1052-T01	LAS	2.32193
IGC-03-1049-T03	LAS	5.97728
TCGA-91-7771-01A	LAS	1.58496
NSLC-1118-T01	LAS	2.32193
NSLC-1060-T01	LAS	6.08746
IGC-10-1141-T01	LAS	5.04439
IGC-02-1025-T01	LAS	0
IGC-03-1088-T03	LAS	1.58496
17MH0022_4R	LAS	5.2854
NSLC-1106-T01	LAS	1.58496
NSLC-1114-T01	LAS	0
NSLC-1121-T01	LAS	0
TCGA-78-7155-01A	LAS	7.53916
TCGA-50-5049-01A	LAS	0
NSLC-1081-T01	LAS	0
TCGA-91-A4BC-01A	LAS	3.16993
LU-FF85_tumor	LAS	0
NSLC-1071-T01	LAS	1
NSLC-1131-T01	LAS	3.80735
NSLC-1190-T01	LAS	0
16MH0062_P	LAS	4.16993
NSLC-1138-T01	LAS	2.32193
IGC-03-1263-T05	LAS	2.58496
TCGA-64-5779-01A	LAS	1
NSLC-1192-T01	LAS	1
NSLC-1198-T01	LAS	1.58496
TCGA-97-8172-01A	LAS	1
NSLC-1113-T01	LAS	4.24793
IGC-13-1146-T01	LAS	5.24793
NSLC-1079-T01	LAS	0
NSLC-1092-T01	LAS	3.32193
IGC-02-1097-T01	LAS	1
IGC-09-1042-T02	LAS	4.75489
IGC-02-1001-T03	LAS	2
IGC-02-1169-T01	LAS	3.80735
LU-FF1_tumor	LAS	1
NSLC-1263-T01	LAS	2.32193
IGC-13-1174-T01	LAS	3.90689
TCGA-73-4670-01A	LAS	3
NSLC-1212-T01	LAS	3.16993
TCGA-69-7763-01A	LAS	1.58496
U6SJ7ALP	LAS	1.58496
FH5PJAZF	LAS	4
NSLC-1051-T01	LAS	0
NSLC-1084-T01	LAS	2
TCGA-MP-A4TA-01A	LAS	2.32193
NSLC-1129-T01	LAS	1
TCGA-MP-A4TH-01A	LAS	0
NSLC-1087-T01	LAS	0
NSLC-1188-T01	LAS	1
TCGA-44-7669-01A	LAS	1.58496
IGC-08-1089-T01	LAS	0
TCGA-55-8301-01A	LAS	1
IGC-10-1055-T01	LAS	4.85798
IGC-12-1086-T01	LAS	3.80735
NSLC-1104-T01	LAS	0
NSLC-1091-T01	LAS	0
NSLC-1146-T01	LAS	0
NSLC-1126-T01	LAS	4.16993
NSLC-1189-T01	LAS	0

## Sheet: Fig. 2a
Tumor_Barcode	Subtype	Gene	Expression_log2CPM	RNAseq_Type	RNAseq_Sample
NSLC-1178-T01	HAS	AICDA	-0.541077	Tumor	CSP107358
NSLC-1178-T01	HAS	APOBEC2	-0.472666	Tumor	CSP107358
NSLC-1178-T01	HAS	APOBEC3A	2.1238	Tumor	CSP107358
NSLC-1178-T01	HAS	APOBEC3B	1.21573	Tumor	CSP107358
NSLC-1178-T01	HAS	APOBEC3C	6.53605	Tumor	CSP107358
NSLC-1178-T01	HAS	APOBEC3D	2.17801	Tumor	CSP107358
NSLC-1178-T01	HAS	APOBEC3F	4.3082	Tumor	CSP107358
NSLC-1178-T01	HAS	APOBEC3G	5.89625	Tumor	CSP107358
NSLC-1178-T01	HAS	APOBEC3H	2.3765	Tumor	CSP107358
NSLC-1178-T01	HAS	APOBEC4	-1.64321	Tumor	CSP107358
TCGA-55-8085-01A	HAS	AICDA	-1.71064	Tumor	TCGA-55-8085-01A-11R-2241-07
TCGA-55-8085-01A	HAS	APOBEC2	0.318244	Tumor	TCGA-55-8085-01A-11R-2241-07
TCGA-55-8085-01A	HAS	APOBEC3A	1.03818	Tumor	TCGA-55-8085-01A-11R-2241-07
TCGA-55-8085-01A	HAS	APOBEC3B	1.10734	Tumor	TCGA-55-8085-01A-11R-2241-07
TCGA-55-8085-01A	HAS	APOBEC3C	5.06403	Tumor	TCGA-55-8085-01A-11R-2241-07
TCGA-55-8085-01A	HAS	APOBEC3D	0.615943	Tumor	TCGA-55-8085-01A-11R-2241-07
TCGA-55-8085-01A	HAS	APOBEC3F	3.50661	Tumor	TCGA-55-8085-01A-11R-2241-07
TCGA-55-8085-01A	HAS	APOBEC3G	4.31624	Tumor	TCGA-55-8085-01A-11R-2241-07
TCGA-55-8085-01A	HAS	APOBEC3H	0.780273	Tumor	TCGA-55-8085-01A-11R-2241-07
TCGA-55-8085-01A	HAS	APOBEC4	-0.397146	Tumor	TCGA-55-8085-01A-11R-2241-07
NSLC-1195-T01	HAS	AICDA	-0.462299	Tumor	CSP107345
NSLC-1195-T01	HAS	AICDA	-3.45616	Normal	GT01504_2001
NSLC-1195-T01	HAS	APOBEC2	-0.462299	Tumor	CSP107345
NSLC-1195-T01	HAS	APOBEC2	0.63559	Normal	GT01504_2001
NSLC-1195-T01	HAS	APOBEC3A	-0.729682	Tumor	CSP107345
NSLC-1195-T01	HAS	APOBEC3A	-0.313819	Normal	GT01504_2001
NSLC-1195-T01	HAS	APOBEC3B	-0.658049	Tumor	CSP107345
NSLC-1195-T01	HAS	APOBEC3B	-0.379245	Normal	GT01504_2001
NSLC-1195-T01	HAS	APOBEC3C	5.72637	Tumor	CSP107345
NSLC-1195-T01	HAS	APOBEC3C	5.51114	Normal	GT01504_2001
NSLC-1195-T01	HAS	APOBEC3D	0.319263	Tumor	CSP107345
NSLC-1195-T01	HAS	APOBEC3D	0.0761448	Normal	GT01504_2001
NSLC-1195-T01	HAS	APOBEC3F	3.39906	Tumor	CSP107345
NSLC-1195-T01	HAS	APOBEC3F	3.51076	Normal	GT01504_2001
NSLC-1195-T01	HAS	APOBEC3G	2.45523	Tumor	CSP107345
NSLC-1195-T01	HAS	APOBEC3G	4.23675	Normal	GT01504_2001
NSLC-1195-T01	HAS	APOBEC3H	-1.75605	Tumor	CSP107345
NSLC-1195-T01	HAS	APOBEC3H	1.91269	Normal	GT01504_2001
NSLC-1195-T01	HAS	APOBEC4	-4.30831	Tumor	CSP107345
NSLC-1195-T01	HAS	APOBEC4	1.33151	Normal	GT01504_2001
NSLC-1050-T01	HAS	AICDA	-5.66009	Tumor	CSP107382
NSLC-1050-T01	HAS	APOBEC2	2.77639	Tumor	CSP107382
NSLC-1050-T01	HAS	APOBEC3A	-1.02046	Tumor	CSP107382
NSLC-1050-T01	HAS	APOBEC3B	-0.5769	Tumor	CSP107382
NSLC-1050-T01	HAS	APOBEC3C	4.55104	Tumor	CSP107382
NSLC-1050-T01	HAS	APOBEC3D	-0.85698	Tumor	CSP107382
NSLC-1050-T01	HAS	APOBEC3F	1.95024	Tumor	CSP107382
NSLC-1050-T01	HAS	APOBEC3G	3.05319	Tumor	CSP107382
NSLC-1050-T01	HAS	APOBEC3H	-0.238125	Tumor	CSP107382
NSLC-1050-T01	HAS	APOBEC4	0.116947	Tumor	CSP107382
IGC-09-1086-T02	HAS	AICDA	-1.33008	Tumor	GT01422_3008
IGC-09-1086-T02	HAS	APOBEC2	-0.00549391	Tumor	GT01422_3008
IGC-09-1086-T02	HAS	APOBEC3A	-1.7214	Tumor	GT01422_3008
IGC-09-1086-T02	HAS	APOBEC3B	0.809118	Tumor	GT01422_3008
IGC-09-1086-T02	HAS	APOBEC3C	5.09304	Tumor	GT01422_3008
IGC-09-1086-T02	HAS	APOBEC3D	0.0394145	Tumor	GT01422_3008
IGC-09-1086-T02	HAS	APOBEC3F	3.77502	Tumor	GT01422_3008
IGC-09-1086-T02	HAS	APOBEC3G	4.53617	Tumor	GT01422_3008
IGC-09-1086-T02	HAS	APOBEC3H	0.125243	Tumor	GT01422_3008
IGC-09-1086-T02	HAS	APOBEC4	-3.59473	Tumor	GT01422_3008
NSLC-1123-T01	HAS	AICDA	-4.04054	Normal	GT01354_3003
NSLC-1123-T01	HAS	AICDA	-5.66009	Tumor	GT01354_3004
NSLC-1123-T01	HAS	APOBEC2	1.21121	Normal	GT01354_3003
NSLC-1123-T01	HAS	APOBEC2	0.97982	Tumor	GT01354_3004
NSLC-1123-T01	HAS	APOBEC3A	-0.117791	Normal	GT01354_3003
NSLC-1123-T01	HAS	APOBEC3A	-2.5567	Tumor	GT01354_3004
NSLC-1123-T01	HAS	APOBEC3B	-0.56566	Normal	GT01354_3003
NSLC-1123-T01	HAS	APOBEC3B	-2.91684	Tumor	GT01354_3004
NSLC-1123-T01	HAS	APOBEC3C	5.2991	Normal	GT01354_3003
NSLC-1123-T01	HAS	APOBEC3C	5.6948	Tumor	GT01354_3004
NSLC-1123-T01	HAS	APOBEC3D	0.273266	Normal	GT01354_3003
NSLC-1123-T01	HAS	APOBEC3D	-1.48318	Tumor	GT01354_3004
NSLC-1123-T01	HAS	APOBEC3F	3.16286	Normal	GT01354_3003
NSLC-1123-T01	HAS	APOBEC3F	3.68912	Tumor	GT01354_3004
NSLC-1123-T01	HAS	APOBEC3G	3.74234	Normal	GT01354_3003
NSLC-1123-T01	HAS	APOBEC3G	3.81377	Tumor	GT01354_3004
NSLC-1123-T01	HAS	APOBEC3H	0.540515	Normal	GT01354_3003
NSLC-1123-T01	HAS	APOBEC3H	0.455721	Tumor	GT01354_3004
NSLC-1123-T01	HAS	APOBEC4	-0.855508	Normal	GT01354_3003
NSLC-1123-T01	HAS	APOBEC4	-1.48318	Tumor	GT01354_3004
TCGA-62-A46O-01A	HAS	AICDA	-2.07031	Tumor	TCGA-62-A46O-01A-11R-A24H-07
TCGA-62-A46O-01A	HAS	APOBEC2	-0.254086	Tumor	TCGA-62-A46O-01A-11R-A24H-07
TCGA-62-A46O-01A	HAS	APOBEC3A	-1.13151	Tumor	TCGA-62-A46O-01A-11R-A24H-07
TCGA-62-A46O-01A	HAS	APOBEC3B	1.35495	Tumor	TCGA-62-A46O-01A-11R-A24H-07
TCGA-62-A46O-01A	HAS	APOBEC3C	2.96307	Tumor	TCGA-62-A46O-01A-11R-A24H-07
TCGA-62-A46O-01A	HAS	APOBEC3D	0.15242	Tumor	TCGA-62-A46O-01A-11R-A24H-07
TCGA-62-A46O-01A	HAS	APOBEC3F	2.93245	Tumor	TCGA-62-A46O-01A-11R-A24H-07
TCGA-62-A46O-01A	HAS	APOBEC3G	2.38748	Tumor	TCGA-62-A46O-01A-11R-A24H-07
TCGA-62-A46O-01A	HAS	APOBEC3H	-1.77255	Tumor	TCGA-62-A46O-01A-11R-A24H-07
TCGA-62-A46O-01A	HAS	APOBEC4	-0.510331	Tumor	TCGA-62-A46O-01A-11R-A24H-07
TCGA-05-4398-01A	HAS	AICDA	-2.06819	Tumor	TCGA-05-4398-01A-01R-1206-07
TCGA-05-4398-01A	HAS	APOBEC2	-1.0968	Tumor	TCGA-05-4398-01A-01R-1206-07
TCGA-05-4398-01A	HAS	APOBEC3A	-0.0019658	Tumor	TCGA-05-4398-01A-01R-1206-07
TCGA-05-4398-01A	HAS	APOBEC3B	2.39444	Tumor	TCGA-05-4398-01A-01R-1206-07
TCGA-05-4398-01A	HAS	APOBEC3C	5.64127	Tumor	TCGA-05-4398-01A-01R-1206-07
TCGA-05-4398-01A	HAS	APOBEC3D	1.2405	Tumor	TCGA-05-4398-01A-01R-1206-07
TCGA-05-4398-01A	HAS	APOBEC3F	3.52429	Tumor	TCGA-05-4398-01A-01R-1206-07
TCGA-05-4398-01A	HAS	APOBEC3G	4.68014	Tumor	TCGA-05-4398-01A-01R-1206-07
TCGA-05-4398-01A	HAS	APOBEC3H	0.0569886	Tumor	TCGA-05-4398-01A-01R-1206-07
TCGA-05-4398-01A	HAS	APOBEC4	-0.657062	Tumor	TCGA-05-4398-01A-01R-1206-07
NSLC-1066-T01	HAS	AICDA	-5.66009	Tumor	CSP107361
NSLC-1066-T01	HAS	APOBEC2	-1.35064	Tumor	CSP107361
NSLC-1066-T01	HAS	APOBEC3A	-1.46958	Tumor	CSP107361
NSLC-1066-T01	HAS	APOBEC3B	0.623087	Tumor	CSP107361
NSLC-1066-T01	HAS	APOBEC3C	5.49618	Tumor	CSP107361
NSLC-1066-T01	HAS	APOBEC3D	-0.387492	Tumor	CSP107361
NSLC-1066-T01	HAS	APOBEC3F	3.26417	Tumor	CSP107361
NSLC-1066-T01	HAS	APOBEC3G	1.23076	Tumor	CSP107361
NSLC-1066-T01	HAS	APOBEC3H	-0.120922	Tumor	CSP107361
NSLC-1066-T01	HAS	APOBEC4	-0.574815	Tumor	CSP107361
NSLC-1109-T01	HAS	AICDA	-2.79991	Tumor	CSP107315
NSLC-1109-T01	HAS	APOBEC2	-0.173785	Tumor	CSP107315
NSLC-1109-T01	HAS	APOBEC3A	-0.742745	Tumor	CSP107315
NSLC-1109-T01	HAS	APOBEC3B	3.64204	Tumor	CSP107315
NSLC-1109-T01	HAS	APOBEC3C	5.99519	Tumor	CSP107315
NSLC-1109-T01	HAS	APOBEC3D	0.939862	Tumor	CSP107315
NSLC-1109-T01	HAS	APOBEC3F	4.15784	Tumor	CSP107315
NSLC-1109-T01	HAS	APOBEC3G	4.22942	Tumor	CSP107315
NSLC-1109-T01	HAS	APOBEC3H	0.0148315	Tumor	CSP107315
NSLC-1109-T01	HAS	APOBEC4	-0.108134	Tumor	CSP107315
IGC-02-1029-T01	HAS	AICDA	-3.40373	Tumor	GT01067_3003
IGC-02-1029-T01	HAS	APOBEC2	1.17703	Tumor	GT01067_3003
IGC-02-1029-T01	HAS	APOBEC3A	0.550106	Tumor	GT01067_3003
IGC-02-1029-T01	HAS	APOBEC3B	2.11374	Tumor	GT01067_3003
IGC-02-1029-T01	HAS	APOBEC3C	5.09014	Tumor	GT01067_3003
IGC-02-1029-T01	HAS	APOBEC3D	0.281141	Tumor	GT01067_3003
IGC-02-1029-T01	HAS	APOBEC3F	3.04665	Tumor	GT01067_3003
IGC-02-1029-T01	HAS	APOBEC3G	3.70536	Tumor	GT01067_3003
IGC-02-1029-T01	HAS	APOBEC3H	0.157743	Tumor	GT01067_3003
IGC-02-1029-T01	HAS	APOBEC4	-0.816905	Tumor	GT01067_3003
NSLC-1075-T01	HAS	AICDA	-2.95454	Normal	GT01017-2003
NSLC-1075-T01	HAS	AICDA	-5.66009	Tumor	GT01017-3003
NSLC-1075-T01	HAS	APOBEC2	0.411947	Normal	GT01017-2003
NSLC-1075-T01	HAS	APOBEC2	-0.388662	Tumor	GT01017-3003
NSLC-1075-T01	HAS	APOBEC3A	1.3088	Normal	GT01017-2003
NSLC-1075-T01	HAS	APOBEC3A	-0.266247	Tumor	GT01017-3003
NSLC-1075-T01	HAS	APOBEC3B	-0.892723	Normal	GT01017-2003
NSLC-1075-T01	HAS	APOBEC3B	1.0818	Tumor	GT01017-3003
NSLC-1075-T01	HAS	APOBEC3C	5.08583	Normal	GT01017-2003
NSLC-1075-T01	HAS	APOBEC3C	5.42761	Tumor	GT01017-3003
NSLC-1075-T01	HAS	APOBEC3D	-0.253315	Normal	GT01017-2003
NSLC-1075-T01	HAS	APOBEC3D	0.624541	Tumor	GT01017-3003
NSLC-1075-T01	HAS	APOBEC3F	3.60862	Normal	GT01017-2003
NSLC-1075-T01	HAS	APOBEC3F	3.71243	Tumor	GT01017-3003
NSLC-1075-T01	HAS	APOBEC3G	3.52554	Normal	GT01017-2003
NSLC-1075-T01	HAS	APOBEC3G	3.86422	Tumor	GT01017-3003
NSLC-1075-T01	HAS	APOBEC3H	-0.509564	Normal	GT01017-2003
NSLC-1075-T01	HAS	APOBEC3H	0.655848	Tumor	GT01017-3003
NSLC-1075-T01	HAS	APOBEC4	2.6238	Normal	GT01017-2003
NSLC-1075-T01	HAS	APOBEC4	-2.6891	Tumor	GT01017-3003
NSLC-1158-T01	HAS	AICDA	-2.60532	Normal	GT01312_2001
NSLC-1158-T01	HAS	AICDA	-1.59933	Tumor	GT01312_2003
NSLC-1158-T01	HAS	APOBEC2	-0.927641	Normal	GT01312_2001
NSLC-1158-T01	HAS	APOBEC2	-2.05058	Tumor	GT01312_2003
NSLC-1158-T01	HAS	APOBEC3A	1.67806	Normal	GT01312_2001
NSLC-1158-T01	HAS	APOBEC3A	2.40439	Tumor	GT01312_2003
NSLC-1158-T01	HAS	APOBEC3B	-1.53523	Normal	GT01312_2001
NSLC-1158-T01	HAS	APOBEC3B	2.5425	Tumor	GT01312_2003
NSLC-1158-T01	HAS	APOBEC3C	5.25483	Normal	GT01312_2001
NSLC-1158-T01	HAS	APOBEC3C	5.51602	Tumor	GT01312_2003
NSLC-1158-T01	HAS	APOBEC3D	-0.741795	Normal	GT01312_2001
NSLC-1158-T01	HAS	APOBEC3D	0.282704	Tumor	GT01312_2003
NSLC-1158-T01	HAS	APOBEC3F	3.29475	Normal	GT01312_2001
NSLC-1158-T01	HAS	APOBEC3F	3.77771	Tumor	GT01312_2003
NSLC-1158-T01	HAS	APOBEC3G	4.04431	Normal	GT01312_2001
NSLC-1158-T01	HAS	APOBEC3G	4.99892	Tumor	GT01312_2003
NSLC-1158-T01	HAS	APOBEC3H	-1.03039	Normal	GT01312_2001
NSLC-1158-T01	HAS	APOBEC3H	1.16084	Tumor	GT01312_2003
NSLC-1158-T01	HAS	APOBEC4	2.45331	Normal	GT01312_2001
NSLC-1158-T01	HAS	APOBEC4	-3.96357	Tumor	GT01312_2003
NSLC-1136-T01	HAS	AICDA	-2.44523	Tumor	GT01566_3000
NSLC-1136-T01	HAS	AICDA	-2.68687	Normal	GT01566-2003
NSLC-1136-T01	HAS	APOBEC2	0.610805	Tumor	GT01566_3000
NSLC-1136-T01	HAS	APOBEC2	0.21186	Normal	GT01566-2003
NSLC-1136-T01	HAS	APOBEC3A	1.99448	Tumor	GT01566_3000
NSLC-1136-T01	HAS	APOBEC3A	4.12276	Normal	GT01566-2003
NSLC-1136-T01	HAS	APOBEC3B	3.10518	Tumor	GT01566_3000
NSLC-1136-T01	HAS	APOBEC3B	1.23315	Normal	GT01566-2003
NSLC-1136-T01	HAS	APOBEC3C	4.88958	Tumor	GT01566_3000
NSLC-1136-T01	HAS	APOBEC3C	5.01837	Normal	GT01566-2003
NSLC-1136-T01	HAS	APOBEC3D	0.447071	Tumor	GT01566_3000
NSLC-1136-T01	HAS	APOBEC3D	0.277854	Normal	GT01566-2003
NSLC-1136-T01	HAS	APOBEC3F	3.60606	Tumor	GT01566_3000
NSLC-1136-T01	HAS	APOBEC3F	3.03181	Normal	GT01566-2003
NSLC-1136-T01	HAS	APOBEC3G	4.12806	Tumor	GT01566_3000
NSLC-1136-T01	HAS	APOBEC3G	3.55867	Normal	GT01566-2003
NSLC-1136-T01	HAS	APOBEC3H	0.579511	Tumor	GT01566_3000
NSLC-1136-T01	HAS	APOBEC3H	-0.903014	Normal	GT01566-2003
NSLC-1136-T01	HAS	APOBEC4	-2.44523	Tumor	GT01566_3000
NSLC-1136-T01	HAS	APOBEC4	0.21186	Normal	GT01566-2003
NSLC-1258-T01	HAS	AICDA	-1.72873	Normal	GT01441_3001
NSLC-1258-T01	HAS	AICDA	-5.66009	Tumor	GT01441_3003
NSLC-1258-T01	HAS	APOBEC2	0.312111	Normal	GT01441_3001
NSLC-1258-T01	HAS	APOBEC2	0.234086	Tumor	GT01441_3003
NSLC-1258-T01	HAS	APOBEC3A	1.47329	Normal	GT01441_3001
NSLC-1258-T01	HAS	APOBEC3A	-2.14386	Tumor	GT01441_3003
NSLC-1258-T01	HAS	APOBEC3B	-3.13598	Normal	GT01441_3001
NSLC-1258-T01	HAS	APOBEC3B	-2.14386	Tumor	GT01441_3003
NSLC-1258-T01	HAS	APOBEC3C	4.43322	Normal	GT01441_3001
NSLC-1258-T01	HAS	APOBEC3C	4.32256	Tumor	GT01441_3003
NSLC-1258-T01	HAS	APOBEC3D	0.348062	Normal	GT01441_3001
NSLC-1258-T01	HAS	APOBEC3D	-0.645506	Tumor	GT01441_3003
NSLC-1258-T01	HAS	APOBEC3F	3.33729	Normal	GT01441_3001
NSLC-1258-T01	HAS	APOBEC3F	3.32992	Tumor	GT01441_3003
NSLC-1258-T01	HAS	APOBEC3G	3.95667	Normal	GT01441_3001
NSLC-1258-T01	HAS	APOBEC3G	2.67353	Tumor	GT01441_3003
NSLC-1258-T01	HAS	APOBEC3H	-0.629695	Normal	GT01441_3001
NSLC-1258-T01	HAS	APOBEC3H	0.705275	Tumor	GT01441_3003
NSLC-1258-T01	HAS	APOBEC4	2.4098	Normal	GT01441_3001
NSLC-1258-T01	HAS	APOBEC4	-0.38993	Tumor	GT01441_3003
NSLC-1180-T01	HAS	AICDA	-1.64905	Tumor	CSP106017
NSLC-1180-T01	HAS	AICDA	-2.44832	Normal	GT01172_3110
NSLC-1180-T01	HAS	APOBEC2	-0.547124	Tumor	CSP106017
NSLC-1180-T01	HAS	APOBEC2	0.218985	Normal	GT01172_3110
NSLC-1180-T01	HAS	APOBEC3A	0.911251	Tumor	CSP106017
NSLC-1180-T01	HAS	APOBEC3A	4.38545	Normal	GT01172_3110
NSLC-1180-T01	HAS	APOBEC3B	-0.125013	Tumor	CSP106017
NSLC-1180-T01	HAS	APOBEC3B	1.5665	Normal	GT01172_3110
NSLC-1180-T01	HAS	APOBEC3C	4.43204	Tumor	CSP106017
NSLC-1180-T01	HAS	APOBEC3C	5.3154	Normal	GT01172_3110
NSLC-1180-T01	HAS	APOBEC3D	0.466988	Tumor	CSP106017
NSLC-1180-T01	HAS	APOBEC3D	0.615108	Normal	GT01172_3110
NSLC-1180-T01	HAS	APOBEC3F	3.24141	Tumor	CSP106017
NSLC-1180-T01	HAS	APOBEC3F	3.04857	Normal	GT01172_3110
NSLC-1180-T01	HAS	APOBEC3G	3.90753	Tumor	CSP106017
NSLC-1180-T01	HAS	APOBEC3G	4.10966	Normal	GT01172_3110
NSLC-1180-T01	HAS	APOBEC3H	-0.618932	Tumor	CSP106017
NSLC-1180-T01	HAS	APOBEC3H	-0.570102	Normal	GT01172_3110
NSLC-1180-T01	HAS	APOBEC4	-1.14634	Tumor	CSP106017
NSLC-1180-T01	HAS	APOBEC4	1.07296	Normal	GT01172_3110
TCGA-50-6590-01A	HAS	AICDA	-1.10154	Tumor	TCGA-50-6590-01A-12R-1858-07
TCGA-50-6590-01A	HAS	APOBEC2	-0.928188	Tumor	TCGA-50-6590-01A-12R-1858-07
TCGA-50-6590-01A	HAS	APOBEC3A	0.966057	Tumor	TCGA-50-6590-01A-12R-1858-07
TCGA-50-6590-01A	HAS	APOBEC3B	3.03578	Tumor	TCGA-50-6590-01A-12R-1858-07
TCGA-50-6590-01A	HAS	APOBEC3C	5.94837	Tumor	TCGA-50-6590-01A-12R-1858-07
TCGA-50-6590-01A	HAS	APOBEC3D	1.13191	Tumor	TCGA-50-6590-01A-12R-1858-07
TCGA-50-6590-01A	HAS	APOBEC3F	3.88223	Tumor	TCGA-50-6590-01A-12R-1858-07
TCGA-50-6590-01A	HAS	APOBEC3G	4.8384	Tumor	TCGA-50-6590-01A-12R-1858-07
TCGA-50-6590-01A	HAS	APOBEC3H	-0.132481	Tumor	TCGA-50-6590-01A-12R-1858-07
TCGA-50-6590-01A	HAS	APOBEC4	-5.66009	Tumor	TCGA-50-6590-01A-12R-1858-07
NSLC-1264-T01	HAS	AICDA	-1.78619	Tumor	CSP107379
NSLC-1264-T01	HAS	AICDA	-0.170553	Normal	GT01403_3109
NSLC-1264-T01	HAS	APOBEC2	-0.268366	Tumor	CSP107379
NSLC-1264-T01	HAS	APOBEC2	-0.239338	Normal	GT01403_3109
NSLC-1264-T01	HAS	APOBEC3A	-0.328273	Tumor	CSP107379
NSLC-1264-T01	HAS	APOBEC3A	1.22427	Normal	GT01403_3109
NSLC-1264-T01	HAS	APOBEC3B	1.2935	Tumor	CSP107379
NSLC-1264-T01	HAS	APOBEC3B	-0.842804	Normal	GT01403_3109
NSLC-1264-T01	HAS	APOBEC3C	5.2725	Tumor	CSP107379
NSLC-1264-T01	HAS	APOBEC3C	5.35372	Normal	GT01403_3109
NSLC-1264-T01	HAS	APOBEC3D	1.10252	Tumor	CSP107379
NSLC-1264-T01	HAS	APOBEC3D	0.334354	Normal	GT01403_3109
NSLC-1264-T01	HAS	APOBEC3F	4.06488	Tumor	CSP107379
NSLC-1264-T01	HAS	APOBEC3F	3.2718	Normal	GT01403_3109
NSLC-1264-T01	HAS	APOBEC3G	3.91468	Tumor	CSP107379
NSLC-1264-T01	HAS	APOBEC3G	3.3204	Normal	GT01403_3109
NSLC-1264-T01	HAS	APOBEC3H	-0.751785	Tumor	CSP107379
NSLC-1264-T01	HAS	APOBEC3H	-0.842804	Normal	GT01403_3109
NSLC-1264-T01	HAS	APOBEC4	-0.751785	Tumor	CSP107379
NSLC-1264-T01	HAS	APOBEC4	2.02639	Normal	GT01403_3109
NSLC-1067-T01	HAS	AICDA	-3.04928	Tumor	CSP97514
NSLC-1067-T01	HAS	APOBEC2	0.980353	Tumor	CSP97514
NSLC-1067-T01	HAS	APOBEC3A	1.07563	Tumor	CSP97514
NSLC-1067-T01	HAS	APOBEC3B	1.67141	Tumor	CSP97514
NSLC-1067-T01	HAS	APOBEC3C	6.02341	Tumor	CSP97514
NSLC-1067-T01	HAS	APOBEC3D	2.58832	Tumor	CSP97514
NSLC-1067-T01	HAS	APOBEC3F	4.23606	Tumor	CSP97514
NSLC-1067-T01	HAS	APOBEC3G	4.75635	Tumor	CSP97514
NSLC-1067-T01	HAS	APOBEC3H	0.520188	Tumor	CSP97514
NSLC-1067-T01	HAS	APOBEC4	-0.840159	Tumor	CSP97514
TCGA-64-5781-01A	HAS	AICDA	-2.88514	Tumor	TCGA-64-5781-01A-01R-1628-07
TCGA-64-5781-01A	HAS	APOBEC2	-5.66009	Tumor	TCGA-64-5781-01A-01R-1628-07
TCGA-64-5781-01A	HAS	APOBEC3A	0.135591	Tumor	TCGA-64-5781-01A-01R-1628-07
TCGA-64-5781-01A	HAS	APOBEC3B	1.96755	Tumor	TCGA-64-5781-01A-01R-1628-07
TCGA-64-5781-01A	HAS	APOBEC3C	5.44096	Tumor	TCGA-64-5781-01A-01R-1628-07
TCGA-64-5781-01A	HAS	APOBEC3D	1.04385	Tumor	TCGA-64-5781-01A-01R-1628-07
TCGA-64-5781-01A	HAS	APOBEC3F	4.03848	Tumor	TCGA-64-5781-01A-01R-1628-07
TCGA-64-5781-01A	HAS	APOBEC3G	5.30416	Tumor	TCGA-64-5781-01A-01R-1628-07
TCGA-64-5781-01A	HAS	APOBEC3H	1.12255	Tumor	TCGA-64-5781-01A-01R-1628-07
TCGA-64-5781-01A	HAS	APOBEC4	-5.66009	Tumor	TCGA-64-5781-01A-01R-1628-07
TCGA-44-7670-01A	HAS	AICDA	-1.54778	Tumor	TCGA-44-7670-01A-11R-2066-07
TCGA-44-7670-01A	HAS	APOBEC2	0.507517	Tumor	TCGA-44-7670-01A-11R-2066-07
TCGA-44-7670-01A	HAS	APOBEC3A	-0.394087	Tumor	TCGA-44-7670-01A-11R-2066-07
TCGA-44-7670-01A	HAS	APOBEC3B	6.74463	Tumor	TCGA-44-7670-01A-11R-2066-07
TCGA-44-7670-01A	HAS	APOBEC3C	5.98989	Tumor	TCGA-44-7670-01A-11R-2066-07
TCGA-44-7670-01A	HAS	APOBEC3D	1.44718	Tumor	TCGA-44-7670-01A-11R-2066-07
TCGA-44-7670-01A	HAS	APOBEC3F	4.85993	Tumor	TCGA-44-7670-01A-11R-2066-07
TCGA-44-7670-01A	HAS	APOBEC3G	3.55656	Tumor	TCGA-44-7670-01A-11R-2066-07
TCGA-44-7670-01A	HAS	APOBEC3H	0.136641	Tumor	TCGA-44-7670-01A-11R-2066-07
TCGA-44-7670-01A	HAS	APOBEC4	2.23531	Tumor	TCGA-44-7670-01A-11R-2066-07
NSLC-1199-T01	HAS	AICDA	0.175264	Tumor	CSP107357
NSLC-1199-T01	HAS	AICDA	-2.7291	Normal	GT01478-5101
NSLC-1199-T01	HAS	APOBEC2	-0.515135	Tumor	CSP107357
NSLC-1199-T01	HAS	APOBEC2	0.130054	Normal	GT01478-5101
NSLC-1199-T01	HAS	APOBEC3A	-0.515135	Tumor	CSP107357
NSLC-1199-T01	HAS	APOBEC3A	1.45706	Normal	GT01478-5101
NSLC-1199-T01	HAS	APOBEC3B	0.965152	Tumor	CSP107357
NSLC-1199-T01	HAS	APOBEC3B	-1.82693	Normal	GT01478-5101
NSLC-1199-T01	HAS	APOBEC3C	4.68653	Tumor	CSP107357
NSLC-1199-T01	HAS	APOBEC3C	4.92455	Normal	GT01478-5101
NSLC-1199-T01	HAS	APOBEC3D	1.29472	Tumor	CSP107357
NSLC-1199-T01	HAS	APOBEC3D	0.230155	Normal	GT01478-5101
NSLC-1199-T01	HAS	APOBEC3F	3.35823	Tumor	CSP107357
NSLC-1199-T01	HAS	APOBEC3F	3.28827	Normal	GT01478-5101
NSLC-1199-T01	HAS	APOBEC3G	4.14264	Tumor	CSP107357
NSLC-1199-T01	HAS	APOBEC3G	3.33023	Normal	GT01478-5101
NSLC-1199-T01	HAS	APOBEC3H	0.767029	Tumor	CSP107357
NSLC-1199-T01	HAS	APOBEC3H	-0.311079	Normal	GT01478-5101
NSLC-1199-T01	HAS	APOBEC4	-0.309201	Tumor	CSP107357
NSLC-1199-T01	HAS	APOBEC4	2.28345	Normal	GT01478-5101
NSLC-1156-T01	HAS	AICDA	-0.808111	Normal	GT01451_2001
NSLC-1156-T01	HAS	AICDA	-5.66009	Tumor	GT01451_3000
NSLC-1156-T01	HAS	APOBEC2	-0.385103	Normal	GT01451_2001
NSLC-1156-T01	HAS	APOBEC2	0.585641	Tumor	GT01451_3000
NSLC-1156-T01	HAS	APOBEC3A	1.29409	Normal	GT01451_2001
NSLC-1156-T01	HAS	APOBEC3A	0.309601	Tumor	GT01451_3000
NSLC-1156-T01	HAS	APOBEC3B	-1.68191	Normal	GT01451_2001
NSLC-1156-T01	HAS	APOBEC3B	1.42828	Tumor	GT01451_3000
NSLC-1156-T01	HAS	APOBEC3C	5.254	Normal	GT01451_2001
NSLC-1156-T01	HAS	APOBEC3C	4.33843	Tumor	GT01451_3000
NSLC-1156-T01	HAS	APOBEC3D	-0.107979	Normal	GT01451_2001
NSLC-1156-T01	HAS	APOBEC3D	-0.480591	Tumor	GT01451_3000
NSLC-1156-T01	HAS	APOBEC3F	2.91535	Normal	GT01451_2001
NSLC-1156-T01	HAS	APOBEC3F	2.69291	Tumor	GT01451_3000
NSLC-1156-T01	HAS	APOBEC3G	3.55983	Normal	GT01451_2001
NSLC-1156-T01	HAS	APOBEC3G	3.01136	Tumor	GT01451_3000
NSLC-1156-T01	HAS	APOBEC3H	0.28662	Normal	GT01451_2001
NSLC-1156-T01	HAS	APOBEC3H	-1.98805	Tumor	GT01451_3000
NSLC-1156-T01	HAS	APOBEC4	2.02639	Normal	GT01451_2001
NSLC-1156-T01	HAS	APOBEC4	0.931483	Tumor	GT01451_3000
TCGA-53-7624-01A	HAS	AICDA	-3.18212	Tumor	TCGA-53-7624-01A-11R-2066-07
TCGA-53-7624-01A	HAS	APOBEC2	1.90642	Tumor	TCGA-53-7624-01A-11R-2066-07
TCGA-53-7624-01A	HAS	APOBEC3A	1.80742	Tumor	TCGA-53-7624-01A-11R-2066-07
TCGA-53-7624-01A	HAS	APOBEC3B	4.18149	Tumor	TCGA-53-7624-01A-11R-2066-07
TCGA-53-7624-01A	HAS	APOBEC3C	5.86946	Tumor	TCGA-53-7624-01A-11R-2066-07
TCGA-53-7624-01A	HAS	APOBEC3D	1.65011	Tumor	TCGA-53-7624-01A-11R-2066-07
TCGA-53-7624-01A	HAS	APOBEC3F	3.82909	Tumor	TCGA-53-7624-01A-11R-2066-07
TCGA-53-7624-01A	HAS	APOBEC3G	4.05382	Tumor	TCGA-53-7624-01A-11R-2066-07
TCGA-53-7624-01A	HAS	APOBEC3H	-0.428616	Tumor	TCGA-53-7624-01A-11R-2066-07
TCGA-53-7624-01A	HAS	APOBEC4	-1.57271	Tumor	TCGA-53-7624-01A-11R-2066-07
TCGA-62-8399-01A	HAS	AICDA	-4.05289	Tumor	TCGA-62-8399-01A-21R-2326-07
TCGA-62-8399-01A	HAS	APOBEC2	0.255221	Tumor	TCGA-62-8399-01A-21R-2326-07
TCGA-62-8399-01A	HAS	APOBEC3A	1.73049	Tumor	TCGA-62-8399-01A-21R-2326-07
TCGA-62-8399-01A	HAS	APOBEC3B	4.42839	Tumor	TCGA-62-8399-01A-21R-2326-07
TCGA-62-8399-01A	HAS	APOBEC3C	5.76329	Tumor	TCGA-62-8399-01A-21R-2326-07
TCGA-62-8399-01A	HAS	APOBEC3D	-0.270115	Tumor	TCGA-62-8399-01A-21R-2326-07
TCGA-62-8399-01A	HAS	APOBEC3F	3.08386	Tumor	TCGA-62-8399-01A-21R-2326-07
TCGA-62-8399-01A	HAS	APOBEC3G	2.84065	Tumor	TCGA-62-8399-01A-21R-2326-07
TCGA-62-8399-01A	HAS	APOBEC3H	-0.820684	Tumor	TCGA-62-8399-01A-21R-2326-07
TCGA-62-8399-01A	HAS	APOBEC4	-0.92769	Tumor	TCGA-62-8399-01A-21R-2326-07
TCGA-44-5643-01A	HAS	AICDA	-1.9892	Tumor	TCGA-44-5643-01A-01R-1628-07
TCGA-44-5643-01A	HAS	APOBEC2	-0.777309	Tumor	TCGA-44-5643-01A-01R-1628-07
TCGA-44-5643-01A	HAS	APOBEC3A	2.76915	Tumor	TCGA-44-5643-01A-01R-1628-07
TCGA-44-5643-01A	HAS	APOBEC3B	5.95938	Tumor	TCGA-44-5643-01A-01R-1628-07
TCGA-44-5643-01A	HAS	APOBEC3C	6.45813	Tumor	TCGA-44-5643-01A-01R-1628-07
TCGA-44-5643-01A	HAS	APOBEC3D	2.15798	Tumor	TCGA-44-5643-01A-01R-1628-07
TCGA-44-5643-01A	HAS	APOBEC3F	5.11421	Tumor	TCGA-44-5643-01A-01R-1628-07
TCGA-44-5643-01A	HAS	APOBEC3G	4.89861	Tumor	TCGA-44-5643-01A-01R-1628-07
TCGA-44-5643-01A	HAS	APOBEC3H	0.198031	Tumor	TCGA-44-5643-01A-01R-1628-07
TCGA-44-5643-01A	HAS	APOBEC4	-1.50901	Tumor	TCGA-44-5643-01A-01R-1628-07
NSLC-1153-T01	HAS	AICDA	-4.07377	Tumor	CSP97506
NSLC-1153-T01	HAS	AICDA	-1.3991	Normal	GT01301_2001
NSLC-1153-T01	HAS	APOBEC2	-0.448659	Tumor	CSP97506
NSLC-1153-T01	HAS	APOBEC2	0.134804	Normal	GT01301_2001
NSLC-1153-T01	HAS	APOBEC3A	-5.66009	Tumor	CSP97506
NSLC-1153-T01	HAS	APOBEC3A	-0.000102892	Normal	GT01301_2001
NSLC-1153-T01	HAS	APOBEC3B	-0.903245	Tumor	CSP97506
NSLC-1153-T01	HAS	APOBEC3B	-1.16972	Normal	GT01301_2001
NSLC-1153-T01	HAS	APOBEC3C	5.13717	Tumor	CSP97506
NSLC-1153-T01	HAS	APOBEC3C	5.84358	Normal	GT01301_2001
NSLC-1153-T01	HAS	APOBEC3D	-0.0433887	Tumor	CSP97506
NSLC-1153-T01	HAS	APOBEC3D	0.60661	Normal	GT01301_2001
NSLC-1153-T01	HAS	APOBEC3F	2.77239	Tumor	CSP97506
NSLC-1153-T01	HAS	APOBEC3F	3.43751	Normal	GT01301_2001
NSLC-1153-T01	HAS	APOBEC3G	3.48914	Tumor	CSP97506
NSLC-1153-T01	HAS	APOBEC3G	4.91688	Normal	GT01301_2001
NSLC-1153-T01	HAS	APOBEC3H	0.408002	Tumor	CSP97506
NSLC-1153-T01	HAS	APOBEC3H	1.84036	Normal	GT01301_2001
NSLC-1153-T01	HAS	APOBEC4	-1.57071	Tumor	CSP97506
NSLC-1153-T01	HAS	APOBEC4	0.134804	Normal	GT01301_2001
TCGA-50-6592-01A	HAS	AICDA	-4.58534	Tumor	TCGA-50-6592-01A-11R-1755-07
TCGA-50-6592-01A	HAS	APOBEC2	-4.58534	Tumor	TCGA-50-6592-01A-11R-1755-07
TCGA-50-6592-01A	HAS	APOBEC3A	1.50702	Tumor	TCGA-50-6592-01A-11R-1755-07
TCGA-50-6592-01A	HAS	APOBEC3B	4.59151	Tumor	TCGA-50-6592-01A-11R-1755-07
TCGA-50-6592-01A	HAS	APOBEC3C	6.03979	Tumor	TCGA-50-6592-01A-11R-1755-07
TCGA-50-6592-01A	HAS	APOBEC3D	1.93614	Tumor	TCGA-50-6592-01A-11R-1755-07
TCGA-50-6592-01A	HAS	APOBEC3F	4.73235	Tumor	TCGA-50-6592-01A-11R-1755-07
TCGA-50-6592-01A	HAS	APOBEC3G	5.03253	Tumor	TCGA-50-6592-01A-11R-1755-07
TCGA-50-6592-01A	HAS	APOBEC3H	0.183494	Tumor	TCGA-50-6592-01A-11R-1755-07
TCGA-50-6592-01A	HAS	APOBEC4	-4.58534	Tumor	TCGA-50-6592-01A-11R-1755-07
TCGA-78-8640-01A	HAS	AICDA	-3.62478	Tumor	TCGA-78-8640-01A-11R-2403-07
TCGA-78-8640-01A	HAS	APOBEC2	-0.887023	Tumor	TCGA-78-8640-01A-11R-2403-07
TCGA-78-8640-01A	HAS	APOBEC3A	0.206161	Tumor	TCGA-78-8640-01A-11R-2403-07
TCGA-78-8640-01A	HAS	APOBEC3B	4.64356	Tumor	TCGA-78-8640-01A-11R-2403-07
TCGA-78-8640-01A	HAS	APOBEC3C	4.35037	Tumor	TCGA-78-8640-01A-11R-2403-07
TCGA-78-8640-01A	HAS	APOBEC3D	1.37512	Tumor	TCGA-78-8640-01A-11R-2403-07
TCGA-78-8640-01A	HAS	APOBEC3F	4.27701	Tumor	TCGA-78-8640-01A-11R-2403-07
TCGA-78-8640-01A	HAS	APOBEC3G	3.55163	Tumor	TCGA-78-8640-01A-11R-2403-07
TCGA-78-8640-01A	HAS	APOBEC3H	-0.732123	Tumor	TCGA-78-8640-01A-11R-2403-07
TCGA-78-8640-01A	HAS	APOBEC4	-1.61609	Tumor	TCGA-78-8640-01A-11R-2403-07
TCGA-35-5375-01A	HAS	AICDA	-1.9724	Tumor	TCGA-35-5375-01A-01R-1628-07
TCGA-35-5375-01A	HAS	APOBEC2	-3.67044	Tumor	TCGA-35-5375-01A-01R-1628-07
TCGA-35-5375-01A	HAS	APOBEC3A	-1.21384	Tumor	TCGA-35-5375-01A-01R-1628-07
TCGA-35-5375-01A	HAS	APOBEC3B	3.71413	Tumor	TCGA-35-5375-01A-01R-1628-07
TCGA-35-5375-01A	HAS	APOBEC3C	5.59289	Tumor	TCGA-35-5375-01A-01R-1628-07
TCGA-35-5375-01A	HAS	APOBEC3D	0.785682	Tumor	TCGA-35-5375-01A-01R-1628-07
TCGA-35-5375-01A	HAS	APOBEC3F	4.24795	Tumor	TCGA-35-5375-01A-01R-1628-07
TCGA-35-5375-01A	HAS	APOBEC3G	5.45087	Tumor	TCGA-35-5375-01A-01R-1628-07
TCGA-35-5375-01A	HAS	APOBEC3H	1.44513	Tumor	TCGA-35-5375-01A-01R-1628-07
TCGA-35-5375-01A	HAS	APOBEC4	-5.66009	Tumor	TCGA-35-5375-01A-01R-1628-07
NSLC-1065-T01	HAS	AICDA	-5.66009	Tumor	GT01195-3001
NSLC-1065-T01	HAS	AICDA	-3.64579	Normal	GT01195-3002
NSLC-1065-T01	HAS	APOBEC2	0.503325	Tumor	GT01195-3001
NSLC-1065-T01	HAS	APOBEC2	0.0167859	Normal	GT01195-3002
NSLC-1065-T01	HAS	APOBEC3A	-0.289012	Tumor	GT01195-3001
NSLC-1065-T01	HAS	APOBEC3A	1.58282	Normal	GT01195-3002
NSLC-1065-T01	HAS	APOBEC3B	2.2666	Tumor	GT01195-3001
NSLC-1065-T01	HAS	APOBEC3B	-0.759049	Normal	GT01195-3002
NSLC-1065-T01	HAS	APOBEC3C	5.26141	Tumor	GT01195-3001
NSLC-1065-T01	HAS	APOBEC3C	5.35824	Normal	GT01195-3002
NSLC-1065-T01	HAS	APOBEC3D	1.34235	Tumor	GT01195-3001
NSLC-1065-T01	HAS	APOBEC3D	0.100062	Normal	GT01195-3002
NSLC-1065-T01	HAS	APOBEC3F	3.98493	Tumor	GT01195-3001
NSLC-1065-T01	HAS	APOBEC3F	3.2643	Normal	GT01195-3002
NSLC-1065-T01	HAS	APOBEC3G	4.04201	Tumor	GT01195-3001
NSLC-1065-T01	HAS	APOBEC3G	3.47786	Normal	GT01195-3002
NSLC-1065-T01	HAS	APOBEC3H	-0.361179	Tumor	GT01195-3001
NSLC-1065-T01	HAS	APOBEC3H	-0.0267272	Normal	GT01195-3002
NSLC-1065-T01	HAS	APOBEC4	-1.55958	Tumor	GT01195-3001
NSLC-1065-T01	HAS	APOBEC4	-1.78437	Normal	GT01195-3002
NSLC-1184-T01	HAS	AICDA	-3.20597	Tumor	CSP107378
NSLC-1184-T01	HAS	APOBEC2	0.191502	Tumor	CSP107378
NSLC-1184-T01	HAS	APOBEC3A	0.399595	Tumor	CSP107378
NSLC-1184-T01	HAS	APOBEC3B	1.06139	Tumor	CSP107378
NSLC-1184-T01	HAS	APOBEC3C	5.26119	Tumor	CSP107378
NSLC-1184-T01	HAS	APOBEC3D	-0.240175	Tumor	CSP107378
NSLC-1184-T01	HAS	APOBEC3F	2.71713	Tumor	CSP107378
NSLC-1184-T01	HAS	APOBEC3G	3.42486	Tumor	CSP107378
NSLC-1184-T01	HAS	APOBEC3H	-0.938425	Tumor	CSP107378
NSLC-1184-T01	HAS	APOBEC4	0.0749976	Tumor	CSP107378
IGC-10-1021-T04	HAS	AICDA	-2.08421	Tumor	CSP97505
IGC-10-1021-T04	HAS	AICDA	-1.66157	Normal	GT01048_3003
IGC-10-1021-T04	HAS	APOBEC2	0.574253	Tumor	CSP97505
IGC-10-1021-T04	HAS	APOBEC2	0.367054	Normal	GT01048_3003
IGC-10-1021-T04	HAS	APOBEC3A	2.5492	Tumor	CSP97505
IGC-10-1021-T04	HAS	APOBEC3A	2.31398	Normal	GT01048_3003
IGC-10-1021-T04	HAS	APOBEC3B	3.4924	Tumor	CSP97505
IGC-10-1021-T04	HAS	APOBEC3B	-1.86899	Normal	GT01048_3003
IGC-10-1021-T04	HAS	APOBEC3C	6.25005	Tumor	CSP97505
IGC-10-1021-T04	HAS	APOBEC3C	5.66605	Normal	GT01048_3003
IGC-10-1021-T04	HAS	APOBEC3D	1.99822	Tumor	CSP97505
IGC-10-1021-T04	HAS	APOBEC3D	0.740451	Normal	GT01048_3003
IGC-10-1021-T04	HAS	APOBEC3F	5.16526	Tumor	CSP97505
IGC-10-1021-T04	HAS	APOBEC3F	3.48481	Normal	GT01048_3003
IGC-10-1021-T04	HAS	APOBEC3G	5.29319	Tumor	CSP97505
IGC-10-1021-T04	HAS	APOBEC3G	4.58626	Normal	GT01048_3003
IGC-10-1021-T04	HAS	APOBEC3H	1.15281	Tumor	CSP97505
IGC-10-1021-T04	HAS	APOBEC3H	-0.279158	Normal	GT01048_3003
IGC-10-1021-T04	HAS	APOBEC4	-0.17793	Tumor	CSP97505
IGC-10-1021-T04	HAS	APOBEC4	-0.00955773	Normal	GT01048_3003
TCGA-86-7711-01A	HAS	AICDA	-3.42768	Tumor	TCGA-86-7711-01A-11R-2066-07
TCGA-86-7711-01A	HAS	APOBEC2	-4.71538	Tumor	TCGA-86-7711-01A-11R-2066-07
TCGA-86-7711-01A	HAS	APOBEC3A	0.47659	Tumor	TCGA-86-7711-01A-11R-2066-07
TCGA-86-7711-01A	HAS	APOBEC3B	-0.5997	Tumor	TCGA-86-7711-01A-11R-2066-07
TCGA-86-7711-01A	HAS	APOBEC3C	4.84925	Tumor	TCGA-86-7711-01A-11R-2066-07
TCGA-86-7711-01A	HAS	APOBEC3D	0.495429	Tumor	TCGA-86-7711-01A-11R-2066-07
TCGA-86-7711-01A	HAS	APOBEC3F	3.04116	Tumor	TCGA-86-7711-01A-11R-2066-07
TCGA-86-7711-01A	HAS	APOBEC3G	3.57603	Tumor	TCGA-86-7711-01A-11R-2066-07
TCGA-86-7711-01A	HAS	APOBEC3H	-0.640249	Tumor	TCGA-86-7711-01A-11R-2066-07
TCGA-86-7711-01A	HAS	APOBEC4	-5.66009	Tumor	TCGA-86-7711-01A-11R-2066-07
TCGA-86-7954-01A	HAS	AICDA	-3.32322	Tumor	TCGA-86-7954-01A-11R-2187-07
TCGA-86-7954-01A	HAS	APOBEC2	0.121984	Tumor	TCGA-86-7954-01A-11R-2187-07
TCGA-86-7954-01A	HAS	APOBEC3A	1.50478	Tumor	TCGA-86-7954-01A-11R-2187-07
TCGA-86-7954-01A	HAS	APOBEC3B	1.97072	Tumor	TCGA-86-7954-01A-11R-2187-07
TCGA-86-7954-01A	HAS	APOBEC3C	5.76635	Tumor	TCGA-86-7954-01A-11R-2187-07
TCGA-86-7954-01A	HAS	APOBEC3D	1.90535	Tumor	TCGA-86-7954-01A-11R-2187-07
TCGA-86-7954-01A	HAS	APOBEC3F	4.4043	Tumor	TCGA-86-7954-01A-11R-2187-07
TCGA-86-7954-01A	HAS	APOBEC3G	5.03656	Tumor	TCGA-86-7954-01A-11R-2187-07
TCGA-86-7954-01A	HAS	APOBEC3H	1.17004	Tumor	TCGA-86-7954-01A-11R-2187-07
TCGA-86-7954-01A	HAS	APOBEC4	0.191124	Tumor	TCGA-86-7954-01A-11R-2187-07
TCGA-55-8614-01A	HAS	AICDA	-5.66009	Tumor	TCGA-55-8614-01A-11R-2403-07
TCGA-55-8614-01A	HAS	APOBEC2	1.66528	Tumor	TCGA-55-8614-01A-11R-2403-07
TCGA-55-8614-01A	HAS	APOBEC3A	0.403814	Tumor	TCGA-55-8614-01A-11R-2403-07
TCGA-55-8614-01A	HAS	APOBEC3B	3.01464	Tumor	TCGA-55-8614-01A-11R-2403-07
TCGA-55-8614-01A	HAS	APOBEC3C	6.26111	Tumor	TCGA-55-8614-01A-11R-2403-07
TCGA-55-8614-01A	HAS	APOBEC3D	0.674252	Tumor	TCGA-55-8614-01A-11R-2403-07
TCGA-55-8614-01A	HAS	APOBEC3F	4.87267	Tumor	TCGA-55-8614-01A-11R-2403-07
TCGA-55-8614-01A	HAS	APOBEC3G	5.0174	Tumor	TCGA-55-8614-01A-11R-2403-07
TCGA-55-8614-01A	HAS	APOBEC3H	0.228311	Tumor	TCGA-55-8614-01A-11R-2403-07
TCGA-55-8614-01A	HAS	APOBEC4	1.19714	Tumor	TCGA-55-8614-01A-11R-2403-07
TCGA-J2-A4AD-01A	HAS	AICDA	-5.66009	Tumor	TCGA-J2-A4AD-01A-11R-A24H-07
TCGA-J2-A4AD-01A	HAS	APOBEC2	-0.261945	Tumor	TCGA-J2-A4AD-01A-11R-A24H-07
TCGA-J2-A4AD-01A	HAS	APOBEC3A	-0.727698	Tumor	TCGA-J2-A4AD-01A-11R-A24H-07
TCGA-J2-A4AD-01A	HAS	APOBEC3B	3.59375	Tumor	TCGA-J2-A4AD-01A-11R-A24H-07
TCGA-J2-A4AD-01A	HAS	APOBEC3C	5.12247	Tumor	TCGA-J2-A4AD-01A-11R-A24H-07
TCGA-J2-A4AD-01A	HAS	APOBEC3D	1.00155	Tumor	TCGA-J2-A4AD-01A-11R-A24H-07
TCGA-J2-A4AD-01A	HAS	APOBEC3F	4.62604	Tumor	TCGA-J2-A4AD-01A-11R-A24H-07
TCGA-J2-A4AD-01A	HAS	APOBEC3G	3.45161	Tumor	TCGA-J2-A4AD-01A-11R-A24H-07
TCGA-J2-A4AD-01A	HAS	APOBEC3H	-1.05899	Tumor	TCGA-J2-A4AD-01A-11R-A24H-07
TCGA-J2-A4AD-01A	HAS	APOBEC4	0.352144	Tumor	TCGA-J2-A4AD-01A-11R-A24H-07
NSLC-1179-T01	HAS	AICDA	-4.2787	Tumor	GT01171-2001
NSLC-1179-T01	HAS	AICDA	-2.97976	Normal	GT01171-2003
NSLC-1179-T01	HAS	APOBEC2	-2.04699	Tumor	GT01171-2001
NSLC-1179-T01	HAS	APOBEC2	0.676156	Normal	GT01171-2003
NSLC-1179-T01	HAS	APOBEC3A	0.256195	Tumor	GT01171-2001
NSLC-1179-T01	HAS	APOBEC3A	1.6793	Normal	GT01171-2003
NSLC-1179-T01	HAS	APOBEC3B	3.71133	Tumor	GT01171-2001
NSLC-1179-T01	HAS	APOBEC3B	0.700106	Normal	GT01171-2003
NSLC-1179-T01	HAS	APOBEC3C	6.01603	Tumor	GT01171-2001
NSLC-1179-T01	HAS	APOBEC3C	5.71567	Normal	GT01171-2003
NSLC-1179-T01	HAS	APOBEC3D	0.330918	Tumor	GT01171-2001
NSLC-1179-T01	HAS	APOBEC3D	0.468736	Normal	GT01171-2003
NSLC-1179-T01	HAS	APOBEC3F	3.34739	Tumor	GT01171-2001
NSLC-1179-T01	HAS	APOBEC3F	3.21325	Normal	GT01171-2003
NSLC-1179-T01	HAS	APOBEC3G	4.60691	Tumor	GT01171-2001
NSLC-1179-T01	HAS	APOBEC3G	3.6635	Normal	GT01171-2003
NSLC-1179-T01	HAS	APOBEC3H	-0.138246	Tumor	GT01171-2001
NSLC-1179-T01	HAS	APOBEC3H	0.0880428	Normal	GT01171-2003
NSLC-1179-T01	HAS	APOBEC4	-2.48601	Tumor	GT01171-2001
NSLC-1179-T01	HAS	APOBEC4	-0.330152	Normal	GT01171-2003
NSLC-1063-T01	HAS	AICDA	-0.0248241	Tumor	GT01192-2001
NSLC-1063-T01	HAS	APOBEC2	-0.900349	Tumor	GT01192-2001
NSLC-1063-T01	HAS	APOBEC3A	-0.996086	Tumor	GT01192-2001
NSLC-1063-T01	HAS	APOBEC3B	-0.900349	Tumor	GT01192-2001
NSLC-1063-T01	HAS	APOBEC3C	5.95434	Tumor	GT01192-2001
NSLC-1063-T01	HAS	APOBEC3D	-0.0762169	Tumor	GT01192-2001
NSLC-1063-T01	HAS	APOBEC3F	3.56298	Tumor	GT01192-2001
NSLC-1063-T01	HAS	APOBEC3G	3.68761	Tumor	GT01192-2001
NSLC-1063-T01	HAS	APOBEC3H	0.0248007	Tumor	GT01192-2001
NSLC-1063-T01	HAS	APOBEC4	0.934861	Tumor	GT01192-2001
TCGA-05-4422-01A	HAS	AICDA	-2.68636	Tumor	TCGA-05-4422-01A-01R-1206-07
TCGA-05-4422-01A	HAS	APOBEC2	0.918969	Tumor	TCGA-05-4422-01A-01R-1206-07
TCGA-05-4422-01A	HAS	APOBEC3A	-1.18419	Tumor	TCGA-05-4422-01A-01R-1206-07
TCGA-05-4422-01A	HAS	APOBEC3B	1.69891	Tumor	TCGA-05-4422-01A-01R-1206-07
TCGA-05-4422-01A	HAS	APOBEC3C	5.45993	Tumor	TCGA-05-4422-01A-01R-1206-07
TCGA-05-4422-01A	HAS	APOBEC3D	1.42068	Tumor	TCGA-05-4422-01A-01R-1206-07
TCGA-05-4422-01A	HAS	APOBEC3F	3.5392	Tumor	TCGA-05-4422-01A-01R-1206-07
TCGA-05-4422-01A	HAS	APOBEC3G	4.83588	Tumor	TCGA-05-4422-01A-01R-1206-07
TCGA-05-4422-01A	HAS	APOBEC3H	1.61838	Tumor	TCGA-05-4422-01A-01R-1206-07
TCGA-05-4422-01A	HAS	APOBEC4	-1.53464	Tumor	TCGA-05-4422-01A-01R-1206-07
TCGA-50-5939-01A	HAS	AICDA	-1.73901	Normal	TCGA-50-5939-11A-01R-1628-07
TCGA-50-5939-01A	HAS	AICDA	-1.36602	Tumor	TCGA-50-5939-01A-11R-1628-07
TCGA-50-5939-01A	HAS	APOBEC2	0.46863	Normal	TCGA-50-5939-11A-01R-1628-07
TCGA-50-5939-01A	HAS	APOBEC2	-0.858314	Tumor	TCGA-50-5939-01A-11R-1628-07
TCGA-50-5939-01A	HAS	APOBEC3A	2.54241	Normal	TCGA-50-5939-11A-01R-1628-07
TCGA-50-5939-01A	HAS	APOBEC3A	-0.403269	Tumor	TCGA-50-5939-01A-11R-1628-07
TCGA-50-5939-01A	HAS	APOBEC3B	-0.877264	Normal	TCGA-50-5939-11A-01R-1628-07
TCGA-50-5939-01A	HAS	APOBEC3B	1.44349	Tumor	TCGA-50-5939-01A-11R-1628-07
TCGA-50-5939-01A	HAS	APOBEC3C	5.37625	Normal	TCGA-50-5939-11A-01R-1628-07
TCGA-50-5939-01A	HAS	APOBEC3C	6.3868	Tumor	TCGA-50-5939-01A-11R-1628-07
TCGA-50-5939-01A	HAS	APOBEC3D	0.0962908	Normal	TCGA-50-5939-11A-01R-1628-07
TCGA-50-5939-01A	HAS	APOBEC3D	1.44349	Tumor	TCGA-50-5939-01A-11R-1628-07
TCGA-50-5939-01A	HAS	APOBEC3F	3.32518	Normal	TCGA-50-5939-11A-01R-1628-07
TCGA-50-5939-01A	HAS	APOBEC3F	4.31778	Tumor	TCGA-50-5939-01A-11R-1628-07
TCGA-50-5939-01A	HAS	APOBEC3G	3.8957	Normal	TCGA-50-5939-11A-01R-1628-07
TCGA-50-5939-01A	HAS	APOBEC3G	4.76466	Tumor	TCGA-50-5939-01A-11R-1628-07
TCGA-50-5939-01A	HAS	APOBEC3H	-0.547303	Normal	TCGA-50-5939-11A-01R-1628-07
TCGA-50-5939-01A	HAS	APOBEC3H	-0.658777	Tumor	TCGA-50-5939-01A-11R-1628-07
TCGA-50-5939-01A	HAS	APOBEC4	0.314865	Normal	TCGA-50-5939-11A-01R-1628-07
TCGA-50-5939-01A	HAS	APOBEC4	-0.755098	Tumor	TCGA-50-5939-01A-11R-1628-07
IGC-10-1045-T01	HAS	AICDA	-3.88123	Tumor	GT01014_3001
IGC-10-1045-T01	HAS	AICDA	-3.88927	Normal	GT01014_3006
IGC-10-1045-T01	HAS	APOBEC2	0.0420852	Tumor	GT01014_3001
IGC-10-1045-T01	HAS	APOBEC2	-0.0738255	Normal	GT01014_3006
IGC-10-1045-T01	HAS	APOBEC3A	-0.744635	Tumor	GT01014_3001
IGC-10-1045-T01	HAS	APOBEC3A	-0.148152	Normal	GT01014_3006
IGC-10-1045-T01	HAS	APOBEC3B	3.99427	Tumor	GT01014_3001
IGC-10-1045-T01	HAS	APOBEC3B	-0.755618	Normal	GT01014_3006
IGC-10-1045-T01	HAS	APOBEC3C	3.88347	Tumor	GT01014_3001
IGC-10-1045-T01	HAS	APOBEC3C	5.16677	Normal	GT01014_3006
IGC-10-1045-T01	HAS	APOBEC3D	0.8081	Tumor	GT01014_3001
IGC-10-1045-T01	HAS	APOBEC3D	0.220093	Normal	GT01014_3006
IGC-10-1045-T01	HAS	APOBEC3F	2.58076	Tumor	GT01014_3001
IGC-10-1045-T01	HAS	APOBEC3F	2.73883	Normal	GT01014_3006
IGC-10-1045-T01	HAS	APOBEC3G	3.77108	Tumor	GT01014_3001
IGC-10-1045-T01	HAS	APOBEC3G	4.41267	Normal	GT01014_3006
IGC-10-1045-T01	HAS	APOBEC3H	-0.479882	Tumor	GT01014_3001
IGC-10-1045-T01	HAS	APOBEC3H	-0.0380506	Normal	GT01014_3006
IGC-10-1045-T01	HAS	APOBEC4	1.09464	Tumor	GT01014_3001
IGC-10-1045-T01	HAS	APOBEC4	1.25181	Normal	GT01014_3006
TCGA-78-7162-01A	HAS	AICDA	-1.87375	Tumor	TCGA-78-7162-01A-21R-2066-07
TCGA-78-7162-01A	HAS	APOBEC2	-0.211905	Tumor	TCGA-78-7162-01A-21R-2066-07
TCGA-78-7162-01A	HAS	APOBEC3A	-0.815708	Tumor	TCGA-78-7162-01A-21R-2066-07
TCGA-78-7162-01A	HAS	APOBEC3B	1.21328	Tumor	TCGA-78-7162-01A-21R-2066-07
TCGA-78-7162-01A	HAS	APOBEC3C	6.05796	Tumor	TCGA-78-7162-01A-21R-2066-07
TCGA-78-7162-01A	HAS	APOBEC3D	0.789193	Tumor	TCGA-78-7162-01A-21R-2066-07
TCGA-78-7162-01A	HAS	APOBEC3F	3.6396	Tumor	TCGA-78-7162-01A-21R-2066-07
TCGA-78-7162-01A	HAS	APOBEC3G	4.12612	Tumor	TCGA-78-7162-01A-21R-2066-07
TCGA-78-7162-01A	HAS	APOBEC3H	0.0456117	Tumor	TCGA-78-7162-01A-21R-2066-07
TCGA-78-7162-01A	HAS	APOBEC4	0.771477	Tumor	TCGA-78-7162-01A-21R-2066-07
NSLC-1115-T01	HAS	AICDA	-3.40504	Tumor	GT01287_3000
NSLC-1115-T01	HAS	APOBEC2	-0.697173	Tumor	GT01287_3000
NSLC-1115-T01	HAS	APOBEC3A	-0.883225	Tumor	GT01287_3000
NSLC-1115-T01	HAS	APOBEC3B	3.04064	Tumor	GT01287_3000
NSLC-1115-T01	HAS	APOBEC3C	5.52439	Tumor	GT01287_3000
NSLC-1115-T01	HAS	APOBEC3D	0.0902194	Tumor	GT01287_3000
NSLC-1115-T01	HAS	APOBEC3F	4.16729	Tumor	GT01287_3000
NSLC-1115-T01	HAS	APOBEC3G	4.33937	Tumor	GT01287_3000
NSLC-1115-T01	HAS	APOBEC3H	1.84872	Tumor	GT01287_3000
NSLC-1115-T01	HAS	APOBEC4	-1.09687	Tumor	GT01287_3000
NSLC-1205-T01	HAS	AICDA	-3.34045	Normal	GT01402-2003
NSLC-1205-T01	HAS	AICDA	-4.28997	Tumor	GT01402-3003
NSLC-1205-T01	HAS	APOBEC2	1.23995	Normal	GT01402-2003
NSLC-1205-T01	HAS	APOBEC2	1.18683	Tumor	GT01402-3003
NSLC-1205-T01	HAS	APOBEC3A	0.135842	Normal	GT01402-2003
NSLC-1205-T01	HAS	APOBEC3A	0.348829	Tumor	GT01402-3003
NSLC-1205-T01	HAS	APOBEC3B	-1.1817	Normal	GT01402-2003
NSLC-1205-T01	HAS	APOBEC3B	1.06244	Tumor	GT01402-3003
NSLC-1205-T01	HAS	APOBEC3C	4.84979	Normal	GT01402-2003
NSLC-1205-T01	HAS	APOBEC3C	4.61835	Tumor	GT01402-3003
NSLC-1205-T01	HAS	APOBEC3D	-0.0879822	Normal	GT01402-2003
NSLC-1205-T01	HAS	APOBEC3D	0.312877	Tumor	GT01402-3003
NSLC-1205-T01	HAS	APOBEC3F	3.44819	Normal	GT01402-2003
NSLC-1205-T01	HAS	APOBEC3F	2.915	Tumor	GT01402-3003
NSLC-1205-T01	HAS	APOBEC3G	3.7429	Normal	GT01402-2003
NSLC-1205-T01	HAS	APOBEC3G	3.28802	Tumor	GT01402-3003
NSLC-1205-T01	HAS	APOBEC3H	-0.259161	Normal	GT01402-2003
NSLC-1205-T01	HAS	APOBEC3H	-0.93988	Tumor	GT01402-3003
NSLC-1205-T01	HAS	APOBEC4	2.45773	Normal	GT01402-2003
NSLC-1205-T01	HAS	APOBEC4	0.547537	Tumor	GT01402-3003
TCGA-49-4487-01A	HAS	AICDA	1.24305	Tumor	TCGA-49-4487-01A-21R-1858-07
TCGA-49-4487-01A	HAS	APOBEC2	-0.424147	Tumor	TCGA-49-4487-01A-21R-1858-07
TCGA-49-4487-01A	HAS	APOBEC3A	1.84984	Tumor	TCGA-49-4487-01A-21R-1858-07
TCGA-49-4487-01A	HAS	APOBEC3B	3.91501	Tumor	TCGA-49-4487-01A-21R-1858-07
TCGA-49-4487-01A	HAS	APOBEC3C	6.30871	Tumor	TCGA-49-4487-01A-21R-1858-07
TCGA-49-4487-01A	HAS	APOBEC3D	0.857738	Tumor	TCGA-49-4487-01A-21R-1858-07
TCGA-49-4487-01A	HAS	APOBEC3F	4.64795	Tumor	TCGA-49-4487-01A-21R-1858-07
TCGA-49-4487-01A	HAS	APOBEC3G	4.99738	Tumor	TCGA-49-4487-01A-21R-1858-07
TCGA-49-4487-01A	HAS	APOBEC3H	1.31905	Tumor	TCGA-49-4487-01A-21R-1858-07
TCGA-49-4487-01A	HAS	APOBEC4	-5.66009	Tumor	TCGA-49-4487-01A-21R-1858-07
NSLC-1249-T01	HAS	AICDA	-4.23912	Tumor	CSP107339
NSLC-1249-T01	HAS	AICDA	-2.84407	Normal	GT01395-4101
NSLC-1249-T01	HAS	APOBEC2	0.983499	Tumor	CSP107339
NSLC-1249-T01	HAS	APOBEC2	0.315635	Normal	GT01395-4101
NSLC-1249-T01	HAS	APOBEC3A	-0.69672	Tumor	CSP107339
NSLC-1249-T01	HAS	APOBEC3A	-2.32907	Normal	GT01395-4101
NSLC-1249-T01	HAS	APOBEC3B	0.429622	Tumor	CSP107339
NSLC-1249-T01	HAS	APOBEC3B	-2.1273	Normal	GT01395-4101
NSLC-1249-T01	HAS	APOBEC3C	3.18226	Tumor	CSP107339
NSLC-1249-T01	HAS	APOBEC3C	5.16098	Normal	GT01395-4101
NSLC-1249-T01	HAS	APOBEC3D	0.021628	Tumor	CSP107339
NSLC-1249-T01	HAS	APOBEC3D	0.447897	Normal	GT01395-4101
NSLC-1249-T01	HAS	APOBEC3F	2.38644	Tumor	CSP107339
NSLC-1249-T01	HAS	APOBEC3F	3.3514	Normal	GT01395-4101
NSLC-1249-T01	HAS	APOBEC3G	2.19065	Tumor	CSP107339
NSLC-1249-T01	HAS	APOBEC3G	3.33868	Normal	GT01395-4101
NSLC-1249-T01	HAS	APOBEC3H	-0.127255	Tumor	CSP107339
NSLC-1249-T01	HAS	APOBEC3H	-1.00653	Normal	GT01395-4101
NSLC-1249-T01	HAS	APOBEC4	0.775543	Tumor	CSP107339
NSLC-1249-T01	HAS	APOBEC4	2.34149	Normal	GT01395-4101
IGC-04-1041-T03	HAS	AICDA	-0.933397	Tumor	CSP107321
IGC-04-1041-T03	HAS	AICDA	-2.61296	Normal	GT01231_2003
IGC-04-1041-T03	HAS	APOBEC2	-0.149585	Tumor	CSP107321
IGC-04-1041-T03	HAS	APOBEC2	1.79422	Normal	GT01231_2003
IGC-04-1041-T03	HAS	APOBEC3A	0.257518	Tumor	CSP107321
IGC-04-1041-T03	HAS	APOBEC3A	-1.54341	Normal	GT01231_2003
IGC-04-1041-T03	HAS	APOBEC3B	1.52352	Tumor	CSP107321
IGC-04-1041-T03	HAS	APOBEC3B	1.1447	Normal	GT01231_2003
IGC-04-1041-T03	HAS	APOBEC3C	6.02738	Tumor	CSP107321
IGC-04-1041-T03	HAS	APOBEC3C	5.36157	Normal	GT01231_2003
IGC-04-1041-T03	HAS	APOBEC3D	1.24554	Tumor	CSP107321
IGC-04-1041-T03	HAS	APOBEC3D	0.7104	Normal	GT01231_2003
IGC-04-1041-T03	HAS	APOBEC3F	4.05717	Tumor	CSP107321
IGC-04-1041-T03	HAS	APOBEC3F	3.93758	Normal	GT01231_2003
IGC-04-1041-T03	HAS	APOBEC3G	5.06176	Tumor	CSP107321
IGC-04-1041-T03	HAS	APOBEC3G	4.03879	Normal	GT01231_2003
IGC-04-1041-T03	HAS	APOBEC3H	0.932972	Tumor	CSP107321
IGC-04-1041-T03	HAS	APOBEC3H	1.07261	Normal	GT01231_2003
IGC-04-1041-T03	HAS	APOBEC4	-0.0839105	Tumor	CSP107321
IGC-04-1041-T03	HAS	APOBEC4	0.542653	Normal	GT01231_2003
NSLC-1096-T01	HAS	AICDA	-3.1112	Tumor	CSP107354
NSLC-1096-T01	HAS	APOBEC2	-0.344857	Tumor	CSP107354
NSLC-1096-T01	HAS	APOBEC3A	-0.827513	Tumor	CSP107354
NSLC-1096-T01	HAS	APOBEC3B	-0.287414	Tumor	CSP107354
NSLC-1096-T01	HAS	APOBEC3C	4.85624	Tumor	CSP107354
NSLC-1096-T01	HAS	APOBEC3D	0.576307	Tumor	CSP107354
NSLC-1096-T01	HAS	APOBEC3F	2.99706	Tumor	CSP107354
NSLC-1096-T01	HAS	APOBEC3G	3.71162	Tumor	CSP107354
NSLC-1096-T01	HAS	APOBEC3H	-0.344857	Tumor	CSP107354
NSLC-1096-T01	HAS	APOBEC4	-2.47638	Tumor	CSP107354
NSLC-1175-T01	HAS	AICDA	-2.02178	Tumor	CSP107356
NSLC-1175-T01	HAS	APOBEC2	-0.0537392	Tumor	CSP107356
NSLC-1175-T01	HAS	APOBEC3A	2.30065	Tumor	CSP107356
NSLC-1175-T01	HAS	APOBEC3B	-1.636	Tumor	CSP107356
NSLC-1175-T01	HAS	APOBEC3C	4.34535	Tumor	CSP107356
NSLC-1175-T01	HAS	APOBEC3D	-0.0537392	Tumor	CSP107356
NSLC-1175-T01	HAS	APOBEC3F	3.20631	Tumor	CSP107356
NSLC-1175-T01	HAS	APOBEC3G	3.68833	Tumor	CSP107356
NSLC-1175-T01	HAS	APOBEC3H	-0.368283	Tumor	CSP107356
NSLC-1175-T01	HAS	APOBEC4	-1.0809	Tumor	CSP107356
TCGA-97-8174-01A	HAS	AICDA	-2.40762	Tumor	TCGA-97-8174-01A-11R-2287-07
TCGA-97-8174-01A	HAS	APOBEC2	0.150261	Tumor	TCGA-97-8174-01A-11R-2287-07
TCGA-97-8174-01A	HAS	APOBEC3A	-2.31156	Tumor	TCGA-97-8174-01A-11R-2287-07
TCGA-97-8174-01A	HAS	APOBEC3B	-1.90875	Tumor	TCGA-97-8174-01A-11R-2287-07
TCGA-97-8174-01A	HAS	APOBEC3C	5.87778	Tumor	TCGA-97-8174-01A-11R-2287-07
TCGA-97-8174-01A	HAS	APOBEC3D	1.29824	Tumor	TCGA-97-8174-01A-11R-2287-07
TCGA-97-8174-01A	HAS	APOBEC3F	3.68259	Tumor	TCGA-97-8174-01A-11R-2287-07
TCGA-97-8174-01A	HAS	APOBEC3G	3.92124	Tumor	TCGA-97-8174-01A-11R-2287-07
TCGA-97-8174-01A	HAS	APOBEC3H	0.835543	Tumor	TCGA-97-8174-01A-11R-2287-07
TCGA-97-8174-01A	HAS	APOBEC4	-2.2215	Tumor	TCGA-97-8174-01A-11R-2287-07
TCGA-55-6979-01A	HAS	AICDA	-1.59155	Tumor	TCGA-55-6979-01A-11R-1949-07
TCGA-55-6979-01A	HAS	AICDA	-1.1305	Normal	TCGA-55-6979-11A-01R-1949-07
TCGA-55-6979-01A	HAS	APOBEC2	0.866046	Tumor	TCGA-55-6979-01A-11R-1949-07
TCGA-55-6979-01A	HAS	APOBEC2	-0.242658	Normal	TCGA-55-6979-11A-01R-1949-07
TCGA-55-6979-01A	HAS	APOBEC3A	2.23277	Tumor	TCGA-55-6979-01A-11R-1949-07
TCGA-55-6979-01A	HAS	APOBEC3A	4.19952	Normal	TCGA-55-6979-11A-01R-1949-07
TCGA-55-6979-01A	HAS	APOBEC3B	3.15869	Tumor	TCGA-55-6979-01A-11R-1949-07
TCGA-55-6979-01A	HAS	APOBEC3B	0.899029	Normal	TCGA-55-6979-11A-01R-1949-07
TCGA-55-6979-01A	HAS	APOBEC3C	6.29616	Tumor	TCGA-55-6979-01A-11R-1949-07
TCGA-55-6979-01A	HAS	APOBEC3C	6.38342	Normal	TCGA-55-6979-11A-01R-1949-07
TCGA-55-6979-01A	HAS	APOBEC3D	1.40858	Tumor	TCGA-55-6979-01A-11R-1949-07
TCGA-55-6979-01A	HAS	APOBEC3D	0.860969	Normal	TCGA-55-6979-11A-01R-1949-07
TCGA-55-6979-01A	HAS	APOBEC3F	4.28576	Tumor	TCGA-55-6979-01A-11R-1949-07
TCGA-55-6979-01A	HAS	APOBEC3F	3.98182	Normal	TCGA-55-6979-11A-01R-1949-07
TCGA-55-6979-01A	HAS	APOBEC3G	5.28759	Tumor	TCGA-55-6979-01A-11R-1949-07
TCGA-55-6979-01A	HAS	APOBEC3G	4.66199	Normal	TCGA-55-6979-11A-01R-1949-07
TCGA-55-6979-01A	HAS	APOBEC3H	1.4273	Tumor	TCGA-55-6979-01A-11R-1949-07
TCGA-55-6979-01A	HAS	APOBEC3H	1.00753	Normal	TCGA-55-6979-11A-01R-1949-07
TCGA-55-6979-01A	HAS	APOBEC4	-4.199	Tumor	TCGA-55-6979-01A-11R-1949-07
TCGA-55-6979-01A	HAS	APOBEC4	1.29128	Normal	TCGA-55-6979-11A-01R-1949-07
TCGA-38-7271-01A	HAS	AICDA	-1.45204	Tumor	TCGA-38-7271-01A-11R-2039-07
TCGA-38-7271-01A	HAS	APOBEC2	0.0196965	Tumor	TCGA-38-7271-01A-11R-2039-07
TCGA-38-7271-01A	HAS	APOBEC3A	2.54941	Tumor	TCGA-38-7271-01A-11R-2039-07
TCGA-38-7271-01A	HAS	APOBEC3B	2.34371	Tumor	TCGA-38-7271-01A-11R-2039-07
TCGA-38-7271-01A	HAS	APOBEC3C	6.77688	Tumor	TCGA-38-7271-01A-11R-2039-07
TCGA-38-7271-01A	HAS	APOBEC3D	2.13245	Tumor	TCGA-38-7271-01A-11R-2039-07
TCGA-38-7271-01A	HAS	APOBEC3F	4.62621	Tumor	TCGA-38-7271-01A-11R-2039-07
TCGA-38-7271-01A	HAS	APOBEC3G	5.13741	Tumor	TCGA-38-7271-01A-11R-2039-07
TCGA-38-7271-01A	HAS	APOBEC3H	0.396443	Tumor	TCGA-38-7271-01A-11R-2039-07
TCGA-38-7271-01A	HAS	APOBEC4	-0.326144	Tumor	TCGA-38-7271-01A-11R-2039-07
TCGA-55-7574-01A	HAS	AICDA	-0.721445	Tumor	TCGA-55-7574-01A-11R-2039-07
TCGA-55-7574-01A	HAS	APOBEC2	-0.0715495	Tumor	TCGA-55-7574-01A-11R-2039-07
TCGA-55-7574-01A	HAS	APOBEC3A	0.412785	Tumor	TCGA-55-7574-01A-11R-2039-07
TCGA-55-7574-01A	HAS	APOBEC3B	0.168871	Tumor	TCGA-55-7574-01A-11R-2039-07
TCGA-55-7574-01A	HAS	APOBEC3C	5.45566	Tumor	TCGA-55-7574-01A-11R-2039-07
TCGA-55-7574-01A	HAS	APOBEC3D	1.34437	Tumor	TCGA-55-7574-01A-11R-2039-07
TCGA-55-7574-01A	HAS	APOBEC3F	3.93954	Tumor	TCGA-55-7574-01A-11R-2039-07
TCGA-55-7574-01A	HAS	APOBEC3G	4.42768	Tumor	TCGA-55-7574-01A-11R-2039-07
TCGA-55-7574-01A	HAS	APOBEC3H	0.485714	Tumor	TCGA-55-7574-01A-11R-2039-07
TCGA-55-7574-01A	HAS	APOBEC4	-1.09407	Tumor	TCGA-55-7574-01A-11R-2039-07
TCGA-49-6742-01A	HAS	AICDA	-1.53108	Normal	TCGA-49-6742-11A-01R-1858-07
TCGA-49-6742-01A	HAS	AICDA	1.2786	Tumor	TCGA-49-6742-01A-11R-1858-07
TCGA-49-6742-01A	HAS	APOBEC2	1.14117	Normal	TCGA-49-6742-11A-01R-1858-07
TCGA-49-6742-01A	HAS	APOBEC2	0.793537	Tumor	TCGA-49-6742-01A-11R-1858-07
TCGA-49-6742-01A	HAS	APOBEC3A	-1.06941	Normal	TCGA-49-6742-11A-01R-1858-07
TCGA-49-6742-01A	HAS	APOBEC3A	0.633224	Tumor	TCGA-49-6742-01A-11R-1858-07
TCGA-49-6742-01A	HAS	APOBEC3B	1.67098	Normal	TCGA-49-6742-11A-01R-1858-07
TCGA-49-6742-01A	HAS	APOBEC3B	3.9385	Tumor	TCGA-49-6742-01A-11R-1858-07
TCGA-49-6742-01A	HAS	APOBEC3C	6.28041	Normal	TCGA-49-6742-11A-01R-1858-07
TCGA-49-6742-01A	HAS	APOBEC3C	7.0681	Tumor	TCGA-49-6742-01A-11R-1858-07
TCGA-49-6742-01A	HAS	APOBEC3D	0.369738	Normal	TCGA-49-6742-11A-01R-1858-07
TCGA-49-6742-01A	HAS	APOBEC3D	0.731533	Tumor	TCGA-49-6742-01A-11R-1858-07
TCGA-49-6742-01A	HAS	APOBEC3F	3.49089	Normal	TCGA-49-6742-11A-01R-1858-07
TCGA-49-6742-01A	HAS	APOBEC3F	4.57894	Tumor	TCGA-49-6742-01A-11R-1858-07
TCGA-49-6742-01A	HAS	APOBEC3G	3.86817	Normal	TCGA-49-6742-11A-01R-1858-07
TCGA-49-6742-01A	HAS	APOBEC3G	3.64253	Tumor	TCGA-49-6742-01A-11R-1858-07
TCGA-49-6742-01A	HAS	APOBEC3H	1.32147	Normal	TCGA-49-6742-11A-01R-1858-07
TCGA-49-6742-01A	HAS	APOBEC3H	-0.64483	Tumor	TCGA-49-6742-01A-11R-1858-07
TCGA-49-6742-01A	HAS	APOBEC4	3.55636	Normal	TCGA-49-6742-11A-01R-1858-07
TCGA-49-6742-01A	HAS	APOBEC4	-0.283035	Tumor	TCGA-49-6742-01A-11R-1858-07
TCGA-55-6712-01A	HAS	AICDA	-1.92632	Tumor	TCGA-55-6712-01A-11R-1858-07
TCGA-55-6712-01A	HAS	APOBEC2	-0.495753	Tumor	TCGA-55-6712-01A-11R-1858-07
TCGA-55-6712-01A	HAS	APOBEC3A	0.48399	Tumor	TCGA-55-6712-01A-11R-1858-07
TCGA-55-6712-01A	HAS	APOBEC3B	5.54777	Tumor	TCGA-55-6712-01A-11R-1858-07
TCGA-55-6712-01A	HAS	APOBEC3C	6.53994	Tumor	TCGA-55-6712-01A-11R-1858-07
TCGA-55-6712-01A	HAS	APOBEC3D	1.57541	Tumor	TCGA-55-6712-01A-11R-1858-07
TCGA-55-6712-01A	HAS	APOBEC3F	5.25937	Tumor	TCGA-55-6712-01A-11R-1858-07
TCGA-55-6712-01A	HAS	APOBEC3G	4.52188	Tumor	TCGA-55-6712-01A-11R-1858-07
TCGA-55-6712-01A	HAS	APOBEC3H	0.208247	Tumor	TCGA-55-6712-01A-11R-1858-07
TCGA-55-6712-01A	HAS	APOBEC4	0.397801	Tumor	TCGA-55-6712-01A-11R-1858-07
TCGA-55-A4DF-01A	HAS	AICDA	-2.81319	Tumor	TCGA-55-A4DF-01A-11R-A24H-07
TCGA-55-A4DF-01A	HAS	APOBEC2	-0.972011	Tumor	TCGA-55-A4DF-01A-11R-A24H-07
TCGA-55-A4DF-01A	HAS	APOBEC3A	0.670768	Tumor	TCGA-55-A4DF-01A-11R-A24H-07
TCGA-55-A4DF-01A	HAS	APOBEC3B	3.85756	Tumor	TCGA-55-A4DF-01A-11R-A24H-07
TCGA-55-A4DF-01A	HAS	APOBEC3C	5.2898	Tumor	TCGA-55-A4DF-01A-11R-A24H-07
TCGA-55-A4DF-01A	HAS	APOBEC3D	0.811684	Tumor	TCGA-55-A4DF-01A-11R-A24H-07
TCGA-55-A4DF-01A	HAS	APOBEC3F	3.90552	Tumor	TCGA-55-A4DF-01A-11R-A24H-07
TCGA-55-A4DF-01A	HAS	APOBEC3G	4.26242	Tumor	TCGA-55-A4DF-01A-11R-A24H-07
TCGA-55-A4DF-01A	HAS	APOBEC3H	0.166482	Tumor	TCGA-55-A4DF-01A-11R-A24H-07
TCGA-55-A4DF-01A	HAS	APOBEC4	-4.63689	Tumor	TCGA-55-A4DF-01A-11R-A24H-07
TCGA-78-7152-01A	HAS	AICDA	-1.77172	Tumor	TCGA-78-7152-01A-11R-2039-07
TCGA-78-7152-01A	HAS	APOBEC2	-0.0766515	Tumor	TCGA-78-7152-01A-11R-2039-07
TCGA-78-7152-01A	HAS	APOBEC3A	1.02898	Tumor	TCGA-78-7152-01A-11R-2039-07
TCGA-78-7152-01A	HAS	APOBEC3B	0.525873	Tumor	TCGA-78-7152-01A-11R-2039-07
TCGA-78-7152-01A	HAS	APOBEC3C	5.87743	Tumor	TCGA-78-7152-01A-11R-2039-07
TCGA-78-7152-01A	HAS	APOBEC3D	0.525873	Tumor	TCGA-78-7152-01A-11R-2039-07
TCGA-78-7152-01A	HAS	APOBEC3F	3.60225	Tumor	TCGA-78-7152-01A-11R-2039-07
TCGA-78-7152-01A	HAS	APOBEC3G	4.31866	Tumor	TCGA-78-7152-01A-11R-2039-07
TCGA-78-7152-01A	HAS	APOBEC3H	0.729679	Tumor	TCGA-78-7152-01A-11R-2039-07
TCGA-78-7152-01A	HAS	APOBEC4	-1.13066	Tumor	TCGA-78-7152-01A-11R-2039-07
NSLC-1089-T01	HAS	AICDA	-3.43456	Tumor	CSP107324
NSLC-1089-T01	HAS	AICDA	-1.92294	Normal	GT01536_2001
NSLC-1089-T01	HAS	APOBEC2	-0.492982	Tumor	CSP107324
NSLC-1089-T01	HAS	APOBEC2	0.635161	Normal	GT01536_2001
NSLC-1089-T01	HAS	APOBEC3A	1.11425	Tumor	CSP107324
NSLC-1089-T01	HAS	APOBEC3A	1.10134	Normal	GT01536_2001
NSLC-1089-T01	HAS	APOBEC3B	4.62679	Tumor	CSP107324
NSLC-1089-T01	HAS	APOBEC3B	0.979142	Normal	GT01536_2001
NSLC-1089-T01	HAS	APOBEC3C	6.9764	Tumor	CSP107324
NSLC-1089-T01	HAS	APOBEC3C	5.32913	Normal	GT01536_2001
NSLC-1089-T01	HAS	APOBEC3D	2.0831	Tumor	CSP107324
NSLC-1089-T01	HAS	APOBEC3D	1.00442	Normal	GT01536_2001
NSLC-1089-T01	HAS	APOBEC3F	5.19928	Tumor	CSP107324
NSLC-1089-T01	HAS	APOBEC3F	2.6616	Normal	GT01536_2001
NSLC-1089-T01	HAS	APOBEC3G	4.57712	Tumor	CSP107324
NSLC-1089-T01	HAS	APOBEC3G	3.78866	Normal	GT01536_2001
NSLC-1089-T01	HAS	APOBEC3H	-0.733401	Tumor	CSP107324
NSLC-1089-T01	HAS	APOBEC3H	-0.707923	Normal	GT01536_2001
NSLC-1089-T01	HAS	APOBEC4	-3.43456	Tumor	CSP107324
NSLC-1089-T01	HAS	APOBEC4	1.37772	Normal	GT01536_2001
IGC-12-1114-T01	HAS	AICDA	-0.462439	Tumor	CSP97533
IGC-12-1114-T01	HAS	APOBEC2	-0.88473	Tumor	CSP97533
IGC-12-1114-T01	HAS	APOBEC3A	-0.0883126	Tumor	CSP97533
IGC-12-1114-T01	HAS	APOBEC3B	2.08939	Tumor	CSP97533
IGC-12-1114-T01	HAS	APOBEC3C	6.38811	Tumor	CSP97533
IGC-12-1114-T01	HAS	APOBEC3D	1.53858	Tumor	CSP97533
IGC-12-1114-T01	HAS	APOBEC3F	3.74446	Tumor	CSP97533
IGC-12-1114-T01	HAS	APOBEC3G	4.83932	Tumor	CSP97533
IGC-12-1114-T01	HAS	APOBEC3H	0.51777	Tumor	CSP97533
IGC-12-1114-T01	HAS	APOBEC4	-3.16022	Tumor	CSP97533
NSLC-1124-T01	HAS	AICDA	-2.91717	Tumor	CSP97530
NSLC-1124-T01	HAS	AICDA	-4.06529	Normal	GT01070_2003
NSLC-1124-T01	HAS	APOBEC2	-0.571503	Tumor	CSP97530
NSLC-1124-T01	HAS	APOBEC2	0.261281	Normal	GT01070_2003
NSLC-1124-T01	HAS	APOBEC3A	-2.91717	Tumor	CSP97530
NSLC-1124-T01	HAS	APOBEC3A	1.35452	Normal	GT01070_2003
NSLC-1124-T01	HAS	APOBEC3B	3.10445	Tumor	CSP97530
NSLC-1124-T01	HAS	APOBEC3B	-2.06162	Normal	GT01070_2003
NSLC-1124-T01	HAS	APOBEC3C	2.7018	Tumor	CSP97530
NSLC-1124-T01	HAS	APOBEC3C	5.64003	Normal	GT01070_2003
NSLC-1124-T01	HAS	APOBEC3D	1.21227	Tumor	CSP97530
NSLC-1124-T01	HAS	APOBEC3D	-0.153838	Normal	GT01070_2003
NSLC-1124-T01	HAS	APOBEC3F	3.98461	Tumor	CSP97530
NSLC-1124-T01	HAS	APOBEC3F	3.11947	Normal	GT01070_2003
NSLC-1124-T01	HAS	APOBEC3G	3.50441	Tumor	CSP97530
NSLC-1124-T01	HAS	APOBEC3G	4.40855	Normal	GT01070_2003
NSLC-1124-T01	HAS	APOBEC3H	-2.32227	Tumor	CSP97530
NSLC-1124-T01	HAS	APOBEC3H	1.36575	Normal	GT01070_2003
NSLC-1124-T01	HAS	APOBEC4	-3.94741	Tumor	CSP97530
NSLC-1124-T01	HAS	APOBEC4	-0.838534	Normal	GT01070_2003
TCGA-44-7660-01A	HAS	AICDA	-4.16446	Tumor	TCGA-44-7660-01A-11R-2066-07
TCGA-44-7660-01A	HAS	APOBEC2	-1.33034	Tumor	TCGA-44-7660-01A-11R-2066-07
TCGA-44-7660-01A	HAS	APOBEC3A	-2.08487	Tumor	TCGA-44-7660-01A-11R-2066-07
TCGA-44-7660-01A	HAS	APOBEC3B	3.08057	Tumor	TCGA-44-7660-01A-11R-2066-07
TCGA-44-7660-01A	HAS	APOBEC3C	5.94188	Tumor	TCGA-44-7660-01A-11R-2066-07
TCGA-44-7660-01A	HAS	APOBEC3D	0.490983	Tumor	TCGA-44-7660-01A-11R-2066-07
TCGA-44-7660-01A	HAS	APOBEC3F	3.96047	Tumor	TCGA-44-7660-01A-11R-2066-07
TCGA-44-7660-01A	HAS	APOBEC3G	4.42546	Tumor	TCGA-44-7660-01A-11R-2066-07
TCGA-44-7660-01A	HAS	APOBEC3H	0.999453	Tumor	TCGA-44-7660-01A-11R-2066-07
TCGA-44-7660-01A	HAS	APOBEC4	-0.933352	Tumor	TCGA-44-7660-01A-11R-2066-07
TCGA-97-A4M2-01A	HAS	AICDA	-2.54272	Tumor	TCGA-97-A4M2-01A-12R-A24X-07
TCGA-97-A4M2-01A	HAS	APOBEC2	-0.0457369	Tumor	TCGA-97-A4M2-01A-12R-A24X-07
TCGA-97-A4M2-01A	HAS	APOBEC3A	0.67369	Tumor	TCGA-97-A4M2-01A-12R-A24X-07
TCGA-97-A4M2-01A	HAS	APOBEC3B	0.67369	Tumor	TCGA-97-A4M2-01A-12R-A24X-07
TCGA-97-A4M2-01A	HAS	APOBEC3C	5.4883	Tumor	TCGA-97-A4M2-01A-12R-A24X-07
TCGA-97-A4M2-01A	HAS	APOBEC3D	0.95367	Tumor	TCGA-97-A4M2-01A-12R-A24X-07
TCGA-97-A4M2-01A	HAS	APOBEC3F	3.95492	Tumor	TCGA-97-A4M2-01A-12R-A24X-07
TCGA-97-A4M2-01A	HAS	APOBEC3G	4.39445	Tumor	TCGA-97-A4M2-01A-12R-A24X-07
TCGA-97-A4M2-01A	HAS	APOBEC3H	1.60296	Tumor	TCGA-97-A4M2-01A-12R-A24X-07
TCGA-97-A4M2-01A	HAS	APOBEC4	1.42063	Tumor	TCGA-97-A4M2-01A-12R-A24X-07
NSLC-1201-T01	HAS	AICDA	-1.75798	Tumor	CSP107333
NSLC-1201-T01	HAS	AICDA	-3.12434	Normal	GT01475-2003
NSLC-1201-T01	HAS	APOBEC2	-1.09514	Tumor	CSP107333
NSLC-1201-T01	HAS	APOBEC2	-0.302899	Normal	GT01475-2003
NSLC-1201-T01	HAS	APOBEC3A	2.36686	Tumor	CSP107333
NSLC-1201-T01	HAS	APOBEC3A	2.1737	Normal	GT01475-2003
NSLC-1201-T01	HAS	APOBEC3B	2.25665	Tumor	CSP107333
NSLC-1201-T01	HAS	APOBEC3B	0.650612	Normal	GT01475-2003
NSLC-1201-T01	HAS	APOBEC3C	5.40491	Tumor	CSP107333
NSLC-1201-T01	HAS	APOBEC3C	5.03668	Normal	GT01475-2003
NSLC-1201-T01	HAS	APOBEC3D	0.912273	Tumor	CSP107333
NSLC-1201-T01	HAS	APOBEC3D	0.497398	Normal	GT01475-2003
NSLC-1201-T01	HAS	APOBEC3F	3.25887	Tumor	CSP107333
NSLC-1201-T01	HAS	APOBEC3F	3.09242	Normal	GT01475-2003
NSLC-1201-T01	HAS	APOBEC3G	4.8279	Tumor	CSP107333
NSLC-1201-T01	HAS	APOBEC3G	3.86193	Normal	GT01475-2003
NSLC-1201-T01	HAS	APOBEC3H	-0.125941	Tumor	CSP107333
NSLC-1201-T01	HAS	APOBEC3H	-0.0457423	Normal	GT01475-2003
NSLC-1201-T01	HAS	APOBEC4	-0.896837	Tumor	CSP107333
NSLC-1201-T01	HAS	APOBEC4	3.45068	Normal	GT01475-2003
TCGA-55-8208-01A	HAS	AICDA	0.458472	Tumor	TCGA-55-8208-01A-11R-2241-07
TCGA-55-8208-01A	HAS	APOBEC2	-0.540244	Tumor	TCGA-55-8208-01A-11R-2241-07
TCGA-55-8208-01A	HAS	APOBEC3A	2.01635	Tumor	TCGA-55-8208-01A-11R-2241-07
TCGA-55-8208-01A	HAS	APOBEC3B	2.41799	Tumor	TCGA-55-8208-01A-11R-2241-07
TCGA-55-8208-01A	HAS	APOBEC3C	6.45812	Tumor	TCGA-55-8208-01A-11R-2241-07
TCGA-55-8208-01A	HAS	APOBEC3D	1.98964	Tumor	TCGA-55-8208-01A-11R-2241-07
TCGA-55-8208-01A	HAS	APOBEC3F	4.53205	Tumor	TCGA-55-8208-01A-11R-2241-07
TCGA-55-8208-01A	HAS	APOBEC3G	5.34515	Tumor	TCGA-55-8208-01A-11R-2241-07
TCGA-55-8208-01A	HAS	APOBEC3H	1.10653	Tumor	TCGA-55-8208-01A-11R-2241-07
TCGA-55-8208-01A	HAS	APOBEC4	1.39815	Tumor	TCGA-55-8208-01A-11R-2241-07
NSLC-1261-T01	HAS	AICDA	-5.66009	Tumor	CSP107332
NSLC-1261-T01	HAS	AICDA	-3.57163	Normal	GT01338-5109
NSLC-1261-T01	HAS	APOBEC2	4.23667	Tumor	CSP107332
NSLC-1261-T01	HAS	APOBEC2	0.731366	Normal	GT01338-5109
NSLC-1261-T01	HAS	APOBEC3A	2.0576	Tumor	CSP107332
NSLC-1261-T01	HAS	APOBEC3A	1.54333	Normal	GT01338-5109
NSLC-1261-T01	HAS	APOBEC3B	0.40156	Tumor	CSP107332
NSLC-1261-T01	HAS	APOBEC3B	-1.42045	Normal	GT01338-5109
NSLC-1261-T01	HAS	APOBEC3C	5.27344	Tumor	CSP107332
NSLC-1261-T01	HAS	APOBEC3C	5.05792	Normal	GT01338-5109
NSLC-1261-T01	HAS	APOBEC3D	0.642121	Tumor	CSP107332
NSLC-1261-T01	HAS	APOBEC3D	-0.524398	Normal	GT01338-5109
NSLC-1261-T01	HAS	APOBEC3F	3.88868	Tumor	CSP107332
NSLC-1261-T01	HAS	APOBEC3F	3.32989	Normal	GT01338-5109
NSLC-1261-T01	HAS	APOBEC3G	4.85396	Tumor	CSP107332
NSLC-1261-T01	HAS	APOBEC3G	3.40191	Normal	GT01338-5109
NSLC-1261-T01	HAS	APOBEC3H	0.43848	Tumor	CSP107332
NSLC-1261-T01	HAS	APOBEC3H	-0.396726	Normal	GT01338-5109
NSLC-1261-T01	HAS	APOBEC4	-0.652641	Tumor	CSP107332
NSLC-1261-T01	HAS	APOBEC4	1.03294	Normal	GT01338-5109
NSLC-1099-T01	HAS	AICDA	-1.59214	Tumor	CSP97540
NSLC-1099-T01	HAS	AICDA	0.167913	Normal	GT01234_2003
NSLC-1099-T01	HAS	APOBEC2	-1.03614	Tumor	CSP97540
NSLC-1099-T01	HAS	APOBEC2	0.543865	Normal	GT01234_2003
NSLC-1099-T01	HAS	APOBEC3A	1.5917	Tumor	CSP97540
NSLC-1099-T01	HAS	APOBEC3A	2.14874	Normal	GT01234_2003
NSLC-1099-T01	HAS	APOBEC3B	1.53071	Tumor	CSP97540
NSLC-1099-T01	HAS	APOBEC3B	0.330224	Normal	GT01234_2003
NSLC-1099-T01	HAS	APOBEC3C	6.13719	Tumor	CSP97540
NSLC-1099-T01	HAS	APOBEC3C	5.8822	Normal	GT01234_2003
NSLC-1099-T01	HAS	APOBEC3D	1.8754	Tumor	CSP97540
NSLC-1099-T01	HAS	APOBEC3D	0.0329469	Normal	GT01234_2003
NSLC-1099-T01	HAS	APOBEC3F	4.01859	Tumor	CSP97540
NSLC-1099-T01	HAS	APOBEC3F	3.93581	Normal	GT01234_2003
NSLC-1099-T01	HAS	APOBEC3G	5.18661	Tumor	CSP97540
NSLC-1099-T01	HAS	APOBEC3G	5.13076	Normal	GT01234_2003
NSLC-1099-T01	HAS	APOBEC3H	1.01146	Tumor	CSP97540
NSLC-1099-T01	HAS	APOBEC3H	1.93825	Normal	GT01234_2003
NSLC-1099-T01	HAS	APOBEC4	0.0255439	Tumor	CSP97540
NSLC-1099-T01	HAS	APOBEC4	1.88699	Normal	GT01234_2003
TCGA-91-8499-01A	HAS	AICDA	-2.81188	Tumor	TCGA-91-8499-01A-11R-2403-07
TCGA-91-8499-01A	HAS	APOBEC2	-0.659851	Tumor	TCGA-91-8499-01A-11R-2403-07
TCGA-91-8499-01A	HAS	APOBEC3A	-1.75779	Tumor	TCGA-91-8499-01A-11R-2403-07
TCGA-91-8499-01A	HAS	APOBEC3B	1.65394	Tumor	TCGA-91-8499-01A-11R-2403-07
TCGA-91-8499-01A	HAS	APOBEC3C	4.2845	Tumor	TCGA-91-8499-01A-11R-2403-07
TCGA-91-8499-01A	HAS	APOBEC3D	0.128054	Tumor	TCGA-91-8499-01A-11R-2403-07
TCGA-91-8499-01A	HAS	APOBEC3F	3.10503	Tumor	TCGA-91-8499-01A-11R-2403-07
TCGA-91-8499-01A	HAS	APOBEC3G	3.99658	Tumor	TCGA-91-8499-01A-11R-2403-07
TCGA-91-8499-01A	HAS	APOBEC3H	0.281493	Tumor	TCGA-91-8499-01A-11R-2403-07
TCGA-91-8499-01A	HAS	APOBEC4	0.244636	Tumor	TCGA-91-8499-01A-11R-2403-07
NSLC-1183-T01	HAS	AICDA	-1.99623	Normal	GT01257-2001
NSLC-1183-T01	HAS	AICDA	-5.66009	Tumor	GT01257-3004
NSLC-1183-T01	HAS	APOBEC2	0.259726	Normal	GT01257-2001
NSLC-1183-T01	HAS	APOBEC2	-1.00007	Tumor	GT01257-3004
NSLC-1183-T01	HAS	APOBEC3A	1.5158	Normal	GT01257-2001
NSLC-1183-T01	HAS	APOBEC3A	-3.77336	Tumor	GT01257-3004
NSLC-1183-T01	HAS	APOBEC3B	-1.0543	Normal	GT01257-2001
NSLC-1183-T01	HAS	APOBEC3B	1.14232	Tumor	GT01257-3004
NSLC-1183-T01	HAS	APOBEC3C	5.22581	Normal	GT01257-2001
NSLC-1183-T01	HAS	APOBEC3C	4.70066	Tumor	GT01257-3004
NSLC-1183-T01	HAS	APOBEC3D	0.789328	Normal	GT01257-2001
NSLC-1183-T01	HAS	APOBEC3D	0.648085	Tumor	GT01257-3004
NSLC-1183-T01	HAS	APOBEC3F	3.32435	Normal	GT01257-2001
NSLC-1183-T01	HAS	APOBEC3F	3.22604	Tumor	GT01257-3004
NSLC-1183-T01	HAS	APOBEC3G	3.97448	Normal	GT01257-2001
NSLC-1183-T01	HAS	APOBEC3G	2.95537	Tumor	GT01257-3004
NSLC-1183-T01	HAS	APOBEC3H	0.0505186	Normal	GT01257-2001
NSLC-1183-T01	HAS	APOBEC3H	-1.34643	Tumor	GT01257-3004
NSLC-1183-T01	HAS	APOBEC4	2.00502	Normal	GT01257-2001
NSLC-1183-T01	HAS	APOBEC4	-0.195179	Tumor	GT01257-3004
IGC-08-1024-T01	HAS	AICDA	-1.46682	Tumor	GT01101_3000
IGC-08-1024-T01	HAS	APOBEC2	-0.384649	Tumor	GT01101_3000
IGC-08-1024-T01	HAS	APOBEC3A	1.75601	Tumor	GT01101_3000
IGC-08-1024-T01	HAS	APOBEC3B	1.46247	Tumor	GT01101_3000
IGC-08-1024-T01	HAS	APOBEC3C	4.59189	Tumor	GT01101_3000
IGC-08-1024-T01	HAS	APOBEC3D	0.504753	Tumor	GT01101_3000
IGC-08-1024-T01	HAS	APOBEC3F	3.05678	Tumor	GT01101_3000
IGC-08-1024-T01	HAS	APOBEC3G	4.46562	Tumor	GT01101_3000
IGC-08-1024-T01	HAS	APOBEC3H	0.938354	Tumor	GT01101_3000
IGC-08-1024-T01	HAS	APOBEC4	1.05088	Tumor	GT01101_3000
NSLC-1208-T01	HAS	AICDA	-4.25028	Tumor	CSP97516
NSLC-1208-T01	HAS	AICDA	-1.2426	Normal	GT01242-2003
NSLC-1208-T01	HAS	APOBEC2	-0.0933756	Tumor	CSP97516
NSLC-1208-T01	HAS	APOBEC2	0.32784	Normal	GT01242-2003
NSLC-1208-T01	HAS	APOBEC3A	-0.433021	Tumor	CSP97516
NSLC-1208-T01	HAS	APOBEC3A	-0.0593122	Normal	GT01242-2003
NSLC-1208-T01	HAS	APOBEC3B	0.785592	Tumor	CSP97516
NSLC-1208-T01	HAS	APOBEC3B	-1.06999	Normal	GT01242-2003
NSLC-1208-T01	HAS	APOBEC3C	5.14879	Tumor	CSP97516
NSLC-1208-T01	HAS	APOBEC3C	5.78751	Normal	GT01242-2003
NSLC-1208-T01	HAS	APOBEC3D	-0.197951	Tumor	CSP97516
NSLC-1208-T01	HAS	APOBEC3D	0.555794	Normal	GT01242-2003
NSLC-1208-T01	HAS	APOBEC3F	3.84856	Tumor	CSP97516
NSLC-1208-T01	HAS	APOBEC3F	3.48089	Normal	GT01242-2003
NSLC-1208-T01	HAS	APOBEC3G	3.46769	Tumor	CSP97516
NSLC-1208-T01	HAS	APOBEC3G	4.00473	Normal	GT01242-2003
NSLC-1208-T01	HAS	APOBEC3H	2.70225	Tumor	CSP97516
NSLC-1208-T01	HAS	APOBEC3H	-0.324477	Normal	GT01242-2003
NSLC-1208-T01	HAS	APOBEC4	0.0954596	Tumor	CSP97516
NSLC-1208-T01	HAS	APOBEC4	-0.185811	Normal	GT01242-2003
IGC-02-1017-T01	HAS	AICDA	-3.84975	Tumor	CSP107320
IGC-02-1017-T01	HAS	AICDA	-0.910593	Normal	GT01063_3003
IGC-02-1017-T01	HAS	APOBEC2	-0.132437	Tumor	CSP107320
IGC-02-1017-T01	HAS	APOBEC2	0.80124	Normal	GT01063_3003
IGC-02-1017-T01	HAS	APOBEC3A	-0.0560816	Tumor	CSP107320
IGC-02-1017-T01	HAS	APOBEC3A	0.352725	Normal	GT01063_3003
IGC-02-1017-T01	HAS	APOBEC3B	2.30118	Tumor	CSP107320
IGC-02-1017-T01	HAS	APOBEC3B	-0.574208	Normal	GT01063_3003
IGC-02-1017-T01	HAS	APOBEC3C	5.6266	Tumor	CSP107320
IGC-02-1017-T01	HAS	APOBEC3C	5.41204	Normal	GT01063_3003
IGC-02-1017-T01	HAS	APOBEC3D	0.81165	Tumor	CSP107320
IGC-02-1017-T01	HAS	APOBEC3D	1.20248	Normal	GT01063_3003
IGC-02-1017-T01	HAS	APOBEC3F	3.2763	Tumor	CSP107320
IGC-02-1017-T01	HAS	APOBEC3F	3.21502	Normal	GT01063_3003
IGC-02-1017-T01	HAS	APOBEC3G	3.61671	Tumor	CSP107320
IGC-02-1017-T01	HAS	APOBEC3G	4.97283	Normal	GT01063_3003
IGC-02-1017-T01	HAS	APOBEC3H	0.388422	Tumor	CSP107320
IGC-02-1017-T01	HAS	APOBEC3H	2.48731	Normal	GT01063_3003
IGC-02-1017-T01	HAS	APOBEC4	-0.486099	Tumor	CSP107320
IGC-02-1017-T01	HAS	APOBEC4	0.839283	Normal	GT01063_3003
TCGA-75-7031-01A	HAS	AICDA	-3.09987	Tumor	TCGA-75-7031-01A-11R-1949-07
TCGA-75-7031-01A	HAS	APOBEC2	-0.16562	Tumor	TCGA-75-7031-01A-11R-1949-07
TCGA-75-7031-01A	HAS	APOBEC3A	-0.855891	Tumor	TCGA-75-7031-01A-11R-1949-07
TCGA-75-7031-01A	HAS	APOBEC3B	2.85521	Tumor	TCGA-75-7031-01A-11R-1949-07
TCGA-75-7031-01A	HAS	APOBEC3C	5.10663	Tumor	TCGA-75-7031-01A-11R-1949-07
TCGA-75-7031-01A	HAS	APOBEC3D	0.052193	Tumor	TCGA-75-7031-01A-11R-1949-07
TCGA-75-7031-01A	HAS	APOBEC3F	4.28819	Tumor	TCGA-75-7031-01A-11R-1949-07
TCGA-75-7031-01A	HAS	APOBEC3G	4.02187	Tumor	TCGA-75-7031-01A-11R-1949-07
TCGA-75-7031-01A	HAS	APOBEC3H	0.299322	Tumor	TCGA-75-7031-01A-11R-1949-07
TCGA-75-7031-01A	HAS	APOBEC4	-0.855891	Tumor	TCGA-75-7031-01A-11R-1949-07
IGC-10-1037-T03	HAS	AICDA	-4.40785	Tumor	GT01012_3007
IGC-10-1037-T03	HAS	AICDA	-2.0881	Normal	GT01012-3002
IGC-10-1037-T03	HAS	APOBEC2	-1.04562	Tumor	GT01012_3007
IGC-10-1037-T03	HAS	APOBEC2	1.01438	Normal	GT01012-3002
IGC-10-1037-T03	HAS	APOBEC3A	2.79958	Tumor	GT01012_3007
IGC-10-1037-T03	HAS	APOBEC3A	1.54224	Normal	GT01012-3002
IGC-10-1037-T03	HAS	APOBEC3B	4.73859	Tumor	GT01012_3007
IGC-10-1037-T03	HAS	APOBEC3B	-0.341704	Normal	GT01012-3002
IGC-10-1037-T03	HAS	APOBEC3C	6.55151	Tumor	GT01012_3007
IGC-10-1037-T03	HAS	APOBEC3C	5.27891	Normal	GT01012-3002
IGC-10-1037-T03	HAS	APOBEC3D	0.223746	Tumor	GT01012_3007
IGC-10-1037-T03	HAS	APOBEC3D	0.826888	Normal	GT01012-3002
IGC-10-1037-T03	HAS	APOBEC3F	5.24008	Tumor	GT01012_3007
IGC-10-1037-T03	HAS	APOBEC3F	3.53488	Normal	GT01012-3002
IGC-10-1037-T03	HAS	APOBEC3G	5.45938	Tumor	GT01012_3007
IGC-10-1037-T03	HAS	APOBEC3G	4.29216	Normal	GT01012-3002
IGC-10-1037-T03	HAS	APOBEC3H	1.99388	Tumor	GT01012_3007
IGC-10-1037-T03	HAS	APOBEC3H	0.552005	Normal	GT01012-3002
IGC-10-1037-T03	HAS	APOBEC4	-0.687097	Tumor	GT01012_3007
IGC-10-1037-T03	HAS	APOBEC4	2.5601	Normal	GT01012-3002
TCGA-44-3398-01A	HAS	AICDA	-2.01095	Tumor	TCGA-44-3398-01A-01R-1107-07
TCGA-44-3398-01A	HAS	AICDA	-1.57272	Normal	TCGA-44-3398-11B-01R-1758-07
TCGA-44-3398-01A	HAS	APOBEC2	0.372543	Tumor	TCGA-44-3398-01A-01R-1107-07
TCGA-44-3398-01A	HAS	APOBEC2	0.34232	Normal	TCGA-44-3398-11B-01R-1758-07
TCGA-44-3398-01A	HAS	APOBEC3A	2.63315	Tumor	TCGA-44-3398-01A-01R-1107-07
TCGA-44-3398-01A	HAS	APOBEC3A	1.9122	Normal	TCGA-44-3398-11B-01R-1758-07
TCGA-44-3398-01A	HAS	APOBEC3B	2.44432	Tumor	TCGA-44-3398-01A-01R-1107-07
TCGA-44-3398-01A	HAS	APOBEC3B	0.494073	Normal	TCGA-44-3398-11B-01R-1758-07
TCGA-44-3398-01A	HAS	APOBEC3C	6.96395	Tumor	TCGA-44-3398-01A-01R-1107-07
TCGA-44-3398-01A	HAS	APOBEC3C	5.89062	Normal	TCGA-44-3398-11B-01R-1758-07
TCGA-44-3398-01A	HAS	APOBEC3D	1.05295	Tumor	TCGA-44-3398-01A-01R-1107-07
TCGA-44-3398-01A	HAS	APOBEC3D	0.34232	Normal	TCGA-44-3398-11B-01R-1758-07
TCGA-44-3398-01A	HAS	APOBEC3F	5.05824	Tumor	TCGA-44-3398-01A-01R-1107-07
TCGA-44-3398-01A	HAS	APOBEC3F	3.81757	Normal	TCGA-44-3398-11B-01R-1758-07
TCGA-44-3398-01A	HAS	APOBEC3G	6.20722	Tumor	TCGA-44-3398-01A-01R-1107-07
TCGA-44-3398-01A	HAS	APOBEC3G	4.63864	Normal	TCGA-44-3398-11B-01R-1758-07
TCGA-44-3398-01A	HAS	APOBEC3H	1.44451	Tumor	TCGA-44-3398-01A-01R-1107-07
TCGA-44-3398-01A	HAS	APOBEC3H	0.260005	Normal	TCGA-44-3398-11B-01R-1758-07
TCGA-44-3398-01A	HAS	APOBEC4	-0.58485	Tumor	TCGA-44-3398-01A-01R-1107-07
TCGA-44-3398-01A	HAS	APOBEC4	2.23126	Normal	TCGA-44-3398-11B-01R-1758-07
TCGA-55-A493-01A	HAS	AICDA	-2.11491	Tumor	TCGA-55-A493-01A-11R-A24H-07
TCGA-55-A493-01A	HAS	APOBEC2	-0.779256	Tumor	TCGA-55-A493-01A-11R-A24H-07
TCGA-55-A493-01A	HAS	APOBEC3A	0.732523	Tumor	TCGA-55-A493-01A-11R-A24H-07
TCGA-55-A493-01A	HAS	APOBEC3B	3.65969	Tumor	TCGA-55-A493-01A-11R-A24H-07
TCGA-55-A493-01A	HAS	APOBEC3C	5.24136	Tumor	TCGA-55-A493-01A-11R-A24H-07
TCGA-55-A493-01A	HAS	APOBEC3D	1.61766	Tumor	TCGA-55-A493-01A-11R-A24H-07
TCGA-55-A493-01A	HAS	APOBEC3F	3.7605	Tumor	TCGA-55-A493-01A-11R-A24H-07
TCGA-55-A493-01A	HAS	APOBEC3G	4.92898	Tumor	TCGA-55-A493-01A-11R-A24H-07
TCGA-55-A493-01A	HAS	APOBEC3H	0.811765	Tumor	TCGA-55-A493-01A-11R-A24H-07
TCGA-55-A493-01A	HAS	APOBEC4	-5.66009	Tumor	TCGA-55-A493-01A-11R-A24H-07
NSLC-1171-T01	HAS	AICDA	-1.11086	Tumor	CSP97510
NSLC-1171-T01	HAS	APOBEC2	0.468419	Tumor	CSP97510
NSLC-1171-T01	HAS	APOBEC3A	-0.658598	Tumor	CSP97510
NSLC-1171-T01	HAS	APOBEC3B	0.0602386	Tumor	CSP97510
NSLC-1171-T01	HAS	APOBEC3C	5.28632	Tumor	CSP97510
NSLC-1171-T01	HAS	APOBEC3D	0.947942	Tumor	CSP97510
NSLC-1171-T01	HAS	APOBEC3F	3.77167	Tumor	CSP97510
NSLC-1171-T01	HAS	APOBEC3G	4.13857	Tumor	CSP97510
NSLC-1171-T01	HAS	APOBEC3H	0.395503	Tumor	CSP97510
NSLC-1171-T01	HAS	APOBEC4	-1.47101	Tumor	CSP97510
IGC-11-1085-T02	HAS	AICDA	-4.20692	Tumor	GT01443_3006
IGC-11-1085-T02	HAS	APOBEC2	-0.571625	Tumor	GT01443_3006
IGC-11-1085-T02	HAS	APOBEC3A	1.17249	Tumor	GT01443_3006
IGC-11-1085-T02	HAS	APOBEC3B	3.48426	Tumor	GT01443_3006
IGC-11-1085-T02	HAS	APOBEC3C	6.07152	Tumor	GT01443_3006
IGC-11-1085-T02	HAS	APOBEC3D	0.826019	Tumor	GT01443_3006
IGC-11-1085-T02	HAS	APOBEC3F	4.53952	Tumor	GT01443_3006
IGC-11-1085-T02	HAS	APOBEC3G	5.69351	Tumor	GT01443_3006
IGC-11-1085-T02	HAS	APOBEC3H	1.62244	Tumor	GT01443_3006
IGC-11-1085-T02	HAS	APOBEC4	-2.14552	Tumor	GT01443_3006
IGC-11-1108-T02	HAS	AICDA	0.229445	Tumor	CSP107371
IGC-11-1108-T02	HAS	AICDA	-4.36061	Normal	GT01366_2003
IGC-11-1108-T02	HAS	APOBEC2	0.352946	Tumor	CSP107371
IGC-11-1108-T02	HAS	APOBEC2	1.09055	Normal	GT01366_2003
IGC-11-1108-T02	HAS	APOBEC3A	0.352946	Tumor	CSP107371
IGC-11-1108-T02	HAS	APOBEC3A	1.01002	Normal	GT01366_2003
IGC-11-1108-T02	HAS	APOBEC3B	2.22192	Tumor	CSP107371
IGC-11-1108-T02	HAS	APOBEC3B	1.22148	Normal	GT01366_2003
IGC-11-1108-T02	HAS	APOBEC3C	5.36577	Tumor	CSP107371
IGC-11-1108-T02	HAS	APOBEC3C	5.43867	Normal	GT01366_2003
IGC-11-1108-T02	HAS	APOBEC3D	1.28082	Tumor	CSP107371
IGC-11-1108-T02	HAS	APOBEC3D	1.20349	Normal	GT01366_2003
IGC-11-1108-T02	HAS	APOBEC3F	3.5638	Tumor	CSP107371
IGC-11-1108-T02	HAS	APOBEC3F	3.84924	Normal	GT01366_2003
IGC-11-1108-T02	HAS	APOBEC3G	3.84899	Tumor	CSP107371
IGC-11-1108-T02	HAS	APOBEC3G	4.36236	Normal	GT01366_2003
IGC-11-1108-T02	HAS	APOBEC3H	-0.789321	Tumor	CSP107371
IGC-11-1108-T02	HAS	APOBEC3H	0.606563	Normal	GT01366_2003
IGC-11-1108-T02	HAS	APOBEC4	0.312942	Tumor	CSP107371
IGC-11-1108-T02	HAS	APOBEC4	0.233661	Normal	GT01366_2003
NSLC-1056-T01	HAS	AICDA	-2.13879	Tumor	CSP97539
NSLC-1056-T01	HAS	AICDA	-2.99984	Normal	GT01123-3003
NSLC-1056-T01	HAS	APOBEC2	-1.45298	Tumor	CSP97539
NSLC-1056-T01	HAS	APOBEC2	1.08714	Normal	GT01123-3003
NSLC-1056-T01	HAS	APOBEC3A	-0.424094	Tumor	CSP97539
NSLC-1056-T01	HAS	APOBEC3A	1.01384	Normal	GT01123-3003
NSLC-1056-T01	HAS	APOBEC3B	3.44662	Tumor	CSP97539
NSLC-1056-T01	HAS	APOBEC3B	0.191951	Normal	GT01123-3003
NSLC-1056-T01	HAS	APOBEC3C	6.0156	Tumor	CSP97539
NSLC-1056-T01	HAS	APOBEC3C	5.50501	Normal	GT01123-3003
NSLC-1056-T01	HAS	APOBEC3D	1.20164	Tumor	CSP97539
NSLC-1056-T01	HAS	APOBEC3D	0.359098	Normal	GT01123-3003
NSLC-1056-T01	HAS	APOBEC3F	4.34832	Tumor	CSP97539
NSLC-1056-T01	HAS	APOBEC3F	3.40307	Normal	GT01123-3003
NSLC-1056-T01	HAS	APOBEC3G	5.94211	Tumor	CSP97539
NSLC-1056-T01	HAS	APOBEC3G	3.66885	Normal	GT01123-3003
NSLC-1056-T01	HAS	APOBEC3H	1.61358	Tumor	CSP97539
NSLC-1056-T01	HAS	APOBEC3H	-2.11872	Normal	GT01123-3003
NSLC-1056-T01	HAS	APOBEC4	-1.0926	Tumor	CSP97539
NSLC-1056-T01	HAS	APOBEC4	1.30761	Normal	GT01123-3003
TCGA-49-6743-01A	HAS	AICDA	-2.30181	Normal	TCGA-49-6743-11A-01R-1858-07
TCGA-49-6743-01A	HAS	AICDA	-1.25357	Tumor	TCGA-49-6743-01A-11R-1858-07
TCGA-49-6743-01A	HAS	APOBEC2	0.0631656	Normal	TCGA-49-6743-11A-01R-1858-07
TCGA-49-6743-01A	HAS	APOBEC2	-0.985516	Tumor	TCGA-49-6743-01A-11R-1858-07
TCGA-49-6743-01A	HAS	APOBEC3A	-0.483384	Normal	TCGA-49-6743-11A-01R-1858-07
TCGA-49-6743-01A	HAS	APOBEC3A	0.216095	Tumor	TCGA-49-6743-01A-11R-1858-07
TCGA-49-6743-01A	HAS	APOBEC3B	0.379622	Normal	TCGA-49-6743-11A-01R-1858-07
TCGA-49-6743-01A	HAS	APOBEC3B	2.45205	Tumor	TCGA-49-6743-01A-11R-1858-07
TCGA-49-6743-01A	HAS	APOBEC3C	5.6872	Normal	TCGA-49-6743-11A-01R-1858-07
TCGA-49-6743-01A	HAS	APOBEC3C	4.83185	Tumor	TCGA-49-6743-01A-11R-1858-07
TCGA-49-6743-01A	HAS	APOBEC3D	0.0117092	Normal	TCGA-49-6743-11A-01R-1858-07
TCGA-49-6743-01A	HAS	APOBEC3D	1.91043	Tumor	TCGA-49-6743-01A-11R-1858-07
TCGA-49-6743-01A	HAS	APOBEC3F	3.48817	Normal	TCGA-49-6743-11A-01R-1858-07
TCGA-49-6743-01A	HAS	APOBEC3F	4.32409	Tumor	TCGA-49-6743-01A-11R-1858-07
TCGA-49-6743-01A	HAS	APOBEC3G	4.24377	Normal	TCGA-49-6743-11A-01R-1858-07
TCGA-49-6743-01A	HAS	APOBEC3G	3.85151	Tumor	TCGA-49-6743-01A-11R-1858-07
TCGA-49-6743-01A	HAS	APOBEC3H	-0.154683	Normal	TCGA-49-6743-11A-01R-1858-07
TCGA-49-6743-01A	HAS	APOBEC3H	-0.447314	Tumor	TCGA-49-6743-01A-11R-1858-07
TCGA-49-6743-01A	HAS	APOBEC4	0.419654	Normal	TCGA-49-6743-11A-01R-1858-07
TCGA-49-6743-01A	HAS	APOBEC4	-4.37119	Tumor	TCGA-49-6743-01A-11R-1858-07
TCGA-55-7570-01A	HAS	AICDA	-5.66009	Tumor	TCGA-55-7570-01A-11R-2039-07
TCGA-55-7570-01A	HAS	APOBEC2	0.0259935	Tumor	TCGA-55-7570-01A-11R-2039-07
TCGA-55-7570-01A	HAS	APOBEC3A	-1.8923	Tumor	TCGA-55-7570-01A-11R-2039-07
TCGA-55-7570-01A	HAS	APOBEC3B	1.08446	Tumor	TCGA-55-7570-01A-11R-2039-07
TCGA-55-7570-01A	HAS	APOBEC3C	4.69345	Tumor	TCGA-55-7570-01A-11R-2039-07
TCGA-55-7570-01A	HAS	APOBEC3D	0.477763	Tumor	TCGA-55-7570-01A-11R-2039-07
TCGA-55-7570-01A	HAS	APOBEC3F	3.78767	Tumor	TCGA-55-7570-01A-11R-2039-07
TCGA-55-7570-01A	HAS	APOBEC3G	3.08144	Tumor	TCGA-55-7570-01A-11R-2039-07
TCGA-55-7570-01A	HAS	APOBEC3H	-0.78245	Tumor	TCGA-55-7570-01A-11R-2039-07
TCGA-55-7570-01A	HAS	APOBEC4	-4.62322	Tumor	TCGA-55-7570-01A-11R-2039-07
TCGA-35-4122-01A	HAS	AICDA	-1.42567	Tumor	TCGA-35-4122-01A-01R-1107-07
TCGA-35-4122-01A	HAS	APOBEC2	-1.0568	Tumor	TCGA-35-4122-01A-01R-1107-07
TCGA-35-4122-01A	HAS	APOBEC3A	3.0839	Tumor	TCGA-35-4122-01A-01R-1107-07
TCGA-35-4122-01A	HAS	APOBEC3B	4.28041	Tumor	TCGA-35-4122-01A-01R-1107-07
TCGA-35-4122-01A	HAS	APOBEC3C	6.01716	Tumor	TCGA-35-4122-01A-01R-1107-07
TCGA-35-4122-01A	HAS	APOBEC3D	1.68666	Tumor	TCGA-35-4122-01A-01R-1107-07
TCGA-35-4122-01A	HAS	APOBEC3F	3.42714	Tumor	TCGA-35-4122-01A-01R-1107-07
TCGA-35-4122-01A	HAS	APOBEC3G	5.90609	Tumor	TCGA-35-4122-01A-01R-1107-07
TCGA-35-4122-01A	HAS	APOBEC3H	1.79208	Tumor	TCGA-35-4122-01A-01R-1107-07
TCGA-35-4122-01A	HAS	APOBEC4	-4.4146	Tumor	TCGA-35-4122-01A-01R-1107-07
IGC-10-1185-T01	HAS	AICDA	-1.79551	Tumor	CSP97515
IGC-10-1185-T01	HAS	APOBEC2	-2.33178	Tumor	CSP97515
IGC-10-1185-T01	HAS	APOBEC3A	0.924351	Tumor	CSP97515
IGC-10-1185-T01	HAS	APOBEC3B	1.31848	Tumor	CSP97515
IGC-10-1185-T01	HAS	APOBEC3C	5.88154	Tumor	CSP97515
IGC-10-1185-T01	HAS	APOBEC3D	0.241695	Tumor	CSP97515
IGC-10-1185-T01	HAS	APOBEC3F	4.03699	Tumor	CSP97515
IGC-10-1185-T01	HAS	APOBEC3G	4.44896	Tumor	CSP97515
IGC-10-1185-T01	HAS	APOBEC3H	-0.770601	Tumor	CSP97515
IGC-10-1185-T01	HAS	APOBEC4	1.2478	Tumor	CSP97515
IGC-11-1087-T02	HAS	AICDA	-3.69355	Tumor	GT01336_3007
IGC-11-1087-T02	HAS	APOBEC2	-0.494192	Tumor	GT01336_3007
IGC-11-1087-T02	HAS	APOBEC3A	-2.00094	Tumor	GT01336_3007
IGC-11-1087-T02	HAS	APOBEC3B	-2.00094	Tumor	GT01336_3007
IGC-11-1087-T02	HAS	APOBEC3C	4.23255	Tumor	GT01336_3007
IGC-11-1087-T02	HAS	APOBEC3D	0.485573	Tumor	GT01336_3007
IGC-11-1087-T02	HAS	APOBEC3F	3.11221	Tumor	GT01336_3007
IGC-11-1087-T02	HAS	APOBEC3G	4.05673	Tumor	GT01336_3007
IGC-11-1087-T02	HAS	APOBEC3H	-0.180324	Tumor	GT01336_3007
IGC-11-1087-T02	HAS	APOBEC4	3.501	Tumor	GT01336_3007
TCGA-49-4507-01A	HAS	AICDA	-2.53695	Tumor	TCGA-49-4507-01A-01R-1206-07
TCGA-49-4507-01A	HAS	APOBEC2	-4.68622	Tumor	TCGA-49-4507-01A-01R-1206-07
TCGA-49-4507-01A	HAS	APOBEC3A	-2.24853	Tumor	TCGA-49-4507-01A-01R-1206-07
TCGA-49-4507-01A	HAS	APOBEC3B	-0.623794	Tumor	TCGA-49-4507-01A-01R-1206-07
TCGA-49-4507-01A	HAS	APOBEC3C	5.39113	Tumor	TCGA-49-4507-01A-01R-1206-07
TCGA-49-4507-01A	HAS	APOBEC3D	0.332372	Tumor	TCGA-49-4507-01A-01R-1206-07
TCGA-49-4507-01A	HAS	APOBEC3F	4.26736	Tumor	TCGA-49-4507-01A-01R-1206-07
TCGA-49-4507-01A	HAS	APOBEC3G	5.62926	Tumor	TCGA-49-4507-01A-01R-1206-07
TCGA-49-4507-01A	HAS	APOBEC3H	1.36438	Tumor	TCGA-49-4507-01A-01R-1206-07
TCGA-49-4507-01A	HAS	APOBEC4	-1.12564	Tumor	TCGA-49-4507-01A-01R-1206-07
NSLC-1260-T01	LAS	AICDA	-3.96738	Tumor	CSP107318
NSLC-1260-T01	LAS	AICDA	-1.03616	Normal	GT01341_3006
NSLC-1260-T01	LAS	APOBEC2	-0.64856	Tumor	CSP107318
NSLC-1260-T01	LAS	APOBEC2	0.954533	Normal	GT01341_3006
NSLC-1260-T01	LAS	APOBEC3A	-0.752039	Tumor	CSP107318
NSLC-1260-T01	LAS	APOBEC3A	0.461041	Normal	GT01341_3006
NSLC-1260-T01	LAS	APOBEC3B	-0.552009	Tumor	CSP107318
NSLC-1260-T01	LAS	APOBEC3B	-0.567547	Normal	GT01341_3006
NSLC-1260-T01	LAS	APOBEC3C	4.23149	Tumor	CSP107318
NSLC-1260-T01	LAS	APOBEC3C	4.83821	Normal	GT01341_3006
NSLC-1260-T01	LAS	APOBEC3D	-0.863517	Tumor	CSP107318
NSLC-1260-T01	LAS	APOBEC3D	0.0690718	Normal	GT01341_3006
NSLC-1260-T01	LAS	APOBEC3F	2.34975	Tumor	CSP107318
NSLC-1260-T01	LAS	APOBEC3F	2.55284	Normal	GT01341_3006
NSLC-1260-T01	LAS	APOBEC3G	2.3372	Tumor	CSP107318
NSLC-1260-T01	LAS	APOBEC3G	3.29933	Normal	GT01341_3006
NSLC-1260-T01	LAS	APOBEC3H	-1.81252	Tumor	CSP107318
NSLC-1260-T01	LAS	APOBEC3H	-0.214404	Normal	GT01341_3006
NSLC-1260-T01	LAS	APOBEC4	1.93241	Tumor	CSP107318
NSLC-1260-T01	LAS	APOBEC4	0.411155	Normal	GT01341_3006
NSLC-1253-T01	LAS	AICDA	-2.64299	Tumor	GT01168_3006
NSLC-1253-T01	LAS	AICDA	-4.37947	Normal	GT01168-2003
NSLC-1253-T01	LAS	APOBEC2	0.0427523	Tumor	GT01168_3006
NSLC-1253-T01	LAS	APOBEC2	0.730626	Normal	GT01168-2003
NSLC-1253-T01	LAS	APOBEC3A	-0.471181	Tumor	GT01168_3006
NSLC-1253-T01	LAS	APOBEC3A	0.490509	Normal	GT01168-2003
NSLC-1253-T01	LAS	APOBEC3B	0.261182	Tumor	GT01168_3006
NSLC-1253-T01	LAS	APOBEC3B	-0.773123	Normal	GT01168-2003
NSLC-1253-T01	LAS	APOBEC3C	4.89022	Tumor	GT01168_3006
NSLC-1253-T01	LAS	APOBEC3C	4.76779	Normal	GT01168-2003
NSLC-1253-T01	LAS	APOBEC3D	0.156097	Tumor	GT01168_3006
NSLC-1253-T01	LAS	APOBEC3D	0.369457	Normal	GT01168-2003
NSLC-1253-T01	LAS	APOBEC3F	3.63832	Tumor	GT01168_3006
NSLC-1253-T01	LAS	APOBEC3F	3.15776	Normal	GT01168-2003
NSLC-1253-T01	LAS	APOBEC3G	4.42362	Tumor	GT01168_3006
NSLC-1253-T01	LAS	APOBEC3G	3.59242	Normal	GT01168-2003
NSLC-1253-T01	LAS	APOBEC3H	0.591836	Tumor	GT01168_3006
NSLC-1253-T01	LAS	APOBEC3H	-1.172	Normal	GT01168-2003
NSLC-1253-T01	LAS	APOBEC4	-0.168516	Tumor	GT01168_3006
NSLC-1253-T01	LAS	APOBEC4	3.52671	Normal	GT01168-2003
TCGA-62-A46P-01A	LAS	AICDA	-4.07032	Tumor	TCGA-62-A46P-01A-11R-A24H-07
TCGA-62-A46P-01A	LAS	APOBEC2	-0.698917	Tumor	TCGA-62-A46P-01A-11R-A24H-07
TCGA-62-A46P-01A	LAS	APOBEC3A	0.0749033	Tumor	TCGA-62-A46P-01A-11R-A24H-07
TCGA-62-A46P-01A	LAS	APOBEC3B	-0.0984456	Tumor	TCGA-62-A46P-01A-11R-A24H-07
TCGA-62-A46P-01A	LAS	APOBEC3C	3.67129	Tumor	TCGA-62-A46P-01A-11R-A24H-07
TCGA-62-A46P-01A	LAS	APOBEC3D	-0.295505	Tumor	TCGA-62-A46P-01A-11R-A24H-07
TCGA-62-A46P-01A	LAS	APOBEC3F	3.60214	Tumor	TCGA-62-A46P-01A-11R-A24H-07
TCGA-62-A46P-01A	LAS	APOBEC3G	3.28079	Tumor	TCGA-62-A46P-01A-11R-A24H-07
TCGA-62-A46P-01A	LAS	APOBEC3H	0.0194029	Tumor	TCGA-62-A46P-01A-11R-A24H-07
TCGA-62-A46P-01A	LAS	APOBEC4	-0.523804	Tumor	TCGA-62-A46P-01A-11R-A24H-07
NSLC-1116-T01	LAS	AICDA	-4.20149	Normal	GT01280_2003
NSLC-1116-T01	LAS	AICDA	-5.66009	Tumor	GT01280-2001
NSLC-1116-T01	LAS	APOBEC2	1.2243	Normal	GT01280_2003
NSLC-1116-T01	LAS	APOBEC2	0.556682	Tumor	GT01280-2001
NSLC-1116-T01	LAS	APOBEC3A	-0.491441	Normal	GT01280_2003
NSLC-1116-T01	LAS	APOBEC3A	-2.85482	Tumor	GT01280-2001
NSLC-1116-T01	LAS	APOBEC3B	-0.295049	Normal	GT01280_2003
NSLC-1116-T01	LAS	APOBEC3B	-0.640076	Tumor	GT01280-2001
NSLC-1116-T01	LAS	APOBEC3C	4.96385	Normal	GT01280_2003
NSLC-1116-T01	LAS	APOBEC3C	5.66868	Tumor	GT01280-2001
NSLC-1116-T01	LAS	APOBEC3D	-0.235108	Normal	GT01280_2003
NSLC-1116-T01	LAS	APOBEC3D	0.370941	Tumor	GT01280-2001
NSLC-1116-T01	LAS	APOBEC3F	2.71255	Normal	GT01280_2003
NSLC-1116-T01	LAS	APOBEC3F	3.61477	Tumor	GT01280-2001
NSLC-1116-T01	LAS	APOBEC3G	3.49278	Normal	GT01280_2003
NSLC-1116-T01	LAS	APOBEC3G	3.36401	Tumor	GT01280-2001
NSLC-1116-T01	LAS	APOBEC3H	-1.59524	Normal	GT01280_2003
NSLC-1116-T01	LAS	APOBEC3H	-0.453	Tumor	GT01280-2001
NSLC-1116-T01	LAS	APOBEC4	2.31158	Normal	GT01280_2003
NSLC-1116-T01	LAS	APOBEC4	-1.10783	Tumor	GT01280-2001
NSLC-1133-T01	LAS	AICDA	-1.32266	Tumor	GT01567-2001
NSLC-1133-T01	LAS	AICDA	-1.83408	Normal	GT01567-2003
NSLC-1133-T01	LAS	APOBEC2	0.592819	Tumor	GT01567-2001
NSLC-1133-T01	LAS	APOBEC2	0.23685	Normal	GT01567-2003
NSLC-1133-T01	LAS	APOBEC3A	1.74199	Tumor	GT01567-2001
NSLC-1133-T01	LAS	APOBEC3A	0.0875344	Normal	GT01567-2003
NSLC-1133-T01	LAS	APOBEC3B	-0.418601	Tumor	GT01567-2001
NSLC-1133-T01	LAS	APOBEC3B	-0.17014	Normal	GT01567-2003
NSLC-1133-T01	LAS	APOBEC3C	5.02849	Tumor	GT01567-2001
NSLC-1133-T01	LAS	APOBEC3C	5.16626	Normal	GT01567-2003
NSLC-1133-T01	LAS	APOBEC3D	0.764008	Tumor	GT01567-2001
NSLC-1133-T01	LAS	APOBEC3D	0.126337	Normal	GT01567-2003
NSLC-1133-T01	LAS	APOBEC3F	3.34842	Tumor	GT01567-2001
NSLC-1133-T01	LAS	APOBEC3F	2.94407	Normal	GT01567-2003
NSLC-1133-T01	LAS	APOBEC3G	3.68674	Tumor	GT01567-2001
NSLC-1133-T01	LAS	APOBEC3G	3.33628	Normal	GT01567-2003
NSLC-1133-T01	LAS	APOBEC3H	-0.68623	Tumor	GT01567-2001
NSLC-1133-T01	LAS	APOBEC3H	-0.73914	Normal	GT01567-2003
NSLC-1133-T01	LAS	APOBEC4	0.132908	Tumor	GT01567-2001
NSLC-1133-T01	LAS	APOBEC4	1.2067	Normal	GT01567-2003
NSLC-1174-T01	LAS	AICDA	-3.63938	Tumor	CSP97531
NSLC-1174-T01	LAS	APOBEC2	-0.750832	Tumor	CSP97531
NSLC-1174-T01	LAS	APOBEC3A	-1.93421	Tumor	CSP97531
NSLC-1174-T01	LAS	APOBEC3B	-1.38606	Tumor	CSP97531
NSLC-1174-T01	LAS	APOBEC3C	5.7611	Tumor	CSP97531
NSLC-1174-T01	LAS	APOBEC3D	0.944593	Tumor	CSP97531
NSLC-1174-T01	LAS	APOBEC3F	3.79995	Tumor	CSP97531
NSLC-1174-T01	LAS	APOBEC3G	4.58478	Tumor	CSP97531
NSLC-1174-T01	LAS	APOBEC3H	0.643222	Tumor	CSP97531
NSLC-1174-T01	LAS	APOBEC4	0.224961	Tumor	CSP97531
NSLC-1160-T01	LAS	AICDA	-2.34746	Tumor	CSP107334
NSLC-1160-T01	LAS	AICDA	-2.89829	Normal	GT01453_3103
NSLC-1160-T01	LAS	APOBEC2	0.0508662	Tumor	CSP107334
NSLC-1160-T01	LAS	APOBEC2	0.437137	Normal	GT01453_3103
NSLC-1160-T01	LAS	APOBEC3A	1.09785	Tumor	CSP107334
NSLC-1160-T01	LAS	APOBEC3A	0.945374	Normal	GT01453_3103
NSLC-1160-T01	LAS	APOBEC3B	-0.29514	Tumor	CSP107334
NSLC-1160-T01	LAS	APOBEC3B	-1.06735	Normal	GT01453_3103
NSLC-1160-T01	LAS	APOBEC3C	5.87176	Tumor	CSP107334
NSLC-1160-T01	LAS	APOBEC3C	4.82873	Normal	GT01453_3103
NSLC-1160-T01	LAS	APOBEC3D	0.837479	Tumor	CSP107334
NSLC-1160-T01	LAS	APOBEC3D	0.264767	Normal	GT01453_3103
NSLC-1160-T01	LAS	APOBEC3F	4.47806	Tumor	CSP107334
NSLC-1160-T01	LAS	APOBEC3F	3.37684	Normal	GT01453_3103
NSLC-1160-T01	LAS	APOBEC3G	4.58549	Tumor	CSP107334
NSLC-1160-T01	LAS	APOBEC3G	4.0197	Normal	GT01453_3103
NSLC-1160-T01	LAS	APOBEC3H	-0.0120127	Tumor	CSP107334
NSLC-1160-T01	LAS	APOBEC3H	0.554117	Normal	GT01453_3103
NSLC-1160-T01	LAS	APOBEC4	2.88706	Tumor	CSP107334
NSLC-1160-T01	LAS	APOBEC4	3.18458	Normal	GT01453_3103
NSLC-1097-T01	LAS	AICDA	-4.29637	Tumor	CSP107376
NSLC-1097-T01	LAS	APOBEC2	0.0657834	Tumor	CSP107376
NSLC-1097-T01	LAS	APOBEC3A	-1.03937	Tumor	CSP107376
NSLC-1097-T01	LAS	APOBEC3B	-1.59531	Tumor	CSP107376
NSLC-1097-T01	LAS	APOBEC3C	4.35939	Tumor	CSP107376
NSLC-1097-T01	LAS	APOBEC3D	-0.505613	Tumor	CSP107376
NSLC-1097-T01	LAS	APOBEC3F	3.10571	Tumor	CSP107376
NSLC-1097-T01	LAS	APOBEC3G	2.84958	Tumor	CSP107376
NSLC-1097-T01	LAS	APOBEC3H	-1.34672	Tumor	CSP107376
NSLC-1097-T01	LAS	APOBEC4	-1.34672	Tumor	CSP107376
NSLC-1266-T01	LAS	AICDA	-2.64073	Tumor	GT01574_3001
NSLC-1266-T01	LAS	AICDA	-2.85955	Normal	GT01574-3002
NSLC-1266-T01	LAS	APOBEC2	1.06571	Tumor	GT01574_3001
NSLC-1266-T01	LAS	APOBEC2	0.398169	Normal	GT01574-3002
NSLC-1266-T01	LAS	APOBEC3A	-0.334758	Tumor	GT01574_3001
NSLC-1266-T01	LAS	APOBEC3A	1.23289	Normal	GT01574-3002
NSLC-1266-T01	LAS	APOBEC3B	0.54659	Tumor	GT01574_3001
NSLC-1266-T01	LAS	APOBEC3B	-0.458371	Normal	GT01574-3002
NSLC-1266-T01	LAS	APOBEC3C	5.70519	Tumor	GT01574_3001
NSLC-1266-T01	LAS	APOBEC3C	5.28725	Normal	GT01574-3002
NSLC-1266-T01	LAS	APOBEC3D	1.76277	Tumor	GT01574_3001
NSLC-1266-T01	LAS	APOBEC3D	0.662976	Normal	GT01574-3002
NSLC-1266-T01	LAS	APOBEC3F	3.68729	Tumor	GT01574_3001
NSLC-1266-T01	LAS	APOBEC3F	3.4664	Normal	GT01574-3002
NSLC-1266-T01	LAS	APOBEC3G	4.76661	Tumor	GT01574_3001
NSLC-1266-T01	LAS	APOBEC3G	3.93281	Normal	GT01574-3002
NSLC-1266-T01	LAS	APOBEC3H	0.321666	Tumor	GT01574_3001
NSLC-1266-T01	LAS	APOBEC3H	-0.292808	Normal	GT01574-3002
NSLC-1266-T01	LAS	APOBEC4	1.26872	Tumor	GT01574_3001
NSLC-1266-T01	LAS	APOBEC4	2.57278	Normal	GT01574-3002
TCGA-53-7626-01A	LAS	AICDA	-2.08609	Tumor	TCGA-53-7626-01A-12R-2066-07
TCGA-53-7626-01A	LAS	APOBEC2	0.0378366	Tumor	TCGA-53-7626-01A-12R-2066-07
TCGA-53-7626-01A	LAS	APOBEC3A	1.43795	Tumor	TCGA-53-7626-01A-12R-2066-07
TCGA-53-7626-01A	LAS	APOBEC3B	2.36582	Tumor	TCGA-53-7626-01A-12R-2066-07
TCGA-53-7626-01A	LAS	APOBEC3C	6.34972	Tumor	TCGA-53-7626-01A-12R-2066-07
TCGA-53-7626-01A	LAS	APOBEC3D	1.15079	Tumor	TCGA-53-7626-01A-12R-2066-07
TCGA-53-7626-01A	LAS	APOBEC3F	4.48909	Tumor	TCGA-53-7626-01A-12R-2066-07
TCGA-53-7626-01A	LAS	APOBEC3G	4.88708	Tumor	TCGA-53-7626-01A-12R-2066-07
TCGA-53-7626-01A	LAS	APOBEC3H	-0.0888432	Tumor	TCGA-53-7626-01A-12R-2066-07
TCGA-53-7626-01A	LAS	APOBEC4	-0.252232	Tumor	TCGA-53-7626-01A-12R-2066-07
TCGA-55-A48X-01A	LAS	AICDA	-1.46141	Tumor	TCGA-55-A48X-01A-11R-A24H-07
TCGA-55-A48X-01A	LAS	APOBEC2	0.386681	Tumor	TCGA-55-A48X-01A-11R-A24H-07
TCGA-55-A48X-01A	LAS	APOBEC3A	1.2897	Tumor	TCGA-55-A48X-01A-11R-A24H-07
TCGA-55-A48X-01A	LAS	APOBEC3B	3.01974	Tumor	TCGA-55-A48X-01A-11R-A24H-07
TCGA-55-A48X-01A	LAS	APOBEC3C	5.93349	Tumor	TCGA-55-A48X-01A-11R-A24H-07
TCGA-55-A48X-01A	LAS	APOBEC3D	1.41108	Tumor	TCGA-55-A48X-01A-11R-A24H-07
TCGA-55-A48X-01A	LAS	APOBEC3F	4.09609	Tumor	TCGA-55-A48X-01A-11R-A24H-07
TCGA-55-A48X-01A	LAS	APOBEC3G	4.17534	Tumor	TCGA-55-A48X-01A-11R-A24H-07
TCGA-55-A48X-01A	LAS	APOBEC3H	0.183584	Tumor	TCGA-55-A48X-01A-11R-A24H-07
TCGA-55-A48X-01A	LAS	APOBEC4	1.67621	Tumor	TCGA-55-A48X-01A-11R-A24H-07
NSLC-1111-T01	LAS	AICDA	-5.66009	Tumor	GT01272_3001
NSLC-1111-T01	LAS	APOBEC2	1.37909	Tumor	GT01272_3001
NSLC-1111-T01	LAS	APOBEC3A	0.926787	Tumor	GT01272_3001
NSLC-1111-T01	LAS	APOBEC3B	2.09206	Tumor	GT01272_3001
NSLC-1111-T01	LAS	APOBEC3C	5.01575	Tumor	GT01272_3001
NSLC-1111-T01	LAS	APOBEC3D	0.858806	Tumor	GT01272_3001
NSLC-1111-T01	LAS	APOBEC3F	2.88163	Tumor	GT01272_3001
NSLC-1111-T01	LAS	APOBEC3G	3.66759	Tumor	GT01272_3001
NSLC-1111-T01	LAS	APOBEC3H	-1.27394	Tumor	GT01272_3001
NSLC-1111-T01	LAS	APOBEC4	-2.72712	Tumor	GT01272_3001
NSLC-1211-T01	LAS	AICDA	-3.50676	Tumor	CSP107377
NSLC-1211-T01	LAS	APOBEC2	0.998225	Tumor	CSP107377
NSLC-1211-T01	LAS	APOBEC3A	-1.34055	Tumor	CSP107377
NSLC-1211-T01	LAS	APOBEC3B	-0.0371786	Tumor	CSP107377
NSLC-1211-T01	LAS	APOBEC3C	4.73614	Tumor	CSP107377
NSLC-1211-T01	LAS	APOBEC3D	-0.37714	Tumor	CSP107377
NSLC-1211-T01	LAS	APOBEC3F	2.73011	Tumor	CSP107377
NSLC-1211-T01	LAS	APOBEC3G	2.99366	Tumor	CSP107377
NSLC-1211-T01	LAS	APOBEC3H	-1.61409	Tumor	CSP107377
NSLC-1211-T01	LAS	APOBEC4	-1.22106	Tumor	CSP107377
NSLC-1187-T01	LAS	AICDA	-4.29065	Tumor	CSP107360
NSLC-1187-T01	LAS	AICDA	-3.61105	Normal	GT01133-3103
NSLC-1187-T01	LAS	APOBEC2	0.117213	Tumor	CSP107360
NSLC-1187-T01	LAS	APOBEC2	0.623247	Normal	GT01133-3103
NSLC-1187-T01	LAS	APOBEC3A	-0.856719	Tumor	CSP107360
NSLC-1187-T01	LAS	APOBEC3A	1.09081	Normal	GT01133-3103
NSLC-1187-T01	LAS	APOBEC3B	3.01237	Tumor	CSP107360
NSLC-1187-T01	LAS	APOBEC3B	0.0618838	Normal	GT01133-3103
NSLC-1187-T01	LAS	APOBEC3C	5.60649	Tumor	CSP107360
NSLC-1187-T01	LAS	APOBEC3C	5.17308	Normal	GT01133-3103
NSLC-1187-T01	LAS	APOBEC3D	1.31847	Tumor	CSP107360
NSLC-1187-T01	LAS	APOBEC3D	0.623247	Normal	GT01133-3103
NSLC-1187-T01	LAS	APOBEC3F	3.99084	Tumor	CSP107360
NSLC-1187-T01	LAS	APOBEC3F	3.64681	Normal	GT01133-3103
NSLC-1187-T01	LAS	APOBEC3G	4.7322	Tumor	CSP107360
NSLC-1187-T01	LAS	APOBEC3G	3.70289	Normal	GT01133-3103
NSLC-1187-T01	LAS	APOBEC3H	0.117213	Tumor	CSP107360
NSLC-1187-T01	LAS	APOBEC3H	-0.170283	Normal	GT01133-3103
NSLC-1187-T01	LAS	APOBEC4	-0.56174	Tumor	CSP107360
NSLC-1187-T01	LAS	APOBEC4	2.80776	Normal	GT01133-3103
TCGA-MP-A4TC-01A	LAS	AICDA	-3.10219	Tumor	TCGA-MP-A4TC-01A-11R-A24X-07
TCGA-MP-A4TC-01A	LAS	APOBEC2	-1.29874	Tumor	TCGA-MP-A4TC-01A-11R-A24X-07
TCGA-MP-A4TC-01A	LAS	APOBEC3A	-0.0920361	Tumor	TCGA-MP-A4TC-01A-11R-A24X-07
TCGA-MP-A4TC-01A	LAS	APOBEC3B	-1.13664	Tumor	TCGA-MP-A4TC-01A-11R-A24X-07
TCGA-MP-A4TC-01A	LAS	APOBEC3C	5.51638	Tumor	TCGA-MP-A4TC-01A-11R-A24X-07
TCGA-MP-A4TC-01A	LAS	APOBEC3D	0.324689	Tumor	TCGA-MP-A4TC-01A-11R-A24X-07
TCGA-MP-A4TC-01A	LAS	APOBEC3F	3.42313	Tumor	TCGA-MP-A4TC-01A-11R-A24X-07
TCGA-MP-A4TC-01A	LAS	APOBEC3G	4.21392	Tumor	TCGA-MP-A4TC-01A-11R-A24X-07
TCGA-MP-A4TC-01A	LAS	APOBEC3H	0.147151	Tumor	TCGA-MP-A4TC-01A-11R-A24X-07
TCGA-MP-A4TC-01A	LAS	APOBEC4	-4.50815	Tumor	TCGA-MP-A4TC-01A-11R-A24X-07
NSLC-1207-T01	LAS	AICDA	-1.49041	Tumor	CSP106018
NSLC-1207-T01	LAS	APOBEC2	-0.177679	Tumor	CSP106018
NSLC-1207-T01	LAS	APOBEC3A	-0.434274	Tumor	CSP106018
NSLC-1207-T01	LAS	APOBEC3B	0.448179	Tumor	CSP106018
NSLC-1207-T01	LAS	APOBEC3C	5.41159	Tumor	CSP106018
NSLC-1207-T01	LAS	APOBEC3D	0.54632	Tumor	CSP106018
NSLC-1207-T01	LAS	APOBEC3F	3.62208	Tumor	CSP106018
NSLC-1207-T01	LAS	APOBEC3G	4.38931	Tumor	CSP106018
NSLC-1207-T01	LAS	APOBEC3H	0.765919	Tumor	CSP106018
NSLC-1207-T01	LAS	APOBEC4	-1.30782	Tumor	CSP106018
NSLC-1182-T01	LAS	AICDA	-2.21793	Tumor	CSP107343
NSLC-1182-T01	LAS	APOBEC2	-0.380933	Tumor	CSP107343
NSLC-1182-T01	LAS	APOBEC3A	-1.07345	Tumor	CSP107343
NSLC-1182-T01	LAS	APOBEC3B	1.39072	Tumor	CSP107343
NSLC-1182-T01	LAS	APOBEC3C	5.67681	Tumor	CSP107343
NSLC-1182-T01	LAS	APOBEC3D	1.57527	Tumor	CSP107343
NSLC-1182-T01	LAS	APOBEC3F	4.03402	Tumor	CSP107343
NSLC-1182-T01	LAS	APOBEC3G	5.09075	Tumor	CSP107343
NSLC-1182-T01	LAS	APOBEC3H	1.55943	Tumor	CSP107343
NSLC-1182-T01	LAS	APOBEC4	1.60642	Tumor	CSP107343
NSLC-1200-T01	LAS	AICDA	-1.91195	Tumor	CSP107369
NSLC-1200-T01	LAS	AICDA	-1.61897	Normal	GT01206_2001
NSLC-1200-T01	LAS	APOBEC2	0.456842	Tumor	CSP107369
NSLC-1200-T01	LAS	APOBEC2	-0.663466	Normal	GT01206_2001
NSLC-1200-T01	LAS	APOBEC3A	-1.91195	Tumor	CSP107369
NSLC-1200-T01	LAS	APOBEC3A	0.232648	Normal	GT01206_2001
NSLC-1200-T01	LAS	APOBEC3B	-1.05606	Tumor	CSP107369
NSLC-1200-T01	LAS	APOBEC3B	-2.39851	Normal	GT01206_2001
NSLC-1200-T01	LAS	APOBEC3C	5.70239	Tumor	CSP107369
NSLC-1200-T01	LAS	APOBEC3C	5.95799	Normal	GT01206_2001
NSLC-1200-T01	LAS	APOBEC3D	2.03872	Tumor	CSP107369
NSLC-1200-T01	LAS	APOBEC3D	1.36067	Normal	GT01206_2001
NSLC-1200-T01	LAS	APOBEC3F	3.9613	Tumor	CSP107369
NSLC-1200-T01	LAS	APOBEC3F	3.69276	Normal	GT01206_2001
NSLC-1200-T01	LAS	APOBEC3G	4.61426	Tumor	CSP107369
NSLC-1200-T01	LAS	APOBEC3G	4.78884	Normal	GT01206_2001
NSLC-1200-T01	LAS	APOBEC3H	0.550672	Tumor	CSP107369
NSLC-1200-T01	LAS	APOBEC3H	0.352668	Normal	GT01206_2001
NSLC-1200-T01	LAS	APOBEC4	1.51009	Tumor	CSP107369
NSLC-1200-T01	LAS	APOBEC4	2.52654	Normal	GT01206_2001
TCGA-97-8179-01A	LAS	AICDA	-5.66009	Tumor	TCGA-97-8179-01A-11R-2287-07
TCGA-97-8179-01A	LAS	APOBEC2	0.533101	Tumor	TCGA-97-8179-01A-11R-2287-07
TCGA-97-8179-01A	LAS	APOBEC3A	-2.1082	Tumor	TCGA-97-8179-01A-11R-2287-07
TCGA-97-8179-01A	LAS	APOBEC3B	-1.60659	Tumor	TCGA-97-8179-01A-11R-2287-07
TCGA-97-8179-01A	LAS	APOBEC3C	3.83327	Tumor	TCGA-97-8179-01A-11R-2287-07
TCGA-97-8179-01A	LAS	APOBEC3D	-0.373364	Tumor	TCGA-97-8179-01A-11R-2287-07
TCGA-97-8179-01A	LAS	APOBEC3F	2.12414	Tumor	TCGA-97-8179-01A-11R-2287-07
TCGA-97-8179-01A	LAS	APOBEC3G	2.82746	Tumor	TCGA-97-8179-01A-11R-2287-07
TCGA-97-8179-01A	LAS	APOBEC3H	-1.99296	Tumor	TCGA-97-8179-01A-11R-2287-07
TCGA-97-8179-01A	LAS	APOBEC4	-0.74083	Tumor	TCGA-97-8179-01A-11R-2287-07
TCGA-97-A4LX-01A	LAS	AICDA	0.225918	Tumor	TCGA-97-A4LX-01A-11R-A24X-07
TCGA-97-A4LX-01A	LAS	APOBEC2	-0.346898	Tumor	TCGA-97-A4LX-01A-11R-A24X-07
TCGA-97-A4LX-01A	LAS	APOBEC3A	-0.877735	Tumor	TCGA-97-A4LX-01A-11R-A24X-07
TCGA-97-A4LX-01A	LAS	APOBEC3B	2.13648	Tumor	TCGA-97-A4LX-01A-11R-A24X-07
TCGA-97-A4LX-01A	LAS	APOBEC3C	6.14155	Tumor	TCGA-97-A4LX-01A-11R-A24X-07
TCGA-97-A4LX-01A	LAS	APOBEC3D	1.93813	Tumor	TCGA-97-A4LX-01A-11R-A24X-07
TCGA-97-A4LX-01A	LAS	APOBEC3F	4.44388	Tumor	TCGA-97-A4LX-01A-11R-A24X-07
TCGA-97-A4LX-01A	LAS	APOBEC3G	5.17737	Tumor	TCGA-97-A4LX-01A-11R-A24X-07
TCGA-97-A4LX-01A	LAS	APOBEC3H	1.54814	Tumor	TCGA-97-A4LX-01A-11R-A24X-07
TCGA-97-A4LX-01A	LAS	APOBEC4	-0.544944	Tumor	TCGA-97-A4LX-01A-11R-A24X-07
NSLC-1077-T01	LAS	AICDA	-5.66009	Tumor	GT01087-3001
NSLC-1077-T01	LAS	AICDA	-1.01234	Normal	GT01087-3003
NSLC-1077-T01	LAS	APOBEC2	-0.997572	Tumor	GT01087-3001
NSLC-1077-T01	LAS	APOBEC2	0.00820565	Normal	GT01087-3003
NSLC-1077-T01	LAS	APOBEC3A	0.306367	Tumor	GT01087-3001
NSLC-1077-T01	LAS	APOBEC3A	1.94916	Normal	GT01087-3003
NSLC-1077-T01	LAS	APOBEC3B	-0.404451	Tumor	GT01087-3001
NSLC-1077-T01	LAS	APOBEC3B	1.24221	Normal	GT01087-3003
NSLC-1077-T01	LAS	APOBEC3C	5.07565	Tumor	GT01087-3001
NSLC-1077-T01	LAS	APOBEC3C	5.29097	Normal	GT01087-3003
NSLC-1077-T01	LAS	APOBEC3D	1.07986	Tumor	GT01087-3001
NSLC-1077-T01	LAS	APOBEC3D	0.191176	Normal	GT01087-3003
NSLC-1077-T01	LAS	APOBEC3F	3.72936	Tumor	GT01087-3001
NSLC-1077-T01	LAS	APOBEC3F	2.97071	Normal	GT01087-3003
NSLC-1077-T01	LAS	APOBEC3G	4.21813	Tumor	GT01087-3001
NSLC-1077-T01	LAS	APOBEC3G	3.76392	Normal	GT01087-3003
NSLC-1077-T01	LAS	APOBEC3H	-0.156798	Tumor	GT01087-3001
NSLC-1077-T01	LAS	APOBEC3H	-0.586993	Normal	GT01087-3003
NSLC-1077-T01	LAS	APOBEC4	0.238779	Tumor	GT01087-3001
NSLC-1077-T01	LAS	APOBEC4	-0.515137	Normal	GT01087-3003
TCGA-55-8299-01A	LAS	AICDA	-2.55575	Tumor	TCGA-55-8299-01A-11R-2287-07
TCGA-55-8299-01A	LAS	APOBEC2	0.0709384	Tumor	TCGA-55-8299-01A-11R-2287-07
TCGA-55-8299-01A	LAS	APOBEC3A	1.73394	Tumor	TCGA-55-8299-01A-11R-2287-07
TCGA-55-8299-01A	LAS	APOBEC3B	-0.258966	Tumor	TCGA-55-8299-01A-11R-2287-07
TCGA-55-8299-01A	LAS	APOBEC3C	6.05517	Tumor	TCGA-55-8299-01A-11R-2287-07
TCGA-55-8299-01A	LAS	APOBEC3D	1.57668	Tumor	TCGA-55-8299-01A-11R-2287-07
TCGA-55-8299-01A	LAS	APOBEC3F	4.04525	Tumor	TCGA-55-8299-01A-11R-2287-07
TCGA-55-8299-01A	LAS	APOBEC3G	5.1167	Tumor	TCGA-55-8299-01A-11R-2287-07
TCGA-55-8299-01A	LAS	APOBEC3H	1.51298	Tumor	TCGA-55-8299-01A-11R-2287-07
TCGA-55-8299-01A	LAS	APOBEC4	-5.66009	Tumor	TCGA-55-8299-01A-11R-2287-07
TCGA-86-8673-01A	LAS	AICDA	-5.66009	Tumor	TCGA-86-8673-01A-11R-2403-07
TCGA-86-8673-01A	LAS	APOBEC2	0.150378	Tumor	TCGA-86-8673-01A-11R-2403-07
TCGA-86-8673-01A	LAS	APOBEC3A	0.339806	Tumor	TCGA-86-8673-01A-11R-2403-07
TCGA-86-8673-01A	LAS	APOBEC3B	-0.569551	Tumor	TCGA-86-8673-01A-11R-2403-07
TCGA-86-8673-01A	LAS	APOBEC3C	5.01979	Tumor	TCGA-86-8673-01A-11R-2403-07
TCGA-86-8673-01A	LAS	APOBEC3D	0.303858	Tumor	TCGA-86-8673-01A-11R-2403-07
TCGA-86-8673-01A	LAS	APOBEC3F	3.86131	Tumor	TCGA-86-8673-01A-11R-2403-07
TCGA-86-8673-01A	LAS	APOBEC3G	4.01928	Tumor	TCGA-86-8673-01A-11R-2403-07
TCGA-86-8673-01A	LAS	APOBEC3H	0.793076	Tumor	TCGA-86-8673-01A-11R-2403-07
TCGA-86-8673-01A	LAS	APOBEC4	-4.29558	Tumor	TCGA-86-8673-01A-11R-2403-07
NSLC-1110-T01	LAS	AICDA	-3.51996	Tumor	CSP107329
NSLC-1110-T01	LAS	AICDA	-5.66009	Normal	GT01271-2003
NSLC-1110-T01	LAS	APOBEC2	5.75862	Tumor	CSP107329
NSLC-1110-T01	LAS	APOBEC2	0.174558	Normal	GT01271-2003
NSLC-1110-T01	LAS	APOBEC3A	-2.69366	Tumor	CSP107329
NSLC-1110-T01	LAS	APOBEC3A	-2.34233	Normal	GT01271-2003
NSLC-1110-T01	LAS	APOBEC3B	-0.15852	Tumor	CSP107329
NSLC-1110-T01	LAS	APOBEC3B	-0.642216	Normal	GT01271-2003
NSLC-1110-T01	LAS	APOBEC3C	4.69865	Tumor	CSP107329
NSLC-1110-T01	LAS	APOBEC3C	6.16648	Normal	GT01271-2003
NSLC-1110-T01	LAS	APOBEC3D	0.378876	Tumor	CSP107329
NSLC-1110-T01	LAS	APOBEC3D	0.843119	Normal	GT01271-2003
NSLC-1110-T01	LAS	APOBEC3F	2.85426	Tumor	CSP107329
NSLC-1110-T01	LAS	APOBEC3F	3.85147	Normal	GT01271-2003
NSLC-1110-T01	LAS	APOBEC3G	3.84891	Tumor	CSP107329
NSLC-1110-T01	LAS	APOBEC3G	4.24142	Normal	GT01271-2003
NSLC-1110-T01	LAS	APOBEC3H	-0.15852	Tumor	CSP107329
NSLC-1110-T01	LAS	APOBEC3H	0.878355	Normal	GT01271-2003
NSLC-1110-T01	LAS	APOBEC4	-0.674951	Tumor	CSP107329
NSLC-1110-T01	LAS	APOBEC4	-2.70993	Normal	GT01271-2003
NSLC-1185-T01	LAS	AICDA	-2.67709	Tumor	CSP107375
NSLC-1185-T01	LAS	AICDA	-3.08013	Normal	GT01134_3000
NSLC-1185-T01	LAS	APOBEC2	-0.736386	Tumor	CSP107375
NSLC-1185-T01	LAS	APOBEC2	0.760244	Normal	GT01134_3000
NSLC-1185-T01	LAS	APOBEC3A	-0.31274	Tumor	CSP107375
NSLC-1185-T01	LAS	APOBEC3A	0.0528422	Normal	GT01134_3000
NSLC-1185-T01	LAS	APOBEC3B	-0.31274	Tumor	CSP107375
NSLC-1185-T01	LAS	APOBEC3B	-2.44305	Normal	GT01134_3000
NSLC-1185-T01	LAS	APOBEC3C	5.16616	Tumor	CSP107375
NSLC-1185-T01	LAS	APOBEC3C	4.69586	Normal	GT01134_3000
NSLC-1185-T01	LAS	APOBEC3D	-0.0866742	Tumor	CSP107375
NSLC-1185-T01	LAS	APOBEC3D	-0.7117	Normal	GT01134_3000
NSLC-1185-T01	LAS	APOBEC3F	3.59371	Tumor	CSP107375
NSLC-1185-T01	LAS	APOBEC3F	2.66036	Normal	GT01134_3000
NSLC-1185-T01	LAS	APOBEC3G	3.6059	Tumor	CSP107375
NSLC-1185-T01	LAS	APOBEC3G	3.15623	Normal	GT01134_3000
NSLC-1185-T01	LAS	APOBEC3H	-1.46903	Tumor	CSP107375
NSLC-1185-T01	LAS	APOBEC3H	-2.72671	Normal	GT01134_3000
NSLC-1185-T01	LAS	APOBEC4	-2.15427	Tumor	CSP107375
NSLC-1185-T01	LAS	APOBEC4	4.39641	Normal	GT01134_3000
TCGA-97-7937-01A	LAS	AICDA	-4.66236	Tumor	TCGA-97-7937-01A-11R-2170-07
TCGA-97-7937-01A	LAS	APOBEC2	0.464717	Tumor	TCGA-97-7937-01A-11R-2170-07
TCGA-97-7937-01A	LAS	APOBEC3A	-1.5769	Tumor	TCGA-97-7937-01A-11R-2170-07
TCGA-97-7937-01A	LAS	APOBEC3B	2.10357	Tumor	TCGA-97-7937-01A-11R-2170-07
TCGA-97-7937-01A	LAS	APOBEC3C	4.69402	Tumor	TCGA-97-7937-01A-11R-2170-07
TCGA-97-7937-01A	LAS	APOBEC3D	-0.0795734	Tumor	TCGA-97-7937-01A-11R-2170-07
TCGA-97-7937-01A	LAS	APOBEC3F	2.87454	Tumor	TCGA-97-7937-01A-11R-2170-07
TCGA-97-7937-01A	LAS	APOBEC3G	2.31838	Tumor	TCGA-97-7937-01A-11R-2170-07
TCGA-97-7937-01A	LAS	APOBEC3H	-1.85695	Tumor	TCGA-97-7937-01A-11R-2170-07
TCGA-97-7937-01A	LAS	APOBEC4	-1.02059	Tumor	TCGA-97-7937-01A-11R-2170-07
NSLC-1193-T01	LAS	AICDA	-4.17552	Tumor	CSP97523
NSLC-1193-T01	LAS	AICDA	-2.43742	Normal	GT01157-4102
NSLC-1193-T01	LAS	APOBEC2	-1.71648	Tumor	CSP97523
NSLC-1193-T01	LAS	APOBEC2	-0.189463	Normal	GT01157-4102
NSLC-1193-T01	LAS	APOBEC3A	-2.98314	Tumor	CSP97523
NSLC-1193-T01	LAS	APOBEC3A	0.794177	Normal	GT01157-4102
NSLC-1193-T01	LAS	APOBEC3B	1.38734	Tumor	CSP97523
NSLC-1193-T01	LAS	APOBEC3B	-0.244745	Normal	GT01157-4102
NSLC-1193-T01	LAS	APOBEC3C	4.10709	Tumor	CSP97523
NSLC-1193-T01	LAS	APOBEC3C	5.13329	Normal	GT01157-4102
NSLC-1193-T01	LAS	APOBEC3D	-1.05256	Tumor	CSP97523
NSLC-1193-T01	LAS	APOBEC3D	0.347714	Normal	GT01157-4102
NSLC-1193-T01	LAS	APOBEC3F	2.82722	Tumor	CSP97523
NSLC-1193-T01	LAS	APOBEC3F	2.99367	Normal	GT01157-4102
NSLC-1193-T01	LAS	APOBEC3G	2.62583	Tumor	CSP97523
NSLC-1193-T01	LAS	APOBEC3G	3.60701	Normal	GT01157-4102
NSLC-1193-T01	LAS	APOBEC3H	-1.41343	Tumor	CSP97523
NSLC-1193-T01	LAS	APOBEC3H	-0.244745	Normal	GT01157-4102
NSLC-1193-T01	LAS	APOBEC4	-2.1006	Tumor	CSP97523
NSLC-1193-T01	LAS	APOBEC4	1.94261	Normal	GT01157-4102
NSLC-1093-T01	LAS	AICDA	-0.400652	Tumor	CSP107326
NSLC-1093-T01	LAS	AICDA	-1.61465	Normal	GT01032_2003
NSLC-1093-T01	LAS	APOBEC2	0.321169	Tumor	CSP107326
NSLC-1093-T01	LAS	APOBEC2	0.675761	Normal	GT01032_2003
NSLC-1093-T01	LAS	APOBEC3A	1.34505	Tumor	CSP107326
NSLC-1093-T01	LAS	APOBEC3A	1.92168	Normal	GT01032_2003
NSLC-1093-T01	LAS	APOBEC3B	0.210544	Tumor	CSP107326
NSLC-1093-T01	LAS	APOBEC3B	-0.158018	Normal	GT01032_2003
NSLC-1093-T01	LAS	APOBEC3C	5.47272	Tumor	CSP107326
NSLC-1093-T01	LAS	APOBEC3C	4.90245	Normal	GT01032_2003
NSLC-1093-T01	LAS	APOBEC3D	1.21736	Tumor	CSP107326
NSLC-1093-T01	LAS	APOBEC3D	-0.472009	Normal	GT01032_2003
NSLC-1093-T01	LAS	APOBEC3F	3.84549	Tumor	CSP107326
NSLC-1093-T01	LAS	APOBEC3F	3.02276	Normal	GT01032_2003
NSLC-1093-T01	LAS	APOBEC3G	4.39121	Tumor	CSP107326
NSLC-1093-T01	LAS	APOBEC3G	3.27871	Normal	GT01032_2003
NSLC-1093-T01	LAS	APOBEC3H	0.00493852	Tumor	CSP107326
NSLC-1093-T01	LAS	APOBEC3H	-1.43297	Normal	GT01032_2003
NSLC-1093-T01	LAS	APOBEC4	1.57082	Tumor	CSP107326
NSLC-1093-T01	LAS	APOBEC4	-1.12653	Normal	GT01032_2003
NSLC-1072-T01	LAS	AICDA	-3.02989	Tumor	CSP107366
NSLC-1072-T01	LAS	AICDA	-2.5204	Normal	GT01506-3003
NSLC-1072-T01	LAS	APOBEC2	-0.192182	Tumor	CSP107366
NSLC-1072-T01	LAS	APOBEC2	0.935551	Normal	GT01506-3003
NSLC-1072-T01	LAS	APOBEC3A	-1.21619	Tumor	CSP107366
NSLC-1072-T01	LAS	APOBEC3A	0.964399	Normal	GT01506-3003
NSLC-1072-T01	LAS	APOBEC3B	-0.577854	Tumor	CSP107366
NSLC-1072-T01	LAS	APOBEC3B	-0.483769	Normal	GT01506-3003
NSLC-1072-T01	LAS	APOBEC3C	5.76723	Tumor	CSP107366
NSLC-1072-T01	LAS	APOBEC3C	5.07488	Normal	GT01506-3003
NSLC-1072-T01	LAS	APOBEC3D	1.25155	Tumor	CSP107366
NSLC-1072-T01	LAS	APOBEC3D	0.139341	Normal	GT01506-3003
NSLC-1072-T01	LAS	APOBEC3F	3.64107	Tumor	CSP107366
NSLC-1072-T01	LAS	APOBEC3F	3.05076	Normal	GT01506-3003
NSLC-1072-T01	LAS	APOBEC3G	4.37792	Tumor	CSP107366
NSLC-1072-T01	LAS	APOBEC3G	3.54669	Normal	GT01506-3003
NSLC-1072-T01	LAS	APOBEC3H	0.437615	Tumor	CSP107366
NSLC-1072-T01	LAS	APOBEC3H	0.189073	Normal	GT01506-3003
NSLC-1072-T01	LAS	APOBEC4	-1.21619	Tumor	CSP107366
NSLC-1072-T01	LAS	APOBEC4	0.876065	Normal	GT01506-3003
NSLC-1163-T01	LAS	AICDA	-5.66009	Tumor	CSP106020
NSLC-1163-T01	LAS	AICDA	-2.82605	Normal	GT01584-2003
NSLC-1163-T01	LAS	APOBEC2	1.68895	Tumor	CSP106020
NSLC-1163-T01	LAS	APOBEC2	0.51216	Normal	GT01584-2003
NSLC-1163-T01	LAS	APOBEC3A	-0.52228	Tumor	CSP106020
NSLC-1163-T01	LAS	APOBEC3A	2.29093	Normal	GT01584-2003
NSLC-1163-T01	LAS	APOBEC3B	0.599494	Tumor	CSP106020
NSLC-1163-T01	LAS	APOBEC3B	-0.374305	Normal	GT01584-2003
NSLC-1163-T01	LAS	APOBEC3C	5.67662	Tumor	CSP106020
NSLC-1163-T01	LAS	APOBEC3C	5.62967	Normal	GT01584-2003
NSLC-1163-T01	LAS	APOBEC3D	1.44666	Tumor	CSP106020
NSLC-1163-T01	LAS	APOBEC3D	0.652302	Normal	GT01584-2003
NSLC-1163-T01	LAS	APOBEC3F	4.01653	Tumor	CSP106020
NSLC-1163-T01	LAS	APOBEC3F	3.90273	Normal	GT01584-2003
NSLC-1163-T01	LAS	APOBEC3G	5.29093	Tumor	CSP106020
NSLC-1163-T01	LAS	APOBEC3G	4.05571	Normal	GT01584-2003
NSLC-1163-T01	LAS	APOBEC3H	1.60701	Tumor	CSP106020
NSLC-1163-T01	LAS	APOBEC3H	1.0572	Normal	GT01584-2003
NSLC-1163-T01	LAS	APOBEC4	-0.316375	Tumor	CSP106020
NSLC-1163-T01	LAS	APOBEC4	0.329348	Normal	GT01584-2003
TCGA-44-8117-01A	LAS	AICDA	-3.14324	Tumor	TCGA-44-8117-01A-11R-2241-07
TCGA-44-8117-01A	LAS	APOBEC2	0.868442	Tumor	TCGA-44-8117-01A-11R-2241-07
TCGA-44-8117-01A	LAS	APOBEC3A	-0.993116	Tumor	TCGA-44-8117-01A-11R-2241-07
TCGA-44-8117-01A	LAS	APOBEC3B	1.91522	Tumor	TCGA-44-8117-01A-11R-2241-07
TCGA-44-8117-01A	LAS	APOBEC3C	5.26987	Tumor	TCGA-44-8117-01A-11R-2241-07
TCGA-44-8117-01A	LAS	APOBEC3D	0.303457	Tumor	TCGA-44-8117-01A-11R-2241-07
TCGA-44-8117-01A	LAS	APOBEC3F	2.82216	Tumor	TCGA-44-8117-01A-11R-2241-07
TCGA-44-8117-01A	LAS	APOBEC3G	3.38979	Tumor	TCGA-44-8117-01A-11R-2241-07
TCGA-44-8117-01A	LAS	APOBEC3H	-0.86487	Tumor	TCGA-44-8117-01A-11R-2241-07
TCGA-44-8117-01A	LAS	APOBEC4	-1.73694	Tumor	TCGA-44-8117-01A-11R-2241-07
TCGA-44-4112-01A	LAS	AICDA	-5.66009	Tumor	TCGA-44-4112-01A-01R-A278-07
TCGA-44-4112-01A	LAS	APOBEC2	1.14409	Tumor	TCGA-44-4112-01A-01R-A278-07
TCGA-44-4112-01A	LAS	APOBEC3A	-5.66009	Tumor	TCGA-44-4112-01A-01R-A278-07
TCGA-44-4112-01A	LAS	APOBEC3B	-1.58781	Tumor	TCGA-44-4112-01A-01R-A278-07
TCGA-44-4112-01A	LAS	APOBEC3C	2.86262	Tumor	TCGA-44-4112-01A-01R-A278-07
TCGA-44-4112-01A	LAS	APOBEC3D	-0.5095	Tumor	TCGA-44-4112-01A-01R-A278-07
TCGA-44-4112-01A	LAS	APOBEC3F	1.8266	Tumor	TCGA-44-4112-01A-01R-A278-07
TCGA-44-4112-01A	LAS	APOBEC3G	3.78825	Tumor	TCGA-44-4112-01A-01R-A278-07
TCGA-44-4112-01A	LAS	APOBEC3H	-1.36006	Tumor	TCGA-44-4112-01A-01R-A278-07
TCGA-44-4112-01A	LAS	APOBEC4	-1.0743	Tumor	TCGA-44-4112-01A-01R-A278-07
NSLC-1210-T01	LAS	AICDA	-1.90258	Tumor	GT01076-2001
NSLC-1210-T01	LAS	AICDA	-3.2368	Normal	GT01076-2003
NSLC-1210-T01	LAS	APOBEC2	0.434138	Tumor	GT01076-2001
NSLC-1210-T01	LAS	APOBEC2	-0.00308246	Normal	GT01076-2003
NSLC-1210-T01	LAS	APOBEC3A	-0.793167	Tumor	GT01076-2001
NSLC-1210-T01	LAS	APOBEC3A	0.85068	Normal	GT01076-2003
NSLC-1210-T01	LAS	APOBEC3B	1.92487	Tumor	GT01076-2001
NSLC-1210-T01	LAS	APOBEC3B	-1.14789	Normal	GT01076-2003
NSLC-1210-T01	LAS	APOBEC3C	5.38282	Tumor	GT01076-2001
NSLC-1210-T01	LAS	APOBEC3C	5.69811	Normal	GT01076-2003
NSLC-1210-T01	LAS	APOBEC3D	1.3727	Tumor	GT01076-2001
NSLC-1210-T01	LAS	APOBEC3D	0.599963	Normal	GT01076-2003
NSLC-1210-T01	LAS	APOBEC3F	4.19029	Tumor	GT01076-2001
NSLC-1210-T01	LAS	APOBEC3F	3.51607	Normal	GT01076-2003
NSLC-1210-T01	LAS	APOBEC3G	4.09679	Tumor	GT01076-2001
NSLC-1210-T01	LAS	APOBEC3G	4.36174	Normal	GT01076-2003
NSLC-1210-T01	LAS	APOBEC3H	0.181899	Tumor	GT01076-2001
NSLC-1210-T01	LAS	APOBEC3H	0.394302	Normal	GT01076-2003
NSLC-1210-T01	LAS	APOBEC4	2.37581	Tumor	GT01076-2001
NSLC-1210-T01	LAS	APOBEC4	2.17232	Normal	GT01076-2003
NSLC-1069-T01	LAS	AICDA	-3.02452	Tumor	CSP107346
NSLC-1069-T01	LAS	APOBEC2	-0.365924	Tumor	CSP107346
NSLC-1069-T01	LAS	APOBEC3A	-0.130584	Tumor	CSP107346
NSLC-1069-T01	LAS	APOBEC3B	1.80381	Tumor	CSP107346
NSLC-1069-T01	LAS	APOBEC3C	5.33286	Tumor	CSP107346
NSLC-1069-T01	LAS	APOBEC3D	0.933772	Tumor	CSP107346
NSLC-1069-T01	LAS	APOBEC3F	4.31874	Tumor	CSP107346
NSLC-1069-T01	LAS	APOBEC3G	4.50498	Tumor	CSP107346
NSLC-1069-T01	LAS	APOBEC3H	-0.901408	Tumor	CSP107346
NSLC-1069-T01	LAS	APOBEC4	-0.997142	Tumor	CSP107346
TCGA-NJ-A4YQ-01A	LAS	AICDA	0.450423	Tumor	TCGA-NJ-A4YQ-01A-11R-A262-07
TCGA-NJ-A4YQ-01A	LAS	APOBEC2	-0.980319	Tumor	TCGA-NJ-A4YQ-01A-11R-A262-07
TCGA-NJ-A4YQ-01A	LAS	APOBEC3A	0.0721246	Tumor	TCGA-NJ-A4YQ-01A-11R-A262-07
TCGA-NJ-A4YQ-01A	LAS	APOBEC3B	-0.825792	Tumor	TCGA-NJ-A4YQ-01A-11R-A262-07
TCGA-NJ-A4YQ-01A	LAS	APOBEC3C	5.5654	Tumor	TCGA-NJ-A4YQ-01A-11R-A262-07
TCGA-NJ-A4YQ-01A	LAS	APOBEC3D	1.57094	Tumor	TCGA-NJ-A4YQ-01A-11R-A262-07
TCGA-NJ-A4YQ-01A	LAS	APOBEC3F	4.06386	Tumor	TCGA-NJ-A4YQ-01A-11R-A262-07
TCGA-NJ-A4YQ-01A	LAS	APOBEC3G	5.26356	Tumor	TCGA-NJ-A4YQ-01A-11R-A262-07
TCGA-NJ-A4YQ-01A	LAS	APOBEC3H	1.01824	Tumor	TCGA-NJ-A4YQ-01A-11R-A262-07
TCGA-NJ-A4YQ-01A	LAS	APOBEC4	-0.499331	Tumor	TCGA-NJ-A4YQ-01A-11R-A262-07
NSLC-1119-T01	LAS	AICDA	-1.6634	Tumor	GT01485-3000
NSLC-1119-T01	LAS	AICDA	-5.66009	Normal	GT01485-3001
NSLC-1119-T01	LAS	APOBEC2	0.456855	Tumor	GT01485-3000
NSLC-1119-T01	LAS	APOBEC2	0.51068	Normal	GT01485-3001
NSLC-1119-T01	LAS	APOBEC3A	-0.13998	Tumor	GT01485-3000
NSLC-1119-T01	LAS	APOBEC3A	2.54272	Normal	GT01485-3001
NSLC-1119-T01	LAS	APOBEC3B	-0.208799	Tumor	GT01485-3000
NSLC-1119-T01	LAS	APOBEC3B	-0.378794	Normal	GT01485-3001
NSLC-1119-T01	LAS	APOBEC3C	5.6665	Tumor	GT01485-3000
NSLC-1119-T01	LAS	APOBEC3C	4.93549	Normal	GT01485-3001
NSLC-1119-T01	LAS	APOBEC3D	1.12152	Tumor	GT01485-3000
NSLC-1119-T01	LAS	APOBEC3D	0.133433	Normal	GT01485-3001
NSLC-1119-T01	LAS	APOBEC3F	3.96912	Tumor	GT01485-3000
NSLC-1119-T01	LAS	APOBEC3F	2.87293	Normal	GT01485-3001
NSLC-1119-T01	LAS	APOBEC3G	4.04128	Tumor	GT01485-3000
NSLC-1119-T01	LAS	APOBEC3G	3.59721	Normal	GT01485-3001
NSLC-1119-T01	LAS	APOBEC3H	-0.612886	Tumor	GT01485-3000
NSLC-1119-T01	LAS	APOBEC3H	-5.66009	Normal	GT01485-3001
NSLC-1119-T01	LAS	APOBEC4	-1.04457	Tumor	GT01485-3000
NSLC-1119-T01	LAS	APOBEC4	-2.64142	Normal	GT01485-3001
TCGA-50-5930-01A	LAS	AICDA	-0.255489	Normal	TCGA-50-5930-11A-01R-1755-07
TCGA-50-5930-01A	LAS	AICDA	1.73463	Tumor	TCGA-50-5930-01A-11R-1755-07
TCGA-50-5930-01A	LAS	APOBEC2	0.292949	Normal	TCGA-50-5930-11A-01R-1755-07
TCGA-50-5930-01A	LAS	APOBEC2	-3.49498	Tumor	TCGA-50-5930-01A-11R-1755-07
TCGA-50-5930-01A	LAS	APOBEC3A	-1.01943	Normal	TCGA-50-5930-11A-01R-1755-07
TCGA-50-5930-01A	LAS	APOBEC3A	-0.643723	Tumor	TCGA-50-5930-01A-11R-1755-07
TCGA-50-5930-01A	LAS	APOBEC3B	-1.15116	Normal	TCGA-50-5930-11A-01R-1755-07
TCGA-50-5930-01A	LAS	APOBEC3B	-0.808086	Tumor	TCGA-50-5930-01A-11R-1755-07
TCGA-50-5930-01A	LAS	APOBEC3C	5.88991	Normal	TCGA-50-5930-11A-01R-1755-07
TCGA-50-5930-01A	LAS	APOBEC3C	5.19984	Tumor	TCGA-50-5930-01A-11R-1755-07
TCGA-50-5930-01A	LAS	APOBEC3D	0.0142097	Normal	TCGA-50-5930-11A-01R-1755-07
TCGA-50-5930-01A	LAS	APOBEC3D	0.333816	Tumor	TCGA-50-5930-01A-11R-1755-07
TCGA-50-5930-01A	LAS	APOBEC3F	3.14483	Normal	TCGA-50-5930-11A-01R-1755-07
TCGA-50-5930-01A	LAS	APOBEC3F	2.99016	Tumor	TCGA-50-5930-01A-11R-1755-07
TCGA-50-5930-01A	LAS	APOBEC3G	3.91522	Normal	TCGA-50-5930-11A-01R-1755-07
TCGA-50-5930-01A	LAS	APOBEC3G	3.96944	Tumor	TCGA-50-5930-01A-11R-1755-07
TCGA-50-5930-01A	LAS	APOBEC3H	-0.411953	Normal	TCGA-50-5930-11A-01R-1755-07
TCGA-50-5930-01A	LAS	APOBEC3H	-0.126989	Tumor	TCGA-50-5930-01A-11R-1755-07
TCGA-50-5930-01A	LAS	APOBEC4	-0.183193	Normal	TCGA-50-5930-11A-01R-1755-07
TCGA-50-5930-01A	LAS	APOBEC4	0.410626	Tumor	TCGA-50-5930-01A-11R-1755-07
NSLC-1197-T01	LAS	AICDA	-4.37493	Tumor	CSP107336
NSLC-1197-T01	LAS	AICDA	-0.371147	Normal	GT01207_2003
NSLC-1197-T01	LAS	APOBEC2	0.137169	Tumor	CSP107336
NSLC-1197-T01	LAS	APOBEC2	0.858828	Normal	GT01207_2003
NSLC-1197-T01	LAS	APOBEC3A	-0.196966	Tumor	CSP107336
NSLC-1197-T01	LAS	APOBEC3A	1.2337	Normal	GT01207_2003
NSLC-1197-T01	LAS	APOBEC3B	1.3175	Tumor	CSP107336
NSLC-1197-T01	LAS	APOBEC3B	-2.32804	Normal	GT01207_2003
NSLC-1197-T01	LAS	APOBEC3C	5.02633	Tumor	CSP107336
NSLC-1197-T01	LAS	APOBEC3C	4.96162	Normal	GT01207_2003
NSLC-1197-T01	LAS	APOBEC3D	0.377053	Tumor	CSP107336
NSLC-1197-T01	LAS	APOBEC3D	0.0346354	Normal	GT01207_2003
NSLC-1197-T01	LAS	APOBEC3F	3.62692	Tumor	CSP107336
NSLC-1197-T01	LAS	APOBEC3F	2.84698	Normal	GT01207_2003
NSLC-1197-T01	LAS	APOBEC3G	4.07421	Tumor	CSP107336
NSLC-1197-T01	LAS	APOBEC3G	3.94919	Normal	GT01207_2003
NSLC-1197-T01	LAS	APOBEC3H	0.0207464	Tumor	CSP107336
NSLC-1197-T01	LAS	APOBEC3H	-0.183122	Normal	GT01207_2003
NSLC-1197-T01	LAS	APOBEC4	0.922587	Tumor	CSP107336
NSLC-1197-T01	LAS	APOBEC4	2.75797	Normal	GT01207_2003
NSLC-1255-T01	LAS	AICDA	-1.13134	Tumor	GT01386_3008
NSLC-1255-T01	LAS	AICDA	-2.76405	Normal	GT01386_3009
NSLC-1255-T01	LAS	APOBEC2	-0.78273	Tumor	GT01386_3008
NSLC-1255-T01	LAS	APOBEC2	0.631321	Normal	GT01386_3009
NSLC-1255-T01	LAS	APOBEC3A	-1.13134	Tumor	GT01386_3008
NSLC-1255-T01	LAS	APOBEC3A	0.851079	Normal	GT01386_3009
NSLC-1255-T01	LAS	APOBEC3B	1.36607	Tumor	GT01386_3008
NSLC-1255-T01	LAS	APOBEC3B	1.12839	Normal	GT01386_3009
NSLC-1255-T01	LAS	APOBEC3C	5.80527	Tumor	GT01386_3008
NSLC-1255-T01	LAS	APOBEC3C	4.81674	Normal	GT01386_3009
NSLC-1255-T01	LAS	APOBEC3D	0.477477	Tumor	GT01386_3008
NSLC-1255-T01	LAS	APOBEC3D	-0.13319	Normal	GT01386_3009
NSLC-1255-T01	LAS	APOBEC3F	3.87587	Tumor	GT01386_3008
NSLC-1255-T01	LAS	APOBEC3F	2.67615	Normal	GT01386_3009
NSLC-1255-T01	LAS	APOBEC3G	4.04353	Tumor	GT01386_3008
NSLC-1255-T01	LAS	APOBEC3G	3.1603	Normal	GT01386_3009
NSLC-1255-T01	LAS	APOBEC3H	-0.162937	Tumor	GT01386_3008
NSLC-1255-T01	LAS	APOBEC3H	-1.31445	Normal	GT01386_3009
NSLC-1255-T01	LAS	APOBEC4	-0.162937	Tumor	GT01386_3008
NSLC-1255-T01	LAS	APOBEC4	0.74538	Normal	GT01386_3009
NSLC-1172-T01	LAS	AICDA	-2.04742	Tumor	CSP107344
NSLC-1172-T01	LAS	APOBEC2	0.474709	Tumor	CSP107344
NSLC-1172-T01	LAS	APOBEC3A	-2.04742	Tumor	CSP107344
NSLC-1172-T01	LAS	APOBEC3B	-0.0256441	Tumor	CSP107344
NSLC-1172-T01	LAS	APOBEC3C	5.00369	Tumor	CSP107344
NSLC-1172-T01	LAS	APOBEC3D	0.435751	Tumor	CSP107344
NSLC-1172-T01	LAS	APOBEC3F	3.35066	Tumor	CSP107344
NSLC-1172-T01	LAS	APOBEC3G	3.60448	Tumor	CSP107344
NSLC-1172-T01	LAS	APOBEC3H	0.223421	Tumor	CSP107344
NSLC-1172-T01	LAS	APOBEC4	0.655127	Tumor	CSP107344
TCGA-86-8358-01A	LAS	AICDA	-4.31513	Tumor	TCGA-86-8358-01A-11R-2326-07
TCGA-86-8358-01A	LAS	APOBEC2	-0.413467	Tumor	TCGA-86-8358-01A-11R-2326-07
TCGA-86-8358-01A	LAS	APOBEC3A	-3.16934	Tumor	TCGA-86-8358-01A-11R-2326-07
TCGA-86-8358-01A	LAS	APOBEC3B	-2.30375	Tumor	TCGA-86-8358-01A-11R-2326-07
TCGA-86-8358-01A	LAS	APOBEC3C	4.1838	Tumor	TCGA-86-8358-01A-11R-2326-07
TCGA-86-8358-01A	LAS	APOBEC3D	0.761351	Tumor	TCGA-86-8358-01A-11R-2326-07
TCGA-86-8358-01A	LAS	APOBEC3F	3.38785	Tumor	TCGA-86-8358-01A-11R-2326-07
TCGA-86-8358-01A	LAS	APOBEC3G	3.46946	Tumor	TCGA-86-8358-01A-11R-2326-07
TCGA-86-8358-01A	LAS	APOBEC3H	-0.600694	Tumor	TCGA-86-8358-01A-11R-2326-07
TCGA-86-8358-01A	LAS	APOBEC4	-1.49477	Tumor	TCGA-86-8358-01A-11R-2326-07
TCGA-95-7039-01A	LAS	AICDA	-5.66009	Tumor	TCGA-95-7039-01A-11R-1949-07
TCGA-95-7039-01A	LAS	APOBEC2	-0.125504	Tumor	TCGA-95-7039-01A-11R-1949-07
TCGA-95-7039-01A	LAS	APOBEC3A	-1.64952	Tumor	TCGA-95-7039-01A-11R-1949-07
TCGA-95-7039-01A	LAS	APOBEC3B	2.52044	Tumor	TCGA-95-7039-01A-11R-1949-07
TCGA-95-7039-01A	LAS	APOBEC3C	5.29771	Tumor	TCGA-95-7039-01A-11R-1949-07
TCGA-95-7039-01A	LAS	APOBEC3D	-0.125504	Tumor	TCGA-95-7039-01A-11R-1949-07
TCGA-95-7039-01A	LAS	APOBEC3F	3.0943	Tumor	TCGA-95-7039-01A-11R-1949-07
TCGA-95-7039-01A	LAS	APOBEC3G	3.52733	Tumor	TCGA-95-7039-01A-11R-1949-07
TCGA-95-7039-01A	LAS	APOBEC3H	-0.313709	Tumor	TCGA-95-7039-01A-11R-1949-07
TCGA-95-7039-01A	LAS	APOBEC4	-4.12917	Tumor	TCGA-95-7039-01A-11R-1949-07
NSLC-1196-T01	LAS	AICDA	-3.67864	Tumor	CSP107327
NSLC-1196-T01	LAS	AICDA	-1.73772	Normal	GT01501_4108
NSLC-1196-T01	LAS	APOBEC2	0.0969374	Tumor	CSP107327
NSLC-1196-T01	LAS	APOBEC2	0.546089	Normal	GT01501_4108
NSLC-1196-T01	LAS	APOBEC3A	-2.15914	Tumor	CSP107327
NSLC-1196-T01	LAS	APOBEC3A	1.17652	Normal	GT01501_4108
NSLC-1196-T01	LAS	APOBEC3B	-2.59448	Tumor	CSP107327
NSLC-1196-T01	LAS	APOBEC3B	-0.599615	Normal	GT01501_4108
NSLC-1196-T01	LAS	APOBEC3C	4.72612	Tumor	CSP107327
NSLC-1196-T01	LAS	APOBEC3C	5.27012	Normal	GT01501_4108
NSLC-1196-T01	LAS	APOBEC3D	-0.160771	Tumor	CSP107327
NSLC-1196-T01	LAS	APOBEC3D	0.0285928	Normal	GT01501_4108
NSLC-1196-T01	LAS	APOBEC3F	3.62691	Tumor	CSP107327
NSLC-1196-T01	LAS	APOBEC3F	3.39812	Normal	GT01501_4108
NSLC-1196-T01	LAS	APOBEC3G	3.77561	Tumor	CSP107327
NSLC-1196-T01	LAS	APOBEC3G	3.65796	Normal	GT01501_4108
NSLC-1196-T01	LAS	APOBEC3H	0.135745	Tumor	CSP107327
NSLC-1196-T01	LAS	APOBEC3H	0.799245	Normal	GT01501_4108
NSLC-1196-T01	LAS	APOBEC4	-0.66174	Tumor	CSP107327
NSLC-1196-T01	LAS	APOBEC4	0.926173	Normal	GT01501_4108
NSLC-1107-T01	LAS	AICDA	-1.36953	Normal	GT01276-2001
NSLC-1107-T01	LAS	AICDA	-4.34752	Tumor	GT01276-2003
NSLC-1107-T01	LAS	APOBEC2	0.984335	Normal	GT01276-2001
NSLC-1107-T01	LAS	APOBEC2	0.0660372	Tumor	GT01276-2003
NSLC-1107-T01	LAS	APOBEC3A	0.688098	Normal	GT01276-2001
NSLC-1107-T01	LAS	APOBEC3A	-0.867807	Tumor	GT01276-2003
NSLC-1107-T01	LAS	APOBEC3B	0.242096	Normal	GT01276-2001
NSLC-1107-T01	LAS	APOBEC3B	1.77558	Tumor	GT01276-2003
NSLC-1107-T01	LAS	APOBEC3C	5.1115	Normal	GT01276-2001
NSLC-1107-T01	LAS	APOBEC3C	4.56687	Tumor	GT01276-2003
NSLC-1107-T01	LAS	APOBEC3D	-0.24115	Normal	GT01276-2001
NSLC-1107-T01	LAS	APOBEC3D	0.628256	Tumor	GT01276-2003
NSLC-1107-T01	LAS	APOBEC3F	3.13799	Normal	GT01276-2001
NSLC-1107-T01	LAS	APOBEC3F	3.84786	Tumor	GT01276-2003
NSLC-1107-T01	LAS	APOBEC3G	3.32143	Normal	GT01276-2001
NSLC-1107-T01	LAS	APOBEC3G	2.39042	Tumor	GT01276-2003
NSLC-1107-T01	LAS	APOBEC3H	-1.61789	Normal	GT01276-2001
NSLC-1107-T01	LAS	APOBEC3H	-2.1508	Tumor	GT01276-2003
NSLC-1107-T01	LAS	APOBEC4	-0.888873	Normal	GT01276-2001
NSLC-1107-T01	LAS	APOBEC4	-2.1508	Tumor	GT01276-2003
TCGA-MP-A5C7-01A	LAS	AICDA	-5.66009	Tumor	TCGA-MP-A5C7-01A-11R-A262-07
TCGA-MP-A5C7-01A	LAS	APOBEC2	-0.0399332	Tumor	TCGA-MP-A5C7-01A-11R-A262-07
TCGA-MP-A5C7-01A	LAS	APOBEC3A	-3.50894	Tumor	TCGA-MP-A5C7-01A-11R-A262-07
TCGA-MP-A5C7-01A	LAS	APOBEC3B	0.518178	Tumor	TCGA-MP-A5C7-01A-11R-A262-07
TCGA-MP-A5C7-01A	LAS	APOBEC3C	2.94696	Tumor	TCGA-MP-A5C7-01A-11R-A262-07
TCGA-MP-A5C7-01A	LAS	APOBEC3D	-0.412183	Tumor	TCGA-MP-A5C7-01A-11R-A262-07
TCGA-MP-A5C7-01A	LAS	APOBEC3F	3.03645	Tumor	TCGA-MP-A5C7-01A-11R-A262-07
TCGA-MP-A5C7-01A	LAS	APOBEC3G	2.56669	Tumor	TCGA-MP-A5C7-01A-11R-A262-07
TCGA-MP-A5C7-01A	LAS	APOBEC3H	-0.412183	Tumor	TCGA-MP-A5C7-01A-11R-A262-07
TCGA-MP-A5C7-01A	LAS	APOBEC4	-0.825455	Tumor	TCGA-MP-A5C7-01A-11R-A262-07
IGC-10-1044-T01	LAS	AICDA	-2.74216	Tumor	GT01015-3000
IGC-10-1044-T01	LAS	AICDA	-2.48034	Normal	GT01015-3001
IGC-10-1044-T01	LAS	APOBEC2	0.443452	Tumor	GT01015-3000
IGC-10-1044-T01	LAS	APOBEC2	0.142572	Normal	GT01015-3001
IGC-10-1044-T01	LAS	APOBEC3A	0.0200971	Tumor	GT01015-3000
IGC-10-1044-T01	LAS	APOBEC3A	2.37439	Normal	GT01015-3001
IGC-10-1044-T01	LAS	APOBEC3B	3.29122	Tumor	GT01015-3000
IGC-10-1044-T01	LAS	APOBEC3B	0.69067	Normal	GT01015-3001
IGC-10-1044-T01	LAS	APOBEC3C	6.25149	Tumor	GT01015-3000
IGC-10-1044-T01	LAS	APOBEC3C	5.23313	Normal	GT01015-3001
IGC-10-1044-T01	LAS	APOBEC3D	1.40964	Tumor	GT01015-3000
IGC-10-1044-T01	LAS	APOBEC3D	0.300313	Normal	GT01015-3001
IGC-10-1044-T01	LAS	APOBEC3F	4.14921	Tumor	GT01015-3000
IGC-10-1044-T01	LAS	APOBEC3F	3.10915	Normal	GT01015-3001
IGC-10-1044-T01	LAS	APOBEC3G	3.71347	Tumor	GT01015-3000
IGC-10-1044-T01	LAS	APOBEC3G	3.94078	Normal	GT01015-3001
IGC-10-1044-T01	LAS	APOBEC3H	0.770348	Tumor	GT01015-3000
IGC-10-1044-T01	LAS	APOBEC3H	0.0118044	Normal	GT01015-3001
IGC-10-1044-T01	LAS	APOBEC4	-1.63319	Tumor	GT01015-3000
IGC-10-1044-T01	LAS	APOBEC4	-1.3133	Normal	GT01015-3001
TCGA-05-4382-01A	LAS	AICDA	-2.52801	Tumor	TCGA-05-4382-01A-01R-1206-07
TCGA-05-4382-01A	LAS	APOBEC2	0.626645	Tumor	TCGA-05-4382-01A-01R-1206-07
TCGA-05-4382-01A	LAS	APOBEC3A	0.626645	Tumor	TCGA-05-4382-01A-01R-1206-07
TCGA-05-4382-01A	LAS	APOBEC3B	3.41168	Tumor	TCGA-05-4382-01A-01R-1206-07
TCGA-05-4382-01A	LAS	APOBEC3C	6.29306	Tumor	TCGA-05-4382-01A-01R-1206-07
TCGA-05-4382-01A	LAS	APOBEC3D	1.34282	Tumor	TCGA-05-4382-01A-01R-1206-07
TCGA-05-4382-01A	LAS	APOBEC3F	3.92176	Tumor	TCGA-05-4382-01A-01R-1206-07
TCGA-05-4382-01A	LAS	APOBEC3G	4.72202	Tumor	TCGA-05-4382-01A-01R-1206-07
TCGA-05-4382-01A	LAS	APOBEC3H	-0.280637	Tumor	TCGA-05-4382-01A-01R-1206-07
TCGA-05-4382-01A	LAS	APOBEC4	-1.66583	Tumor	TCGA-05-4382-01A-01R-1206-07
TCGA-55-8510-01A	LAS	AICDA	-2.15868	Tumor	TCGA-55-8510-01A-11R-2403-07
TCGA-55-8510-01A	LAS	APOBEC2	0.847274	Tumor	TCGA-55-8510-01A-11R-2403-07
TCGA-55-8510-01A	LAS	APOBEC3A	1.51055	Tumor	TCGA-55-8510-01A-11R-2403-07
TCGA-55-8510-01A	LAS	APOBEC3B	1.77929	Tumor	TCGA-55-8510-01A-11R-2403-07
TCGA-55-8510-01A	LAS	APOBEC3C	5.82591	Tumor	TCGA-55-8510-01A-11R-2403-07
TCGA-55-8510-01A	LAS	APOBEC3D	0.775338	Tumor	TCGA-55-8510-01A-11R-2403-07
TCGA-55-8510-01A	LAS	APOBEC3F	3.69396	Tumor	TCGA-55-8510-01A-11R-2403-07
TCGA-55-8510-01A	LAS	APOBEC3G	4.54747	Tumor	TCGA-55-8510-01A-11R-2403-07
TCGA-55-8510-01A	LAS	APOBEC3H	0.799717	Tumor	TCGA-55-8510-01A-11R-2403-07
TCGA-55-8510-01A	LAS	APOBEC4	-0.308743	Tumor	TCGA-55-8510-01A-11R-2403-07
NSLC-1262-T01	LAS	AICDA	-2.5373	Tumor	CSP97524
NSLC-1262-T01	LAS	AICDA	-2.30339	Normal	GT01345_2003
NSLC-1262-T01	LAS	APOBEC2	1.92657	Tumor	CSP97524
NSLC-1262-T01	LAS	APOBEC2	1.51265	Normal	GT01345_2003
NSLC-1262-T01	LAS	APOBEC3A	-1.62258	Tumor	CSP97524
NSLC-1262-T01	LAS	APOBEC3A	-2.30339	Normal	GT01345_2003
NSLC-1262-T01	LAS	APOBEC3B	2.22833	Tumor	CSP97524
NSLC-1262-T01	LAS	APOBEC3B	-0.0987697	Normal	GT01345_2003
NSLC-1262-T01	LAS	APOBEC3C	5.66324	Tumor	CSP97524
NSLC-1262-T01	LAS	APOBEC3C	5.12667	Normal	GT01345_2003
NSLC-1262-T01	LAS	APOBEC3D	1.29842	Tumor	CSP97524
NSLC-1262-T01	LAS	APOBEC3D	-0.600308	Normal	GT01345_2003
NSLC-1262-T01	LAS	APOBEC3F	3.85556	Tumor	CSP97524
NSLC-1262-T01	LAS	APOBEC3F	3.09093	Normal	GT01345_2003
NSLC-1262-T01	LAS	APOBEC3G	4.5529	Tumor	CSP97524
NSLC-1262-T01	LAS	APOBEC3G	3.07537	Normal	GT01345_2003
NSLC-1262-T01	LAS	APOBEC3H	0.160526	Tumor	CSP97524
NSLC-1262-T01	LAS	APOBEC3H	0.475972	Normal	GT01345_2003
NSLC-1262-T01	LAS	APOBEC4	-2.09999	Tumor	CSP97524
NSLC-1262-T01	LAS	APOBEC4	2.38678	Normal	GT01345_2003
TCGA-97-A4M3-01A	LAS	AICDA	-3.76824	Tumor	TCGA-97-A4M3-01A-11R-A24X-07
TCGA-97-A4M3-01A	LAS	APOBEC2	-0.71419	Tumor	TCGA-97-A4M3-01A-11R-A24X-07
TCGA-97-A4M3-01A	LAS	APOBEC3A	1.18373	Tumor	TCGA-97-A4M3-01A-11R-A24X-07
TCGA-97-A4M3-01A	LAS	APOBEC3B	1.21738	Tumor	TCGA-97-A4M3-01A-11R-A24X-07
TCGA-97-A4M3-01A	LAS	APOBEC3C	4.4022	Tumor	TCGA-97-A4M3-01A-11R-A24X-07
TCGA-97-A4M3-01A	LAS	APOBEC3D	-0.71419	Tumor	TCGA-97-A4M3-01A-11R-A24X-07
TCGA-97-A4M3-01A	LAS	APOBEC3F	2.917	Tumor	TCGA-97-A4M3-01A-11R-A24X-07
TCGA-97-A4M3-01A	LAS	APOBEC3G	2.72563	Tumor	TCGA-97-A4M3-01A-11R-A24X-07
TCGA-97-A4M3-01A	LAS	APOBEC3H	-1.24505	Tumor	TCGA-97-A4M3-01A-11R-A24X-07
TCGA-97-A4M3-01A	LAS	APOBEC4	-5.66009	Tumor	TCGA-97-A4M3-01A-11R-A24X-07
TCGA-55-6969-01A	LAS	AICDA	-1.40072	Normal	TCGA-55-6969-11A-01R-1949-07
TCGA-55-6969-01A	LAS	AICDA	-1.12049	Tumor	TCGA-55-6969-01A-11R-1949-07
TCGA-55-6969-01A	LAS	APOBEC2	-0.510851	Normal	TCGA-55-6969-11A-01R-1949-07
TCGA-55-6969-01A	LAS	APOBEC2	-1.12049	Tumor	TCGA-55-6969-01A-11R-1949-07
TCGA-55-6969-01A	LAS	APOBEC3A	0.915628	Normal	TCGA-55-6969-11A-01R-1949-07
TCGA-55-6969-01A	LAS	APOBEC3A	-0.486253	Tumor	TCGA-55-6969-01A-11R-1949-07
TCGA-55-6969-01A	LAS	APOBEC3B	0.541646	Normal	TCGA-55-6969-11A-01R-1949-07
TCGA-55-6969-01A	LAS	APOBEC3B	4.06865	Tumor	TCGA-55-6969-01A-11R-1949-07
TCGA-55-6969-01A	LAS	APOBEC3C	5.65279	Normal	TCGA-55-6969-11A-01R-1949-07
TCGA-55-6969-01A	LAS	APOBEC3C	5.76455	Tumor	TCGA-55-6969-01A-11R-1949-07
TCGA-55-6969-01A	LAS	APOBEC3D	0.88791	Normal	TCGA-55-6969-11A-01R-1949-07
TCGA-55-6969-01A	LAS	APOBEC3D	0.859397	Tumor	TCGA-55-6969-01A-11R-1949-07
TCGA-55-6969-01A	LAS	APOBEC3F	3.42182	Normal	TCGA-55-6969-11A-01R-1949-07
TCGA-55-6969-01A	LAS	APOBEC3F	3.9249	Tumor	TCGA-55-6969-01A-11R-1949-07
TCGA-55-6969-01A	LAS	APOBEC3G	3.87436	Normal	TCGA-55-6969-11A-01R-1949-07
TCGA-55-6969-01A	LAS	APOBEC3G	4.70547	Tumor	TCGA-55-6969-01A-11R-1949-07
TCGA-55-6969-01A	LAS	APOBEC3H	0.22461	Normal	TCGA-55-6969-11A-01R-1949-07
TCGA-55-6969-01A	LAS	APOBEC3H	0.886073	Tumor	TCGA-55-6969-01A-11R-1949-07
TCGA-55-6969-01A	LAS	APOBEC4	0.576792	Normal	TCGA-55-6969-11A-01R-1949-07
TCGA-55-6969-01A	LAS	APOBEC4	-0.922334	Tumor	TCGA-55-6969-01A-11R-1949-07
TCGA-55-8507-01A	LAS	AICDA	-2.45498	Tumor	TCGA-55-8507-01A-11R-2403-07
TCGA-55-8507-01A	LAS	APOBEC2	-0.465157	Tumor	TCGA-55-8507-01A-11R-2403-07
TCGA-55-8507-01A	LAS	APOBEC3A	0.0320997	Tumor	TCGA-55-8507-01A-11R-2403-07
TCGA-55-8507-01A	LAS	APOBEC3B	1.74552	Tumor	TCGA-55-8507-01A-11R-2403-07
TCGA-55-8507-01A	LAS	APOBEC3C	4.11804	Tumor	TCGA-55-8507-01A-11R-2403-07
TCGA-55-8507-01A	LAS	APOBEC3D	-0.903231	Tumor	TCGA-55-8507-01A-11R-2403-07
TCGA-55-8507-01A	LAS	APOBEC3F	2.47908	Tumor	TCGA-55-8507-01A-11R-2403-07
TCGA-55-8507-01A	LAS	APOBEC3G	2.93775	Tumor	TCGA-55-8507-01A-11R-2403-07
TCGA-55-8507-01A	LAS	APOBEC3H	-1.32487	Tumor	TCGA-55-8507-01A-11R-2403-07
TCGA-55-8507-01A	LAS	APOBEC4	-0.699021	Tumor	TCGA-55-8507-01A-11R-2403-07
NSLC-1203-T01	LAS	AICDA	-4.20452	Tumor	CSP107331
NSLC-1203-T01	LAS	APOBEC2	-0.897765	Tumor	CSP107331
NSLC-1203-T01	LAS	APOBEC3A	-1.45639	Tumor	CSP107331
NSLC-1203-T01	LAS	APOBEC3B	1.28224	Tumor	CSP107331
NSLC-1203-T01	LAS	APOBEC3C	4.71023	Tumor	CSP107331
NSLC-1203-T01	LAS	APOBEC3D	-0.239766	Tumor	CSP107331
NSLC-1203-T01	LAS	APOBEC3F	2.984	Tumor	CSP107331
NSLC-1203-T01	LAS	APOBEC3G	2.68479	Tumor	CSP107331
NSLC-1203-T01	LAS	APOBEC3H	-1.59972	Tumor	CSP107331
NSLC-1203-T01	LAS	APOBEC4	-0.897765	Tumor	CSP107331
TCGA-55-A492-01A	LAS	AICDA	-3.24195	Tumor	TCGA-55-A492-01A-11R-A24H-07
TCGA-55-A492-01A	LAS	APOBEC2	0.110365	Tumor	TCGA-55-A492-01A-11R-A24H-07
TCGA-55-A492-01A	LAS	APOBEC3A	-0.186044	Tumor	TCGA-55-A492-01A-11R-A24H-07
TCGA-55-A492-01A	LAS	APOBEC3B	-1.35066	Tumor	TCGA-55-A492-01A-11R-A24H-07
TCGA-55-A492-01A	LAS	APOBEC3C	5.52232	Tumor	TCGA-55-A492-01A-11R-A24H-07
TCGA-55-A492-01A	LAS	APOBEC3D	-0.334445	Tumor	TCGA-55-A492-01A-11R-A24H-07
TCGA-55-A492-01A	LAS	APOBEC3F	3.38477	Tumor	TCGA-55-A492-01A-11R-A24H-07
TCGA-55-A492-01A	LAS	APOBEC3G	3.45427	Tumor	TCGA-55-A492-01A-11R-A24H-07
TCGA-55-A492-01A	LAS	APOBEC3H	2.39537	Tumor	TCGA-55-A492-01A-11R-A24H-07
TCGA-55-A492-01A	LAS	APOBEC4	-4.36833	Tumor	TCGA-55-A492-01A-11R-A24H-07
NSLC-1250-T01	LAS	AICDA	0.658538	Tumor	CSP107373
NSLC-1250-T01	LAS	APOBEC2	0.0403326	Tumor	CSP107373
NSLC-1250-T01	LAS	APOBEC3A	-1.20965	Tumor	CSP107373
NSLC-1250-T01	LAS	APOBEC3B	0.959946	Tumor	CSP107373
NSLC-1250-T01	LAS	APOBEC3C	4.05843	Tumor	CSP107373
NSLC-1250-T01	LAS	APOBEC3D	-0.166797	Tumor	CSP107373
NSLC-1250-T01	LAS	APOBEC3F	2.48872	Tumor	CSP107373
NSLC-1250-T01	LAS	APOBEC3G	2.55774	Tumor	CSP107373
NSLC-1250-T01	LAS	APOBEC3H	0.103256	Tumor	CSP107373
[truncated: 621 more rows]

## Sheet: Fig. 2b
Tumor_Barcode	Subtype	APOBEC_tCa_MutLoad_MinEstimate	Gene	Expression_log2CPM
NSLC-1178-T01	HAS	12.2853	APOBEC3A	2.1238
NSLC-1178-T01	HAS	12.2853	APOBEC3B	1.21573
TCGA-55-8085-01A	HAS	11.5988	APOBEC3A	1.03818
TCGA-55-8085-01A	HAS	11.5988	APOBEC3B	1.10734
NSLC-1195-T01	HAS	10.7902	APOBEC3A	-0.729682
NSLC-1195-T01	HAS	10.7902	APOBEC3B	-0.658049
NSLC-1050-T01	HAS	11.1182	APOBEC3A	-1.02046
NSLC-1050-T01	HAS	11.1182	APOBEC3B	-0.5769
IGC-09-1086-T02	HAS	10.5435	APOBEC3A	-1.7214
IGC-09-1086-T02	HAS	10.5435	APOBEC3B	0.809118
NSLC-1123-T01	HAS	10.6044	APOBEC3A	-2.5567
NSLC-1123-T01	HAS	10.6044	APOBEC3B	-2.91684
TCGA-62-A46O-01A	HAS	12.1939	APOBEC3A	-1.13151
TCGA-62-A46O-01A	HAS	12.1939	APOBEC3B	1.35495
TCGA-05-4398-01A	HAS	10.751	APOBEC3A	-0.0019658
TCGA-05-4398-01A	HAS	10.751	APOBEC3B	2.39444
NSLC-1066-T01	HAS	9.40328	APOBEC3A	-1.46958
NSLC-1066-T01	HAS	9.40328	APOBEC3B	0.623087
NSLC-1109-T01	HAS	10.2866	APOBEC3A	-0.742745
NSLC-1109-T01	HAS	10.2866	APOBEC3B	3.64204
IGC-02-1029-T01	HAS	11.0331	APOBEC3A	0.550106
IGC-02-1029-T01	HAS	11.0331	APOBEC3B	2.11374
NSLC-1075-T01	HAS	9.29678	APOBEC3A	-0.266247
NSLC-1075-T01	HAS	9.29678	APOBEC3B	1.0818
NSLC-1158-T01	HAS	11.1328	APOBEC3A	2.40439
NSLC-1158-T01	HAS	11.1328	APOBEC3B	2.5425
NSLC-1136-T01	HAS	14.0324	APOBEC3A	1.99448
NSLC-1136-T01	HAS	14.0324	APOBEC3B	3.10518
NSLC-1258-T01	HAS	14.4266	APOBEC3A	-2.14386
NSLC-1258-T01	HAS	14.4266	APOBEC3B	-2.14386
NSLC-1180-T01	HAS	12.011	APOBEC3A	0.911251
NSLC-1180-T01	HAS	12.011	APOBEC3B	-0.125013
TCGA-50-6590-01A	HAS	12.4017	APOBEC3A	0.966057
TCGA-50-6590-01A	HAS	12.4017	APOBEC3B	3.03578
NSLC-1264-T01	HAS	13.1885	APOBEC3A	-0.328273
NSLC-1264-T01	HAS	13.1885	APOBEC3B	1.2935
NSLC-1067-T01	HAS	14.0767	APOBEC3A	1.07563
NSLC-1067-T01	HAS	14.0767	APOBEC3B	1.67141
TCGA-64-5781-01A	HAS	12.2658	APOBEC3A	0.135591
TCGA-64-5781-01A	HAS	12.2658	APOBEC3B	1.96755
TCGA-44-7670-01A	HAS	12.063	APOBEC3A	-0.394087
TCGA-44-7670-01A	HAS	12.063	APOBEC3B	6.74463
NSLC-1199-T01	HAS	9.95288	APOBEC3A	-0.515135
NSLC-1199-T01	HAS	9.95288	APOBEC3B	0.965152
NSLC-1156-T01	HAS	12.4636	APOBEC3A	0.309601
NSLC-1156-T01	HAS	12.4636	APOBEC3B	1.42828
TCGA-53-7624-01A	HAS	12.3631	APOBEC3A	1.80742
TCGA-53-7624-01A	HAS	12.3631	APOBEC3B	4.18149
TCGA-62-8399-01A	HAS	12.3435	APOBEC3A	1.73049
TCGA-62-8399-01A	HAS	12.3435	APOBEC3B	4.42839
TCGA-44-5643-01A	HAS	10.0937	APOBEC3A	2.76915
TCGA-44-5643-01A	HAS	10.0937	APOBEC3B	5.95938
NSLC-1153-T01	HAS	10.3901	APOBEC3A	-5.66009
NSLC-1153-T01	HAS	10.3901	APOBEC3B	-0.903245
TCGA-50-6592-01A	HAS	11.0696	APOBEC3A	1.50702
TCGA-50-6592-01A	HAS	11.0696	APOBEC3B	4.59151
TCGA-78-8640-01A	HAS	11.8678	APOBEC3A	0.206161
TCGA-78-8640-01A	HAS	11.8678	APOBEC3B	4.64356
TCGA-35-5375-01A	HAS	9.56228	APOBEC3A	-1.21384
TCGA-35-5375-01A	HAS	9.56228	APOBEC3B	3.71413
NSLC-1065-T01	HAS	9.64711	APOBEC3A	-0.289012
NSLC-1065-T01	HAS	9.64711	APOBEC3B	2.2666
NSLC-1184-T01	HAS	9.87922	APOBEC3A	0.399595
NSLC-1184-T01	HAS	9.87922	APOBEC3B	1.06139
IGC-10-1021-T04	HAS	11.8044	APOBEC3A	2.5492
IGC-10-1021-T04	HAS	11.8044	APOBEC3B	3.4924
TCGA-86-7711-01A	HAS	10.0453	APOBEC3A	0.47659
TCGA-86-7711-01A	HAS	10.0453	APOBEC3B	-0.5997
TCGA-86-7954-01A	HAS	10.5523	APOBEC3A	1.50478
TCGA-86-7954-01A	HAS	10.5523	APOBEC3B	1.97072
TCGA-55-8614-01A	HAS	9.09504	APOBEC3A	0.403814
TCGA-55-8614-01A	HAS	9.09504	APOBEC3B	3.01464
TCGA-J2-A4AD-01A	HAS	11.6593	APOBEC3A	-0.727698
TCGA-J2-A4AD-01A	HAS	11.6593	APOBEC3B	3.59375
NSLC-1179-T01	HAS	11.96	APOBEC3A	0.256195
NSLC-1179-T01	HAS	11.96	APOBEC3B	3.71133
NSLC-1063-T01	HAS	8.45976	APOBEC3A	-0.996086
NSLC-1063-T01	HAS	8.45976	APOBEC3B	-0.900349
TCGA-05-4422-01A	HAS	8.31218	APOBEC3A	-1.18419
TCGA-05-4422-01A	HAS	8.31218	APOBEC3B	1.69891
TCGA-50-5939-01A	HAS	10.0651	APOBEC3A	-0.403269
TCGA-50-5939-01A	HAS	10.0651	APOBEC3B	1.44349
IGC-10-1045-T01	HAS	10.948	APOBEC3A	-0.744635
IGC-10-1045-T01	HAS	10.948	APOBEC3B	3.99427
TCGA-78-7162-01A	HAS	9.06564	APOBEC3A	-0.815708
TCGA-78-7162-01A	HAS	9.06564	APOBEC3B	1.21328
NSLC-1115-T01	HAS	11.8565	APOBEC3A	-0.883225
NSLC-1115-T01	HAS	11.8565	APOBEC3B	3.04064
NSLC-1205-T01	HAS	10.5355	APOBEC3A	0.348829
NSLC-1205-T01	HAS	10.5355	APOBEC3B	1.06244
TCGA-49-4487-01A	HAS	10.1605	APOBEC3A	1.84984
TCGA-49-4487-01A	HAS	10.1605	APOBEC3B	3.91501
NSLC-1249-T01	HAS	9.02563	APOBEC3A	-0.69672
NSLC-1249-T01	HAS	9.02563	APOBEC3B	0.429622
IGC-04-1041-T03	HAS	11.8006	APOBEC3A	0.257518
IGC-04-1041-T03	HAS	11.8006	APOBEC3B	1.52352
NSLC-1096-T01	HAS	11.3615	APOBEC3A	-0.827513
NSLC-1096-T01	HAS	11.3615	APOBEC3B	-0.287414
NSLC-1175-T01	HAS	11.8933	APOBEC3A	2.30065
NSLC-1175-T01	HAS	11.8933	APOBEC3B	-1.636
TCGA-97-8174-01A	HAS	10.5762	APOBEC3A	-2.31156
TCGA-97-8174-01A	HAS	10.5762	APOBEC3B	-1.90875
TCGA-55-6979-01A	HAS	11.1937	APOBEC3A	2.23277
TCGA-55-6979-01A	HAS	11.1937	APOBEC3B	3.15869
TCGA-38-7271-01A	HAS	10.565	APOBEC3A	2.54941
TCGA-38-7271-01A	HAS	10.565	APOBEC3B	2.34371
TCGA-55-7574-01A	HAS	12.1218	APOBEC3A	0.412785
TCGA-55-7574-01A	HAS	12.1218	APOBEC3B	0.168871
TCGA-49-6742-01A	HAS	12.427	APOBEC3A	0.633224
TCGA-49-6742-01A	HAS	12.427	APOBEC3B	3.9385
TCGA-55-6712-01A	HAS	11.4787	APOBEC3A	0.48399
TCGA-55-6712-01A	HAS	11.4787	APOBEC3B	5.54777
TCGA-55-A4DF-01A	HAS	14.1652	APOBEC3A	0.670768
TCGA-55-A4DF-01A	HAS	14.1652	APOBEC3B	3.85756
TCGA-78-7152-01A	HAS	11.5522	APOBEC3A	1.02898
TCGA-78-7152-01A	HAS	11.5522	APOBEC3B	0.525873
NSLC-1089-T01	HAS	10.7482	APOBEC3A	1.11425
NSLC-1089-T01	HAS	10.7482	APOBEC3B	4.62679
IGC-12-1114-T01	HAS	9.29413	APOBEC3A	-0.0883126
IGC-12-1114-T01	HAS	9.29413	APOBEC3B	2.08939
NSLC-1124-T01	HAS	11.7955	APOBEC3A	-2.91717
NSLC-1124-T01	HAS	11.7955	APOBEC3B	3.10445
TCGA-44-7660-01A	HAS	9.45573	APOBEC3A	-2.08487
TCGA-44-7660-01A	HAS	9.45573	APOBEC3B	3.08057
TCGA-97-A4M2-01A	HAS	7.8973	APOBEC3A	0.67369
TCGA-97-A4M2-01A	HAS	7.8973	APOBEC3B	0.67369
NSLC-1201-T01	HAS	11.4409	APOBEC3A	2.36686
NSLC-1201-T01	HAS	11.4409	APOBEC3B	2.25665
TCGA-55-8208-01A	HAS	12.2425	APOBEC3A	2.01635
TCGA-55-8208-01A	HAS	12.2425	APOBEC3B	2.41799
NSLC-1261-T01	HAS	11.1538	APOBEC3A	2.0576
NSLC-1261-T01	HAS	11.1538	APOBEC3B	0.40156
NSLC-1099-T01	HAS	10.2874	APOBEC3A	1.5917
NSLC-1099-T01	HAS	10.2874	APOBEC3B	1.53071
TCGA-91-8499-01A	HAS	11.166	APOBEC3A	-1.75779
TCGA-91-8499-01A	HAS	11.166	APOBEC3B	1.65394
NSLC-1183-T01	HAS	10.0191	APOBEC3A	-3.77336
NSLC-1183-T01	HAS	10.0191	APOBEC3B	1.14232
IGC-08-1024-T01	HAS	8.97873	APOBEC3A	1.75601
IGC-08-1024-T01	HAS	8.97873	APOBEC3B	1.46247
NSLC-1208-T01	HAS	9.48015	APOBEC3A	-0.433021
NSLC-1208-T01	HAS	9.48015	APOBEC3B	0.785592
IGC-02-1017-T01	HAS	8.65712	APOBEC3A	-0.0560816
IGC-02-1017-T01	HAS	8.65712	APOBEC3B	2.30118
TCGA-75-7031-01A	HAS	9.16512	APOBEC3A	-0.855891
TCGA-75-7031-01A	HAS	9.16512	APOBEC3B	2.85521
IGC-10-1037-T03	HAS	11.8213	APOBEC3A	2.79958
IGC-10-1037-T03	HAS	11.8213	APOBEC3B	4.73859
TCGA-44-3398-01A	HAS	11.0876	APOBEC3A	2.63315
TCGA-44-3398-01A	HAS	11.0876	APOBEC3B	2.44432
TCGA-55-A493-01A	HAS	11.8645	APOBEC3A	0.732523
TCGA-55-A493-01A	HAS	11.8645	APOBEC3B	3.65969
NSLC-1171-T01	HAS	10.0989	APOBEC3A	-0.658598
NSLC-1171-T01	HAS	10.0989	APOBEC3B	0.0602386
IGC-11-1085-T02	HAS	14.5603	APOBEC3A	1.17249
IGC-11-1085-T02	HAS	14.5603	APOBEC3B	3.48426
IGC-11-1108-T02	HAS	10.9405	APOBEC3A	0.352946
IGC-11-1108-T02	HAS	10.9405	APOBEC3B	2.22192
NSLC-1056-T01	HAS	10.0306	APOBEC3A	-0.424094
NSLC-1056-T01	HAS	10.0306	APOBEC3B	3.44662
TCGA-49-6743-01A	HAS	12.6782	APOBEC3A	0.216095
TCGA-49-6743-01A	HAS	12.6782	APOBEC3B	2.45205
TCGA-55-7570-01A	HAS	11.2504	APOBEC3A	-1.8923
TCGA-55-7570-01A	HAS	11.2504	APOBEC3B	1.08446
TCGA-35-4122-01A	HAS	10.4629	APOBEC3A	3.0839
TCGA-35-4122-01A	HAS	10.4629	APOBEC3B	4.28041
IGC-10-1185-T01	HAS	10.0777	APOBEC3A	0.924351
IGC-10-1185-T01	HAS	10.0777	APOBEC3B	1.31848
IGC-11-1087-T02	HAS	10.4873	APOBEC3A	-2.00094
IGC-11-1087-T02	HAS	10.4873	APOBEC3B	-2.00094
TCGA-49-4507-01A	HAS	10.0052	APOBEC3A	-2.24853
TCGA-49-4507-01A	HAS	10.0052	APOBEC3B	-0.623794
NSLC-1260-T01	LAS	6.414	APOBEC3A	-0.752039
NSLC-1260-T01	LAS	6.414	APOBEC3B	-0.552009
NSLC-1253-T01	LAS	7.76844	APOBEC3A	-0.471181
NSLC-1253-T01	LAS	7.76844	APOBEC3B	0.261182
TCGA-62-A46P-01A	LAS	2.56411	APOBEC3A	0.0749033
TCGA-62-A46P-01A	LAS	2.56411	APOBEC3B	-0.0984456
NSLC-1116-T01	LAS	3.7359	APOBEC3A	-2.85482
NSLC-1116-T01	LAS	3.7359	APOBEC3B	-0.640076
NSLC-1133-T01	LAS	6.51503	APOBEC3A	1.74199
NSLC-1133-T01	LAS	6.51503	APOBEC3B	-0.418601
NSLC-1174-T01	LAS	7.74616	APOBEC3A	-1.93421
NSLC-1174-T01	LAS	7.74616	APOBEC3B	-1.38606
NSLC-1160-T01	LAS	6.64862	APOBEC3A	1.09785
NSLC-1160-T01	LAS	6.64862	APOBEC3B	-0.29514
NSLC-1097-T01	LAS	6.22292	APOBEC3A	-1.03937
NSLC-1097-T01	LAS	6.22292	APOBEC3B	-1.59531
NSLC-1266-T01	LAS	8.57772	APOBEC3A	-0.334758
NSLC-1266-T01	LAS	8.57772	APOBEC3B	0.54659
TCGA-53-7626-01A	LAS	10.0807	APOBEC3A	1.43795
TCGA-53-7626-01A	LAS	10.0807	APOBEC3B	2.36582
TCGA-55-A48X-01A	LAS	10.0367	APOBEC3A	1.2897
TCGA-55-A48X-01A	LAS	10.0367	APOBEC3B	3.01974
NSLC-1111-T01	LAS	8.30121	APOBEC3A	0.926787
NSLC-1111-T01	LAS	8.30121	APOBEC3B	2.09206
NSLC-1211-T01	LAS	7.62046	APOBEC3A	-1.34055
NSLC-1211-T01	LAS	7.62046	APOBEC3B	-0.0371786
NSLC-1187-T01	LAS	9.64558	APOBEC3A	-0.856719
NSLC-1187-T01	LAS	9.64558	APOBEC3B	3.01237
TCGA-MP-A4TC-01A	LAS	8.05797	APOBEC3A	-0.0920361
TCGA-MP-A4TC-01A	LAS	8.05797	APOBEC3B	-1.13664
NSLC-1207-T01	LAS	4.4557	APOBEC3A	-0.434274
NSLC-1207-T01	LAS	4.4557	APOBEC3B	0.448179
NSLC-1182-T01	LAS	7.97234	APOBEC3A	-1.07345
NSLC-1182-T01	LAS	7.97234	APOBEC3B	1.39072
NSLC-1200-T01	LAS	7.01908	APOBEC3A	-1.91195
NSLC-1200-T01	LAS	7.01908	APOBEC3B	-1.05606
TCGA-97-8179-01A	LAS	4.73253	APOBEC3A	-2.1082
TCGA-97-8179-01A	LAS	4.73253	APOBEC3B	-1.60659
TCGA-97-A4LX-01A	LAS	7.83323	APOBEC3A	-0.877735
TCGA-97-A4LX-01A	LAS	7.83323	APOBEC3B	2.13648
NSLC-1077-T01	LAS	10.1841	APOBEC3A	0.306367
NSLC-1077-T01	LAS	10.1841	APOBEC3B	-0.404451
TCGA-55-8299-01A	LAS	3.79683	APOBEC3A	1.73394
TCGA-55-8299-01A	LAS	3.79683	APOBEC3B	-0.258966
TCGA-86-8673-01A	LAS	9.54765	APOBEC3A	0.339806
TCGA-86-8673-01A	LAS	9.54765	APOBEC3B	-0.569551
NSLC-1110-T01	LAS	7.63879	APOBEC3A	-2.69366
NSLC-1110-T01	LAS	7.63879	APOBEC3B	-0.15852
NSLC-1185-T01	LAS	5.66497	APOBEC3A	-0.31274
NSLC-1185-T01	LAS	5.66497	APOBEC3B	-0.31274
TCGA-97-7937-01A	LAS	8.09654	APOBEC3A	-1.5769
TCGA-97-7937-01A	LAS	8.09654	APOBEC3B	2.10357
NSLC-1193-T01	LAS	9.8838	APOBEC3A	-2.98314
NSLC-1193-T01	LAS	9.8838	APOBEC3B	1.38734
NSLC-1093-T01	LAS	2.32105	APOBEC3A	1.34505
NSLC-1093-T01	LAS	2.32105	APOBEC3B	0.210544
NSLC-1072-T01	LAS	8.51324	APOBEC3A	-1.21619
NSLC-1072-T01	LAS	8.51324	APOBEC3B	-0.577854
NSLC-1163-T01	LAS	8.40585	APOBEC3A	-0.52228
NSLC-1163-T01	LAS	8.40585	APOBEC3B	0.599494
TCGA-44-8117-01A	LAS	8.18169	APOBEC3A	-0.993116
TCGA-44-8117-01A	LAS	8.18169	APOBEC3B	1.91522
TCGA-44-4112-01A	LAS	9.54107	APOBEC3A	-5.66009
TCGA-44-4112-01A	LAS	9.54107	APOBEC3B	-1.58781
NSLC-1210-T01	LAS	10.6067	APOBEC3A	-0.793167
NSLC-1210-T01	LAS	10.6067	APOBEC3B	1.92487
NSLC-1069-T01	LAS	9.19044	APOBEC3A	-0.130584
NSLC-1069-T01	LAS	9.19044	APOBEC3B	1.80381
TCGA-NJ-A4YQ-01A	LAS	7.16651	APOBEC3A	0.0721246
TCGA-NJ-A4YQ-01A	LAS	7.16651	APOBEC3B	-0.825792
NSLC-1119-T01	LAS	3.64802	APOBEC3A	-0.13998
NSLC-1119-T01	LAS	3.64802	APOBEC3B	-0.208799
TCGA-50-5930-01A	LAS		APOBEC3A	-0.643723
TCGA-50-5930-01A	LAS		APOBEC3B	-0.808086
NSLC-1197-T01	LAS	10.5235	APOBEC3A	-0.196966
NSLC-1197-T01	LAS	10.5235	APOBEC3B	1.3175
NSLC-1255-T01	LAS	7.30035	APOBEC3A	-1.13134
NSLC-1255-T01	LAS	7.30035	APOBEC3B	1.36607
NSLC-1172-T01	LAS	7.27419	APOBEC3A	-2.04742
NSLC-1172-T01	LAS	7.27419	APOBEC3B	-0.0256441
TCGA-86-8358-01A	LAS	8.42653	APOBEC3A	-3.16934
TCGA-86-8358-01A	LAS	8.42653	APOBEC3B	-2.30375
TCGA-95-7039-01A	LAS	10.1535	APOBEC3A	-1.64952
TCGA-95-7039-01A	LAS	10.1535	APOBEC3B	2.52044
NSLC-1196-T01	LAS	5.94054	APOBEC3A	-2.15914
NSLC-1196-T01	LAS	5.94054	APOBEC3B	-2.59448
NSLC-1107-T01	LAS	10.7368	APOBEC3A	-0.867807
NSLC-1107-T01	LAS	10.7368	APOBEC3B	1.77558
TCGA-MP-A5C7-01A	LAS	3.79373	APOBEC3A	-3.50894
TCGA-MP-A5C7-01A	LAS	3.79373	APOBEC3B	0.518178
IGC-10-1044-T01	LAS	8.06894	APOBEC3A	0.0200971
IGC-10-1044-T01	LAS	8.06894	APOBEC3B	3.29122
TCGA-05-4382-01A	LAS	12.0473	APOBEC3A	0.626645
TCGA-05-4382-01A	LAS	12.0473	APOBEC3B	3.41168
TCGA-55-8510-01A	LAS	9.59643	APOBEC3A	1.51055
TCGA-55-8510-01A	LAS	9.59643	APOBEC3B	1.77929
NSLC-1262-T01	LAS	8.31562	APOBEC3A	-1.62258
NSLC-1262-T01	LAS	8.31562	APOBEC3B	2.22833
TCGA-97-A4M3-01A	LAS	8.68844	APOBEC3A	1.18373
TCGA-97-A4M3-01A	LAS	8.68844	APOBEC3B	1.21738
TCGA-55-6969-01A	LAS	8.05884	APOBEC3A	-0.486253
TCGA-55-6969-01A	LAS	8.05884	APOBEC3B	4.06865
TCGA-55-8507-01A	LAS	8.40802	APOBEC3A	0.0320997
TCGA-55-8507-01A	LAS	8.40802	APOBEC3B	1.74552
NSLC-1203-T01	LAS	8.43007	APOBEC3A	-1.45639
NSLC-1203-T01	LAS	8.43007	APOBEC3B	1.28224
TCGA-55-A492-01A	LAS	8.48327	APOBEC3A	-0.186044
TCGA-55-A492-01A	LAS	8.48327	APOBEC3B	-1.35066
NSLC-1250-T01	LAS	6.06158	APOBEC3A	-1.20965
NSLC-1250-T01	LAS	6.06158	APOBEC3B	0.959946
TCGA-69-8255-01A	LAS	10.0299	APOBEC3A	0.430368
TCGA-69-8255-01A	LAS	10.0299	APOBEC3B	4.50306
NSLC-1168-T01	LAS	7.26065	APOBEC3A	-0.234329
NSLC-1168-T01	LAS	7.26065	APOBEC3B	1.26966
NSLC-1061-T01	LAS	4.25112	APOBEC3A	-0.89092
NSLC-1061-T01	LAS	4.25112	APOBEC3B	-1.52335
NSLC-1125-T01	LAS	8.89952	APOBEC3A	-4.13065
NSLC-1125-T01	LAS	8.89952	APOBEC3B	-0.12772
NSLC-1191-T01	LAS		APOBEC3A	-2.01164
NSLC-1191-T01	LAS		APOBEC3B	0.540294
NSLC-1080-T01	LAS		APOBEC3A	-1.84828
NSLC-1080-T01	LAS		APOBEC3B	-1.153
NSLC-1132-T01	LAS	5.72874	APOBEC3A	-0.524717
NSLC-1132-T01	LAS	5.72874	APOBEC3B	-1.41424
NSLC-1098-T01	LAS	5.34562	APOBEC3A	-1.22705
NSLC-1098-T01	LAS	5.34562	APOBEC3B	1.68745
NSLC-1152-T01	LAS	5.68937	APOBEC3A	-0.63107
NSLC-1152-T01	LAS	5.68937	APOBEC3B	0.584218
TCGA-50-5931-01A	LAS	6.93259	APOBEC3A	-3.2116
TCGA-50-5931-01A	LAS	6.93259	APOBEC3B	4.69394
IGC-02-1194-T01	LAS	9.04596	APOBEC3A	0.853101
IGC-02-1194-T01	LAS	9.04596	APOBEC3B	3.4215
IGC-03-1026-T02	LAS	10.6512	APOBEC3A	3.03724
IGC-03-1026-T02	LAS	10.6512	APOBEC3B	3.4481
IGC-03-1049-T03	LAS	7.99831	APOBEC3A	1.05604
IGC-03-1049-T03	LAS	7.99831	APOBEC3B	2.67636
TCGA-91-7771-01A	LAS	8.41323	APOBEC3A	1.50571
TCGA-91-7771-01A	LAS	8.41323	APOBEC3B	1.33869
NSLC-1118-T01	LAS	7.91039	APOBEC3A	2.42407
NSLC-1118-T01	LAS	7.91039	APOBEC3B	2.10752
NSLC-1106-T01	LAS	4.45642	APOBEC3A	-1.31825
NSLC-1106-T01	LAS	4.45642	APOBEC3B	-1.03209
NSLC-1114-T01	LAS	7.13143	APOBEC3A	-2.63136
NSLC-1114-T01	LAS	7.13143	APOBEC3B	-2.63136
NSLC-1121-T01	LAS	8.99201	APOBEC3A	-0.361979
NSLC-1121-T01	LAS	8.99201	APOBEC3B	3.91327
TCGA-78-7155-01A	LAS	11.1252	APOBEC3A	-0.71027
TCGA-78-7155-01A	LAS	11.1252	APOBEC3B	1.58883
TCGA-50-5049-01A	LAS	8.59467	APOBEC3A	1.94413
TCGA-50-5049-01A	LAS	8.59467	APOBEC3B	3.39773
TCGA-91-A4BC-01A	LAS	7.62825	APOBEC3A	-0.716479
TCGA-91-A4BC-01A	LAS	7.62825	APOBEC3B	0.535785
NSLC-1071-T01	LAS	9.21218	APOBEC3A	2.0138
NSLC-1071-T01	LAS	9.21218	APOBEC3B	1.96513
NSLC-1138-T01	LAS	4.67296	APOBEC3A	-0.138044
NSLC-1138-T01	LAS	4.67296	APOBEC3B	0.502571
TCGA-64-5779-01A	LAS	7.41197	APOBEC3A	-2.26924
TCGA-64-5779-01A	LAS	7.41197	APOBEC3B	1.16379
TCGA-97-8172-01A	LAS	7.91528	APOBEC3A	-0.928
TCGA-97-8172-01A	LAS	7.91528	APOBEC3B	-0.471902
IGC-13-1146-T01	LAS	7.36107	APOBEC3A	0.730817
IGC-13-1146-T01	LAS	7.36107	APOBEC3B	3.83654
IGC-02-1097-T01	LAS	8.08111	APOBEC3A	-1.66797
IGC-02-1097-T01	LAS	8.08111	APOBEC3B	2.19366
IGC-09-1042-T02	LAS	6.80448	APOBEC3A	0.294292
IGC-09-1042-T02	LAS	6.80448	APOBEC3B	2.37152
IGC-02-1001-T03	LAS	8.52698	APOBEC3A	-2.01184
IGC-02-1001-T03	LAS	8.52698	APOBEC3B	0.913229
NSLC-1263-T01	LAS	7.05178	APOBEC3A	-2.82272
NSLC-1263-T01	LAS	7.05178	APOBEC3B	1.3171
IGC-13-1174-T01	LAS	8.41457	APOBEC3A	-4.45611
IGC-13-1174-T01	LAS	8.41457	APOBEC3B	1.77532
TCGA-73-4670-01A	LAS	8.6541	APOBEC3A	0.134109
TCGA-73-4670-01A	LAS	8.6541	APOBEC3B	-1.21899
NSLC-1212-T01	LAS	5.31059	APOBEC3A	-3.27491
NSLC-1212-T01	LAS	5.31059	APOBEC3B	-0.225763
TCGA-69-7763-01A	LAS	4.14531	APOBEC3A	1.01619
TCGA-69-7763-01A	LAS	4.14531	APOBEC3B	-0.674195
NSLC-1051-T01	LAS	6.23162	APOBEC3A	-0.524787
NSLC-1051-T01	LAS	6.23162	APOBEC3B	0.573169
TCGA-MP-A4TA-01A	LAS	9.40258	APOBEC3A	0.219805
TCGA-MP-A4TA-01A	LAS	9.40258	APOBEC3B	3.36512
TCGA-MP-A4TH-01A	LAS	3.32277	APOBEC3A	-2.08684
TCGA-MP-A4TH-01A	LAS	3.32277	APOBEC3B	0.369525
NSLC-1188-T01	LAS	8.72106	APOBEC3A	-0.35098
NSLC-1188-T01	LAS	8.72106	APOBEC3B	1.2301
TCGA-44-7669-01A	LAS	7.39827	APOBEC3A	1.79902
TCGA-44-7669-01A	LAS	7.39827	APOBEC3B	-0.271213
TCGA-55-8301-01A	LAS	9.05279	APOBEC3A	3.02027
TCGA-55-8301-01A	LAS	9.05279	APOBEC3B	3.40869
IGC-10-1055-T01	LAS	9.60303	APOBEC3A	0.609347
IGC-10-1055-T01	LAS	9.60303	APOBEC3B	1.76884
IGC-12-1086-T01	LAS	7.78462	APOBEC3A	0.904551
IGC-12-1086-T01	LAS	7.78462	APOBEC3B	1.76834

## Sheet: Fig. 2c
Tumor_Barcode	Subtype	UNG_Expression_log2CPM	Gene	Expression_log2CPM
NSLC-1178-T01	HAS	4.54524	APOBEC3A	2.1238
NSLC-1178-T01	HAS	4.54524	APOBEC3B	1.21573
TCGA-55-8085-01A	HAS	5.16684	APOBEC3A	1.03818
TCGA-55-8085-01A	HAS	5.16684	APOBEC3B	1.10734
NSLC-1195-T01	HAS	5.51601	APOBEC3A	-0.729682
NSLC-1195-T01	HAS	5.51601	APOBEC3B	-0.658049
NSLC-1050-T01	HAS	4.82836	APOBEC3A	-1.02046
NSLC-1050-T01	HAS	4.82836	APOBEC3B	-0.5769
IGC-09-1086-T02	HAS	4.84368	APOBEC3A	-1.7214
IGC-09-1086-T02	HAS	4.84368	APOBEC3B	0.809118
NSLC-1123-T01	HAS	4.03146	APOBEC3A	-2.5567
NSLC-1123-T01	HAS	4.03146	APOBEC3B	-2.91684
TCGA-62-A46O-01A	HAS	5.30317	APOBEC3A	-1.13151
TCGA-62-A46O-01A	HAS	5.30317	APOBEC3B	1.35495
TCGA-05-4398-01A	HAS	5.20163	APOBEC3A	-0.0019658
TCGA-05-4398-01A	HAS	5.20163	APOBEC3B	2.39444
NSLC-1066-T01	HAS	4.81411	APOBEC3A	-1.46958
NSLC-1066-T01	HAS	4.81411	APOBEC3B	0.623087
NSLC-1109-T01	HAS	4.12067	APOBEC3A	-0.742745
NSLC-1109-T01	HAS	4.12067	APOBEC3B	3.64204
IGC-02-1029-T01	HAS	4.71388	APOBEC3A	0.550106
IGC-02-1029-T01	HAS	4.71388	APOBEC3B	2.11374
NSLC-1075-T01	HAS	4.32737	APOBEC3A	-0.266247
NSLC-1075-T01	HAS	4.32737	APOBEC3B	1.0818
NSLC-1158-T01	HAS	4.73646	APOBEC3A	2.40439
NSLC-1158-T01	HAS	4.73646	APOBEC3B	2.5425
NSLC-1136-T01	HAS	4.00979	APOBEC3A	1.99448
NSLC-1136-T01	HAS	4.00979	APOBEC3B	3.10518
NSLC-1258-T01	HAS	4.28942	APOBEC3A	-2.14386
NSLC-1258-T01	HAS	4.28942	APOBEC3B	-2.14386
NSLC-1180-T01	HAS	5.12426	APOBEC3A	0.911251
NSLC-1180-T01	HAS	5.12426	APOBEC3B	-0.125013
TCGA-50-6590-01A	HAS	6.16721	APOBEC3A	0.966057
TCGA-50-6590-01A	HAS	6.16721	APOBEC3B	3.03578
NSLC-1264-T01	HAS	3.97789	APOBEC3A	-0.328273
NSLC-1264-T01	HAS	3.97789	APOBEC3B	1.2935
NSLC-1067-T01	HAS	5.36945	APOBEC3A	1.07563
NSLC-1067-T01	HAS	5.36945	APOBEC3B	1.67141
TCGA-64-5781-01A	HAS	4.68035	APOBEC3A	0.135591
TCGA-64-5781-01A	HAS	4.68035	APOBEC3B	1.96755
TCGA-44-7670-01A	HAS	5.55672	APOBEC3A	-0.394087
TCGA-44-7670-01A	HAS	5.55672	APOBEC3B	6.74463
NSLC-1199-T01	HAS	4.26852	APOBEC3A	-0.515135
NSLC-1199-T01	HAS	4.26852	APOBEC3B	0.965152
NSLC-1156-T01	HAS	4.79295	APOBEC3A	0.309601
NSLC-1156-T01	HAS	4.79295	APOBEC3B	1.42828
TCGA-53-7624-01A	HAS	5.47342	APOBEC3A	1.80742
TCGA-53-7624-01A	HAS	5.47342	APOBEC3B	4.18149
TCGA-62-8399-01A	HAS	5.42976	APOBEC3A	1.73049
TCGA-62-8399-01A	HAS	5.42976	APOBEC3B	4.42839
TCGA-44-5643-01A	HAS	6.95144	APOBEC3A	2.76915
TCGA-44-5643-01A	HAS	6.95144	APOBEC3B	5.95938
NSLC-1153-T01	HAS	4.69178	APOBEC3A	-5.66009
NSLC-1153-T01	HAS	4.69178	APOBEC3B	-0.903245
TCGA-50-6592-01A	HAS	6.12185	APOBEC3A	1.50702
TCGA-50-6592-01A	HAS	6.12185	APOBEC3B	4.59151
TCGA-78-8640-01A	HAS	5.86176	APOBEC3A	0.206161
TCGA-78-8640-01A	HAS	5.86176	APOBEC3B	4.64356
TCGA-35-5375-01A	HAS	6.38206	APOBEC3A	-1.21384
TCGA-35-5375-01A	HAS	6.38206	APOBEC3B	3.71413
NSLC-1065-T01	HAS	4.59812	APOBEC3A	-0.289012
NSLC-1065-T01	HAS	4.59812	APOBEC3B	2.2666
NSLC-1184-T01	HAS	3.8	APOBEC3A	0.399595
NSLC-1184-T01	HAS	3.8	APOBEC3B	1.06139
IGC-10-1021-T04	HAS	5.6229	APOBEC3A	2.5492
IGC-10-1021-T04	HAS	5.6229	APOBEC3B	3.4924
TCGA-86-7711-01A	HAS	5.81915	APOBEC3A	0.47659
TCGA-86-7711-01A	HAS	5.81915	APOBEC3B	-0.5997
TCGA-86-7954-01A	HAS	5.25916	APOBEC3A	1.50478
TCGA-86-7954-01A	HAS	5.25916	APOBEC3B	1.97072
TCGA-55-8614-01A	HAS	5.55727	APOBEC3A	0.403814
TCGA-55-8614-01A	HAS	5.55727	APOBEC3B	3.01464
TCGA-J2-A4AD-01A	HAS	4.4208	APOBEC3A	-0.727698
TCGA-J2-A4AD-01A	HAS	4.4208	APOBEC3B	3.59375
NSLC-1179-T01	HAS	5.67426	APOBEC3A	0.256195
NSLC-1179-T01	HAS	5.67426	APOBEC3B	3.71133
NSLC-1063-T01	HAS	4.24067	APOBEC3A	-0.996086
NSLC-1063-T01	HAS	4.24067	APOBEC3B	-0.900349
TCGA-05-4422-01A	HAS	5.49635	APOBEC3A	-1.18419
TCGA-05-4422-01A	HAS	5.49635	APOBEC3B	1.69891
TCGA-50-5939-01A	HAS	5.58638	APOBEC3A	-0.403269
TCGA-50-5939-01A	HAS	5.58638	APOBEC3B	1.44349
IGC-10-1045-T01	HAS	5.83113	APOBEC3A	-0.744635
IGC-10-1045-T01	HAS	5.83113	APOBEC3B	3.99427
TCGA-78-7162-01A	HAS	4.83035	APOBEC3A	-0.815708
TCGA-78-7162-01A	HAS	4.83035	APOBEC3B	1.21328
NSLC-1115-T01	HAS	4.50973	APOBEC3A	-0.883225
NSLC-1115-T01	HAS	4.50973	APOBEC3B	3.04064
NSLC-1205-T01	HAS	4.39799	APOBEC3A	0.348829
NSLC-1205-T01	HAS	4.39799	APOBEC3B	1.06244
TCGA-49-4487-01A	HAS	5.58076	APOBEC3A	1.84984
TCGA-49-4487-01A	HAS	5.58076	APOBEC3B	3.91501
NSLC-1249-T01	HAS	3.75025	APOBEC3A	-0.69672
NSLC-1249-T01	HAS	3.75025	APOBEC3B	0.429622
IGC-04-1041-T03	HAS	4.49614	APOBEC3A	0.257518
IGC-04-1041-T03	HAS	4.49614	APOBEC3B	1.52352
NSLC-1096-T01	HAS	4.97103	APOBEC3A	-0.827513
NSLC-1096-T01	HAS	4.97103	APOBEC3B	-0.287414
NSLC-1175-T01	HAS	4.51928	APOBEC3A	2.30065
NSLC-1175-T01	HAS	4.51928	APOBEC3B	-1.636
TCGA-97-8174-01A	HAS	4.33333	APOBEC3A	-2.31156
TCGA-97-8174-01A	HAS	4.33333	APOBEC3B	-1.90875
TCGA-55-6979-01A	HAS	4.80373	APOBEC3A	2.23277
TCGA-55-6979-01A	HAS	4.80373	APOBEC3B	3.15869
TCGA-38-7271-01A	HAS	4.86101	APOBEC3A	2.54941
TCGA-38-7271-01A	HAS	4.86101	APOBEC3B	2.34371
TCGA-55-7574-01A	HAS	4.39255	APOBEC3A	0.412785
TCGA-55-7574-01A	HAS	4.39255	APOBEC3B	0.168871
TCGA-49-6742-01A	HAS	5.54831	APOBEC3A	0.633224
TCGA-49-6742-01A	HAS	5.54831	APOBEC3B	3.9385
TCGA-55-6712-01A	HAS	5.18412	APOBEC3A	0.48399
TCGA-55-6712-01A	HAS	5.18412	APOBEC3B	5.54777
TCGA-55-A4DF-01A	HAS	5.51134	APOBEC3A	0.670768
TCGA-55-A4DF-01A	HAS	5.51134	APOBEC3B	3.85756
TCGA-78-7152-01A	HAS	5.13047	APOBEC3A	1.02898
TCGA-78-7152-01A	HAS	5.13047	APOBEC3B	0.525873
NSLC-1089-T01	HAS	5.75902	APOBEC3A	1.11425
NSLC-1089-T01	HAS	5.75902	APOBEC3B	4.62679
IGC-12-1114-T01	HAS	5.54556	APOBEC3A	-0.0883126
IGC-12-1114-T01	HAS	5.54556	APOBEC3B	2.08939
NSLC-1124-T01	HAS	5.9421	APOBEC3A	-2.91717
NSLC-1124-T01	HAS	5.9421	APOBEC3B	3.10445
TCGA-44-7660-01A	HAS	5.82447	APOBEC3A	-2.08487
TCGA-44-7660-01A	HAS	5.82447	APOBEC3B	3.08057
TCGA-97-A4M2-01A	HAS	4.03059	APOBEC3A	0.67369
TCGA-97-A4M2-01A	HAS	4.03059	APOBEC3B	0.67369
NSLC-1201-T01	HAS	4.65503	APOBEC3A	2.36686
NSLC-1201-T01	HAS	4.65503	APOBEC3B	2.25665
TCGA-55-8208-01A	HAS	4.92727	APOBEC3A	2.01635
TCGA-55-8208-01A	HAS	4.92727	APOBEC3B	2.41799
NSLC-1261-T01	HAS	4.45059	APOBEC3A	2.0576
NSLC-1261-T01	HAS	4.45059	APOBEC3B	0.40156
NSLC-1099-T01	HAS	4.06503	APOBEC3A	1.5917
NSLC-1099-T01	HAS	4.06503	APOBEC3B	1.53071
TCGA-91-8499-01A	HAS	7.36974	APOBEC3A	-1.75779
TCGA-91-8499-01A	HAS	7.36974	APOBEC3B	1.65394
NSLC-1183-T01	HAS	4.50096	APOBEC3A	-3.77336
NSLC-1183-T01	HAS	4.50096	APOBEC3B	1.14232
IGC-08-1024-T01	HAS	5.21501	APOBEC3A	1.75601
IGC-08-1024-T01	HAS	5.21501	APOBEC3B	1.46247
NSLC-1208-T01	HAS	4.6414	APOBEC3A	-0.433021
NSLC-1208-T01	HAS	4.6414	APOBEC3B	0.785592
IGC-02-1017-T01	HAS	4.99335	APOBEC3A	-0.0560816
IGC-02-1017-T01	HAS	4.99335	APOBEC3B	2.30118
TCGA-75-7031-01A	HAS	4.80804	APOBEC3A	-0.855891
TCGA-75-7031-01A	HAS	4.80804	APOBEC3B	2.85521
IGC-10-1037-T03	HAS	5.98216	APOBEC3A	2.79958
IGC-10-1037-T03	HAS	5.98216	APOBEC3B	4.73859
TCGA-44-3398-01A	HAS	4.68196	APOBEC3A	2.63315
TCGA-44-3398-01A	HAS	4.68196	APOBEC3B	2.44432
TCGA-55-A493-01A	HAS	5.8908	APOBEC3A	0.732523
TCGA-55-A493-01A	HAS	5.8908	APOBEC3B	3.65969
NSLC-1171-T01	HAS	4.33902	APOBEC3A	-0.658598
NSLC-1171-T01	HAS	4.33902	APOBEC3B	0.0602386
IGC-11-1085-T02	HAS	4.98223	APOBEC3A	1.17249
IGC-11-1085-T02	HAS	4.98223	APOBEC3B	3.48426
IGC-11-1108-T02	HAS	5.11843	APOBEC3A	0.352946
IGC-11-1108-T02	HAS	5.11843	APOBEC3B	2.22192
NSLC-1056-T01	HAS	5.87405	APOBEC3A	-0.424094
NSLC-1056-T01	HAS	5.87405	APOBEC3B	3.44662
TCGA-49-6743-01A	HAS	4.8304	APOBEC3A	0.216095
TCGA-49-6743-01A	HAS	4.8304	APOBEC3B	2.45205
TCGA-55-7570-01A	HAS	5.85669	APOBEC3A	-1.8923
TCGA-55-7570-01A	HAS	5.85669	APOBEC3B	1.08446
TCGA-35-4122-01A	HAS	6.36248	APOBEC3A	3.0839
TCGA-35-4122-01A	HAS	6.36248	APOBEC3B	4.28041
IGC-10-1185-T01	HAS	5.60143	APOBEC3A	0.924351
IGC-10-1185-T01	HAS	5.60143	APOBEC3B	1.31848
IGC-11-1087-T02	HAS	5.89389	APOBEC3A	-2.00094
IGC-11-1087-T02	HAS	5.89389	APOBEC3B	-2.00094
TCGA-49-4507-01A	HAS	5.66059	APOBEC3A	-2.24853
TCGA-49-4507-01A	HAS	5.66059	APOBEC3B	-0.623794
NSLC-1260-T01	LAS	3.81809	APOBEC3A	-0.752039
NSLC-1260-T01	LAS	3.81809	APOBEC3B	-0.552009
NSLC-1253-T01	LAS	4.35009	APOBEC3A	-0.471181
NSLC-1253-T01	LAS	4.35009	APOBEC3B	0.261182
TCGA-62-A46P-01A	LAS	4.59623	APOBEC3A	0.0749033
TCGA-62-A46P-01A	LAS	4.59623	APOBEC3B	-0.0984456
NSLC-1116-T01	LAS	4.91774	APOBEC3A	-2.85482
NSLC-1116-T01	LAS	4.91774	APOBEC3B	-0.640076
NSLC-1133-T01	LAS	3.62513	APOBEC3A	1.74199
NSLC-1133-T01	LAS	3.62513	APOBEC3B	-0.418601
NSLC-1174-T01	LAS	4.34613	APOBEC3A	-1.93421
NSLC-1174-T01	LAS	4.34613	APOBEC3B	-1.38606
NSLC-1160-T01	LAS	3.88944	APOBEC3A	1.09785
NSLC-1160-T01	LAS	3.88944	APOBEC3B	-0.29514
NSLC-1097-T01	LAS	3.80969	APOBEC3A	-1.03937
NSLC-1097-T01	LAS	3.80969	APOBEC3B	-1.59531
NSLC-1266-T01	LAS	4.32308	APOBEC3A	-0.334758
NSLC-1266-T01	LAS	4.32308	APOBEC3B	0.54659
TCGA-53-7626-01A	LAS	4.71447	APOBEC3A	1.43795
TCGA-53-7626-01A	LAS	4.71447	APOBEC3B	2.36582
TCGA-55-A48X-01A	LAS	4.14241	APOBEC3A	1.2897
TCGA-55-A48X-01A	LAS	4.14241	APOBEC3B	3.01974
NSLC-1111-T01	LAS	4.62614	APOBEC3A	0.926787
NSLC-1111-T01	LAS	4.62614	APOBEC3B	2.09206
NSLC-1211-T01	LAS	4.31468	APOBEC3A	-1.34055
NSLC-1211-T01	LAS	4.31468	APOBEC3B	-0.0371786
NSLC-1187-T01	LAS	4.93043	APOBEC3A	-0.856719
NSLC-1187-T01	LAS	4.93043	APOBEC3B	3.01237
TCGA-MP-A4TC-01A	LAS	4.61488	APOBEC3A	-0.0920361
TCGA-MP-A4TC-01A	LAS	4.61488	APOBEC3B	-1.13664
NSLC-1207-T01	LAS	5.04269	APOBEC3A	-0.434274
NSLC-1207-T01	LAS	5.04269	APOBEC3B	0.448179
NSLC-1182-T01	LAS	4.72428	APOBEC3A	-1.07345
NSLC-1182-T01	LAS	4.72428	APOBEC3B	1.39072
NSLC-1200-T01	LAS	3.79231	APOBEC3A	-1.91195
NSLC-1200-T01	LAS	3.79231	APOBEC3B	-1.05606
TCGA-97-8179-01A	LAS	4.38996	APOBEC3A	-2.1082
TCGA-97-8179-01A	LAS	4.38996	APOBEC3B	-1.60659
TCGA-97-A4LX-01A	LAS	4.3153	APOBEC3A	-0.877735
TCGA-97-A4LX-01A	LAS	4.3153	APOBEC3B	2.13648
NSLC-1077-T01	LAS	4.39736	APOBEC3A	0.306367
NSLC-1077-T01	LAS	4.39736	APOBEC3B	-0.404451
TCGA-55-8299-01A	LAS	4.25771	APOBEC3A	1.73394
TCGA-55-8299-01A	LAS	4.25771	APOBEC3B	-0.258966
TCGA-86-8673-01A	LAS	5.43979	APOBEC3A	0.339806
TCGA-86-8673-01A	LAS	5.43979	APOBEC3B	-0.569551
NSLC-1110-T01	LAS	4.23448	APOBEC3A	-2.69366
NSLC-1110-T01	LAS	4.23448	APOBEC3B	-0.15852
NSLC-1185-T01	LAS	4.4488	APOBEC3A	-0.31274
NSLC-1185-T01	LAS	4.4488	APOBEC3B	-0.31274
TCGA-97-7937-01A	LAS	4.95651	APOBEC3A	-1.5769
TCGA-97-7937-01A	LAS	4.95651	APOBEC3B	2.10357
NSLC-1193-T01	LAS	4.92053	APOBEC3A	-2.98314
NSLC-1193-T01	LAS	4.92053	APOBEC3B	1.38734
NSLC-1093-T01	LAS	3.86388	APOBEC3A	1.34505
NSLC-1093-T01	LAS	3.86388	APOBEC3B	0.210544
NSLC-1072-T01	LAS	3.37215	APOBEC3A	-1.21619
NSLC-1072-T01	LAS	3.37215	APOBEC3B	-0.577854
NSLC-1163-T01	LAS	4.53375	APOBEC3A	-0.52228
NSLC-1163-T01	LAS	4.53375	APOBEC3B	0.599494
TCGA-44-8117-01A	LAS	4.69889	APOBEC3A	-0.993116
TCGA-44-8117-01A	LAS	4.69889	APOBEC3B	1.91522
TCGA-44-4112-01A	LAS	4.21239	APOBEC3A	-5.66009
TCGA-44-4112-01A	LAS	4.21239	APOBEC3B	-1.58781
NSLC-1210-T01	LAS	4.48373	APOBEC3A	-0.793167
NSLC-1210-T01	LAS	4.48373	APOBEC3B	1.92487
NSLC-1069-T01	LAS	5.53889	APOBEC3A	-0.130584
NSLC-1069-T01	LAS	5.53889	APOBEC3B	1.80381
TCGA-NJ-A4YQ-01A	LAS	4.61911	APOBEC3A	0.0721246
TCGA-NJ-A4YQ-01A	LAS	4.61911	APOBEC3B	-0.825792
NSLC-1119-T01	LAS	3.76445	APOBEC3A	-0.13998
NSLC-1119-T01	LAS	3.76445	APOBEC3B	-0.208799
TCGA-50-5930-01A	LAS	5.23986	APOBEC3A	-0.643723
TCGA-50-5930-01A	LAS	5.23986	APOBEC3B	-0.808086
NSLC-1197-T01	LAS	4.4209	APOBEC3A	-0.196966
NSLC-1197-T01	LAS	4.4209	APOBEC3B	1.3175
NSLC-1255-T01	LAS	4.77981	APOBEC3A	-1.13134
NSLC-1255-T01	LAS	4.77981	APOBEC3B	1.36607
NSLC-1172-T01	LAS	3.90826	APOBEC3A	-2.04742
NSLC-1172-T01	LAS	3.90826	APOBEC3B	-0.0256441
TCGA-86-8358-01A	LAS	6.30993	APOBEC3A	-3.16934
TCGA-86-8358-01A	LAS	6.30993	APOBEC3B	-2.30375
TCGA-95-7039-01A	LAS	4.75698	APOBEC3A	-1.64952
TCGA-95-7039-01A	LAS	4.75698	APOBEC3B	2.52044
NSLC-1196-T01	LAS	5.43115	APOBEC3A	-2.15914
NSLC-1196-T01	LAS	5.43115	APOBEC3B	-2.59448
NSLC-1107-T01	LAS	5.19311	APOBEC3A	-0.867807
NSLC-1107-T01	LAS	5.19311	APOBEC3B	1.77558
TCGA-MP-A5C7-01A	LAS	4.75985	APOBEC3A	-3.50894
TCGA-MP-A5C7-01A	LAS	4.75985	APOBEC3B	0.518178
IGC-10-1044-T01	LAS	5.59928	APOBEC3A	0.0200971
IGC-10-1044-T01	LAS	5.59928	APOBEC3B	3.29122
TCGA-05-4382-01A	LAS	4.40874	APOBEC3A	0.626645
TCGA-05-4382-01A	LAS	4.40874	APOBEC3B	3.41168
TCGA-55-8510-01A	LAS	4.42744	APOBEC3A	1.51055
TCGA-55-8510-01A	LAS	4.42744	APOBEC3B	1.77929
NSLC-1262-T01	LAS	5.21473	APOBEC3A	-1.62258
NSLC-1262-T01	LAS	5.21473	APOBEC3B	2.22833
TCGA-97-A4M3-01A	LAS	5.22664	APOBEC3A	1.18373
TCGA-97-A4M3-01A	LAS	5.22664	APOBEC3B	1.21738
TCGA-55-6969-01A	LAS	5.33312	APOBEC3A	-0.486253
TCGA-55-6969-01A	LAS	5.33312	APOBEC3B	4.06865
TCGA-55-8507-01A	LAS	5.28705	APOBEC3A	0.0320997
TCGA-55-8507-01A	LAS	5.28705	APOBEC3B	1.74552
NSLC-1203-T01	LAS	4.76794	APOBEC3A	-1.45639
NSLC-1203-T01	LAS	4.76794	APOBEC3B	1.28224
TCGA-55-A492-01A	LAS	4.45674	APOBEC3A	-0.186044
TCGA-55-A492-01A	LAS	4.45674	APOBEC3B	-1.35066
NSLC-1250-T01	LAS	4.2162	APOBEC3A	-1.20965
NSLC-1250-T01	LAS	4.2162	APOBEC3B	0.959946
TCGA-69-8255-01A	LAS	5.71792	APOBEC3A	0.430368
TCGA-69-8255-01A	LAS	5.71792	APOBEC3B	4.50306
NSLC-1168-T01	LAS	4.39755	APOBEC3A	-0.234329
NSLC-1168-T01	LAS	4.39755	APOBEC3B	1.26966
NSLC-1061-T01	LAS	5.58099	APOBEC3A	-0.89092
NSLC-1061-T01	LAS	5.58099	APOBEC3B	-1.52335
NSLC-1125-T01	LAS	4.08086	APOBEC3A	-4.13065
NSLC-1125-T01	LAS	4.08086	APOBEC3B	-0.12772
NSLC-1191-T01	LAS	5.25292	APOBEC3A	-2.01164
NSLC-1191-T01	LAS	5.25292	APOBEC3B	0.540294
NSLC-1080-T01	LAS	4.90615	APOBEC3A	-1.84828
NSLC-1080-T01	LAS	4.90615	APOBEC3B	-1.153
NSLC-1132-T01	LAS	5.59887	APOBEC3A	-0.524717
NSLC-1132-T01	LAS	5.59887	APOBEC3B	-1.41424
NSLC-1098-T01	LAS	3.77887	APOBEC3A	-1.22705
NSLC-1098-T01	LAS	3.77887	APOBEC3B	1.68745
NSLC-1152-T01	LAS	4.2193	APOBEC3A	-0.63107
NSLC-1152-T01	LAS	4.2193	APOBEC3B	0.584218
TCGA-50-5931-01A	LAS	7.204	APOBEC3A	-3.2116
TCGA-50-5931-01A	LAS	7.204	APOBEC3B	4.69394
IGC-02-1194-T01	LAS	5.20626	APOBEC3A	0.853101
IGC-02-1194-T01	LAS	5.20626	APOBEC3B	3.4215
IGC-03-1026-T02	LAS	6.07978	APOBEC3A	3.03724
IGC-03-1026-T02	LAS	6.07978	APOBEC3B	3.4481
IGC-03-1049-T03	LAS	5.81867	APOBEC3A	1.05604
IGC-03-1049-T03	LAS	5.81867	APOBEC3B	2.67636
TCGA-91-7771-01A	LAS	4.44301	APOBEC3A	1.50571
TCGA-91-7771-01A	LAS	4.44301	APOBEC3B	1.33869
NSLC-1118-T01	LAS	4.67677	APOBEC3A	2.42407
NSLC-1118-T01	LAS	4.67677	APOBEC3B	2.10752
NSLC-1106-T01	LAS	4.05981	APOBEC3A	-1.31825
NSLC-1106-T01	LAS	4.05981	APOBEC3B	-1.03209
NSLC-1114-T01	LAS	4.63653	APOBEC3A	-2.63136
NSLC-1114-T01	LAS	4.63653	APOBEC3B	-2.63136
NSLC-1121-T01	LAS	5.526	APOBEC3A	-0.361979
NSLC-1121-T01	LAS	5.526	APOBEC3B	3.91327
TCGA-78-7155-01A	LAS	6.20358	APOBEC3A	-0.71027
TCGA-78-7155-01A	LAS	6.20358	APOBEC3B	1.58883
TCGA-50-5049-01A	LAS	5.06093	APOBEC3A	1.94413
TCGA-50-5049-01A	LAS	5.06093	APOBEC3B	3.39773
TCGA-91-A4BC-01A	LAS	5.62138	APOBEC3A	-0.716479
TCGA-91-A4BC-01A	LAS	5.62138	APOBEC3B	0.535785
NSLC-1071-T01	LAS	4.38196	APOBEC3A	2.0138
NSLC-1071-T01	LAS	4.38196	APOBEC3B	1.96513
NSLC-1138-T01	LAS	4.46916	APOBEC3A	-0.138044
NSLC-1138-T01	LAS	4.46916	APOBEC3B	0.502571
TCGA-64-5779-01A	LAS	5.12619	APOBEC3A	-2.26924
TCGA-64-5779-01A	LAS	5.12619	APOBEC3B	1.16379
TCGA-97-8172-01A	LAS	4.25743	APOBEC3A	-0.928
TCGA-97-8172-01A	LAS	4.25743	APOBEC3B	-0.471902
IGC-13-1146-T01	LAS	5.21573	APOBEC3A	0.730817
IGC-13-1146-T01	LAS	5.21573	APOBEC3B	3.83654
IGC-02-1097-T01	LAS	6.20649	APOBEC3A	-1.66797
IGC-02-1097-T01	LAS	6.20649	APOBEC3B	2.19366
IGC-09-1042-T02	LAS	5.15502	APOBEC3A	0.294292
IGC-09-1042-T02	LAS	5.15502	APOBEC3B	2.37152
IGC-02-1001-T03	LAS	6.39542	APOBEC3A	-2.01184
IGC-02-1001-T03	LAS	6.39542	APOBEC3B	0.913229
NSLC-1263-T01	LAS	5.0848	APOBEC3A	-2.82272
NSLC-1263-T01	LAS	5.0848	APOBEC3B	1.3171
IGC-13-1174-T01	LAS	5.42281	APOBEC3A	-4.45611
IGC-13-1174-T01	LAS	5.42281	APOBEC3B	1.77532
TCGA-73-4670-01A	LAS	4.76411	APOBEC3A	0.134109
TCGA-73-4670-01A	LAS	4.76411	APOBEC3B	-1.21899
NSLC-1212-T01	LAS	5.32465	APOBEC3A	-3.27491
NSLC-1212-T01	LAS	5.32465	APOBEC3B	-0.225763
TCGA-69-7763-01A	LAS	4.60625	APOBEC3A	1.01619
TCGA-69-7763-01A	LAS	4.60625	APOBEC3B	-0.674195
NSLC-1051-T01	LAS	4.63907	APOBEC3A	-0.524787
NSLC-1051-T01	LAS	4.63907	APOBEC3B	0.573169
TCGA-MP-A4TA-01A	LAS	5.59429	APOBEC3A	0.219805
TCGA-MP-A4TA-01A	LAS	5.59429	APOBEC3B	3.36512
TCGA-MP-A4TH-01A	LAS	3.897	APOBEC3A	-2.08684
TCGA-MP-A4TH-01A	LAS	3.897	APOBEC3B	0.369525
NSLC-1188-T01	LAS	4.09028	APOBEC3A	-0.35098
NSLC-1188-T01	LAS	4.09028	APOBEC3B	1.2301
TCGA-44-7669-01A	LAS	6.19122	APOBEC3A	1.79902
TCGA-44-7669-01A	LAS	6.19122	APOBEC3B	-0.271213
TCGA-55-8301-01A	LAS	4.62293	APOBEC3A	3.02027
TCGA-55-8301-01A	LAS	4.62293	APOBEC3B	3.40869
IGC-10-1055-T01	LAS	5.58861	APOBEC3A	0.609347
IGC-10-1055-T01	LAS	5.58861	APOBEC3B	1.76884
IGC-12-1086-T01	LAS	4.94698	APOBEC3A	0.904551
IGC-12-1086-T01	LAS	4.94698	APOBEC3B	1.76834

## Sheet: Fig. 2d
CancerType	estimate	statistic	p.value	parameter	conf.low	conf.high	method	alternative	FDR	gene
AML	-0.359664	-5.04051	1.17405e-06	171	-0.482948	-0.222398	Pearson's product-moment correlation	two.sided	3.75696e-05	APOBEC3A-UNG
HNSC	-0.163105	-3.74439	0.000201304	513	-0.246041	-0.0777986	Pearson's product-moment correlation	two.sided	0.00319829	APOBEC3A-UNG
THYM	0.325776	3.72714	0.00029984	117	0.154862	0.477757	Pearson's product-moment correlation	two.sided	0.00319829	APOBEC3A-UNG
THCA	-0.135938	-3.05585	0.00236512	496	-0.221163	-0.0486526	Pearson's product-moment correlation	two.sided	0.018921	APOBEC3A-UNG
KIRC	-0.119755	-2.71871	0.00677794	508	-0.204455	-0.0332751	Pearson's product-moment correlation	two.sided	0.0433788	APOBEC3A-UNG
UCEC	0.111516	2.57118	0.0104095	525	0.0263537	0.19507	Pearson's product-moment correlation	two.sided	0.0555174	APOBEC3A-UNG
BRCA	0.0723991	2.38554	0.0172258	1080	0.0128579	0.131429	Pearson's product-moment correlation	two.sided	0.0787463	APOBEC3A-UNG
MESO	-0.245531	-2.33516	0.0218917	85	-0.433745	-0.0367848	Pearson's product-moment correlation	two.sided	0.087567	APOBEC3A-UNG
KICH	-0.270615	-2.23119	0.0292355	63	-0.482658	-0.0286043	Pearson's product-moment correlation	two.sided	0.103948	APOBEC3A-UNG
ESCA	-0.139158	-1.8801	0.0617195	179	-0.279346	0.00683887	Pearson's product-moment correlation	two.sided	0.197502	APOBEC3A-UNG
COADREAD	0.0746922	1.81935	0.0693647	590	-0.00592723	0.154347	Pearson's product-moment correlation	two.sided	0.201788	APOBEC3A-UNG
OV	-0.101659	-1.76405	0.0787487	298	-0.212454	0.0117166	Pearson's product-moment correlation	two.sided	0.209996	APOBEC3A-UNG
LUAD	0.0620739	1.40178	0.161592	508	-0.0248861	0.148102	Pearson's product-moment correlation	two.sided	0.397765	APOBEC3A-UNG
DLBC	0.0556495	1.26116	0.207826	512	-0.0309867	0.141456	Pearson's product-moment correlation	two.sided	0.441284	APOBEC3A-UNG
BLCA	-0.0615038	-1.24009	0.215661	405	-0.157765	0.0359149	Pearson's product-moment correlation	two.sided	0.441284	APOBEC3A-UNG
LUSC	-0.0557746	-1.22641	0.220642	482	-0.144187	0.0335215	Pearson's product-moment correlation	two.sided	0.441284	APOBEC3A-UNG
Lymph-BNHL	-0.148541	-1.01875	0.313648	46	-0.415154	0.141569	Pearson's product-moment correlation	two.sided	0.579359	APOBEC3A-UNG
PAAD	0.0742679	0.985192	0.32589	175	-0.0740438	0.219365	Pearson's product-moment correlation	two.sided	0.579359	APOBEC3A-UNG
CESC	-0.0543419	-0.929968	0.353156	292	-0.167692	0.060426	Pearson's product-moment correlation	two.sided	0.594788	APOBEC3A-UNG
GBM	-0.0622995	-0.784617	0.433853	158	-0.215376	0.0937656	Pearson's product-moment correlation	two.sided	0.662586	APOBEC3A-UNG
ACC	0.0896967	0.785123	0.434822	76	-0.135539	0.306117	Pearson's product-moment correlation	two.sided	0.662586	APOBEC3A-UNG
STAD	-0.0344813	-0.698608	0.485193	410	-0.130658	0.0623381	Pearson's product-moment correlation	two.sided	0.691281	APOBEC3A-UNG
SARC	-0.0412802	-0.65456	0.51335	251	-0.163774	0.0824676	Pearson's product-moment correlation	two.sided	0.691281	APOBEC3A-UNG
UVM	-0.0714986	-0.633079	0.528534	78	-0.286711	0.150584	Pearson's product-moment correlation	two.sided	0.691281	APOBEC3A-UNG
CHOL	-0.101083	-0.592445	0.557472	34	-0.41581	0.235266	Pearson's product-moment correlation	two.sided	0.691281	APOBEC3A-UNG
TGCT	0.0442395	0.536901	0.592148	147	-0.117396	0.203591	Pearson's product-moment correlation	two.sided	0.691281	APOBEC3A-UNG
KIRP	-0.0295632	-0.495786	0.620433	281	-0.145659	0.0873354	Pearson's product-moment correlation	two.sided	0.691281	APOBEC3A-UNG
PCPG	-0.0372577	-0.494622	0.621484	176	-0.183338	0.110432	Pearson's product-moment correlation	two.sided	0.691281	APOBEC3A-UNG
SKCM	-0.0231861	-0.487038	0.626473	441	-0.116102	0.0701321	Pearson's product-moment correlation	two.sided	0.691281	APOBEC3A-UNG
PRAD	-0.0190097	-0.421302	0.673719	491	-0.107141	0.0694184	Pearson's product-moment correlation	two.sided	0.718633	APOBEC3A-UNG
UCS	0.0390929	0.290142	0.772799	55	-0.223754	0.296639	Pearson's product-moment correlation	two.sided	0.797728	APOBEC3A-UNG
LIHC	0.00376777	0.071885	0.942733	364	-0.0987805	0.106237	Pearson's product-moment correlation	two.sided	0.942733	APOBEC3A-UNG
PRAD	0.484813	12.2828	1.99786e-30	491	0.414237	0.549594	Pearson's product-moment correlation	two.sided	6.39316e-29	APOBEC3B-UNG
TGCT	-0.623196	-9.6614	2.11441e-17	147	-0.712588	-0.513893	Pearson's product-moment correlation	two.sided	2.56819e-16	APOBEC3B-UNG
HNSC	0.361509	8.78193	2.40768e-17	513	0.283976	0.434345	Pearson's product-moment correlation	two.sided	2.56819e-16	APOBEC3B-UNG
LUAD	0.35608	8.58858	1.08471e-16	508	0.277845	0.429624	Pearson's product-moment correlation	two.sided	8.67767e-16	APOBEC3B-UNG
DLBC	0.247519	5.78058	1.29518e-08	512	0.164554	0.327006	Pearson's product-moment correlation	two.sided	8.28915e-08	APOBEC3B-UNG
KIRC	0.246155	5.72418	1.77919e-08	508	0.162809	0.326013	Pearson's product-moment correlation	two.sided	9.48899e-08	APOBEC3B-UNG
LUSC	0.245958	5.57103	4.217e-08	482	0.160344	0.327899	Pearson's product-moment correlation	two.sided	1.92777e-07	APOBEC3B-UNG
BRCA	0.152199	5.06072	4.90646e-07	1080	0.0934497	0.209892	Pearson's product-moment correlation	two.sided	1.96258e-06	APOBEC3B-UNG
PAAD	0.356734	5.0515	1.09514e-06	175	0.220854	0.479029	Pearson's product-moment correlation	two.sided	3.89381e-06	APOBEC3B-UNG
UCEC	0.171024	3.97724	7.95051e-05	525	0.08688	0.252744	Pearson's product-moment correlation	two.sided	0.000254416	APOBEC3B-UNG
AML	0.288305	3.93726	0.00011978	171	0.145358	0.419462	Pearson's product-moment correlation	two.sided	0.000348451	APOBEC3B-UNG
COADREAD	0.150532	3.69856	0.000237079	590	0.0708072	0.228346	Pearson's product-moment correlation	two.sided	0.000632211	APOBEC3B-UNG
CESC	0.203388	3.54969	0.000449334	292	0.0911158	0.310555	Pearson's product-moment correlation	two.sided	0.00110605	APOBEC3B-UNG
KIRP	0.20427	3.49794	0.000544875	281	0.0898112	0.313403	Pearson's product-moment correlation	two.sided	0.00124543	APOBEC3B-UNG
THYM	0.290479	3.28359	0.00135204	117	0.116579	0.447098	Pearson's product-moment correlation	two.sided	0.00288436	APOBEC3B-UNG
GBM	0.226674	2.9254	0.00394703	158	0.0741227	0.36886	Pearson's product-moment correlation	two.sided	0.00789406	APOBEC3B-UNG
KICH	-0.344086	-2.90871	0.00500775	63	-0.542461	-0.109365	Pearson's product-moment correlation	two.sided	0.00942634	APOBEC3B-UNG
ESCA	0.193669	2.64112	0.00899395	179	0.0492015	0.3302	Pearson's product-moment correlation	two.sided	0.0159892	APOBEC3B-UNG
THCA	-0.115286	-2.58477	0.0100289	496	-0.201115	-0.0276997	Pearson's product-moment correlation	two.sided	0.0168907	APOBEC3B-UNG
SARC	0.129408	2.06759	0.0397033	251	0.00617854	0.248766	Pearson's product-moment correlation	two.sided	0.0635253	APOBEC3B-UNG
CHOL	0.331276	2.04725	0.0484235	34	0.00307451	0.595049	Pearson's product-moment correlation	two.sided	0.0737882	APOBEC3B-UNG
STAD	0.0812473	1.65059	0.0995882	410	-0.0154859	0.176474	Pearson's product-moment correlation	two.sided	0.144856	APOBEC3B-UNG
SKCM	0.0755179	1.59042	0.112457	441	-0.0177737	0.167506	Pearson's product-moment correlation	two.sided	0.156462	APOBEC3B-UNG
UCS	0.196121	1.48327	0.14371	55	-0.0679179	0.434485	Pearson's product-moment correlation	two.sided	0.191613	APOBEC3B-UNG
OV	0.0755383	1.30773	0.191973	298	-0.0380278	0.187178	Pearson's product-moment correlation	two.sided	0.245725	APOBEC3B-UNG
ACC	0.129298	1.13674	0.259221	76	-0.0959949	0.341989	Pearson's product-moment correlation	two.sided	0.319041	APOBEC3B-UNG
UVM	-0.0772504	-0.684302	0.495813	78	-0.292011	0.144926	Pearson's product-moment correlation	two.sided	0.578709	APOBEC3B-UNG
MESO	-0.0721929	-0.667327	0.506371	85	-0.278604	0.140593	Pearson's product-moment correlation	two.sided	0.578709	APOBEC3B-UNG
Lymph-BNHL	-0.0940094	-0.640439	0.525065	46	-0.368306	0.195343	Pearson's product-moment correlation	two.sided	0.579382	APOBEC3B-UNG
LIHC	0.0108566	0.207143	0.836014	364	-0.0917556	0.113241	Pearson's product-moment correlation	two.sided	0.891748	APOBEC3B-UNG
PCPG	-0.0116	-0.153901	0.877864	176	-0.158414	0.135716	Pearson's product-moment correlation	two.sided	0.906182	APOBEC3B-UNG
BLCA	0.00477989	0.0961945	0.923414	405	-0.092467	0.101936	Pearson's product-moment correlation	two.sided	0.923414	APOBEC3B-UNG

## Sheet: Fig. 3a
Tumor_Barcode	CIGT_AGE_1BEGIN	CIGT_TIME_LAST_QUIT	TTFC	CIGT_TOT_DURATION	CIGT_PER_DAY
IGC-02-1001-T03	[9,14]	(9,18]	31-60mins	(50,63]	(20,60]
IGC-02-1016-T01	[9,14]	0	<=5mins	(50,63]	(18,20]
IGC-02-1017-T01	(18,61]	0	6-30mins	(42,50]	[0.0657,18]
IGC-02-1025-T01	(16,18]	0	<=5mins	(34.2,42]	(18,20]
IGC-02-1029-T01	(16,18]	0	<=5mins	(50,63]	(18,20]
IGC-02-1074-T01	(16,18]	(9,18]	6-30mins	(34.2,42]	(20,60]
IGC-02-1097-T01	(16,18]	0	>60mins	(42,50]	(18,20]
IGC-02-1105-T01	(16,18]	0	31-60mins	(42,50]	[0.0657,18]
IGC-02-1169-T01	(14,16]	0	<=5mins	(42,50]	(20,60]
IGC-02-1194-T01	(14,16]	0	6-30mins	(42,50]	(20,60]
IGC-02-1212-T01	[9,14]	0	<=5mins	(50,63]	(18,20]
IGC-03-1026-T02	(14,16]	(0,9]	<=5mins	(42,50]	[0.0657,18]
IGC-03-1049-T03	[9,14]	0	31-60mins	(42,50]	(20,60]
IGC-03-1076-T06	(18,61]	(0,9]	>60mins	[0.5,34.2]	[0.0657,18]
IGC-03-1088-T03	[9,14]	0	<=5mins	(34.2,42]	(20,60]
IGC-03-1254-T10	(14,16]	(18,43]	>60mins	(34.2,42]	[0.0657,18]
IGC-03-1263-T05	(16,18]	0	6-30mins	(34.2,42]	(20,60]
IGC-03-1265-T04	(16,18]	0	31-60mins	(42,50]	(18,20]
IGC-03-1267-T01	(14,16]	0	31-60mins	(50,63]	[0.0657,18]
IGC-03-1294-T03	(14,16]	0	<=5mins	(50,63]	(20,60]
IGC-03-1321-T01	(18,61]	(18,43]	>60mins	[0.5,34.2]	[0.0657,18]
IGC-03-1328-T07	(16,18]	(18,43]	31-60mins	[0.5,34.2]	[0.0657,18]
IGC-04-1041-T03	[9,14]	(9,18]	31-60mins	(50,63]	(20,60]
IGC-04-1059-T02	(18,61]	0	31-60mins	(34.2,42]	[0.0657,18]
IGC-04-1089-T01	(14,16]	0	31-60mins	(50,63]	[0.0657,18]
IGC-04-1154-T01	(18,61]	(18,43]	6-30mins	[0.5,34.2]	(18,20]
IGC-04-1164-T01	[9,14]	(9,18]	<=5mins	(34.2,42]	(18,20]
IGC-08-1024-T01	(16,18]	0	6-30mins	(50,63]	(18,20]
IGC-08-1089-T01	(18,61]	(0,9]	31-60mins	(50,63]	[0.0657,18]
IGC-09-1008-T01	(14,16]	(18,43]	<=5mins	(34.2,42]	(20,60]
IGC-09-1042-T02	(18,61]	(0,9]	31-60mins	(42,50]	(18,20]
IGC-09-1086-T02	(18,61]	0	6-30mins	(34.2,42]	[0.0657,18]
IGC-09-1113-T01	(16,18]	0	6-30mins	(50,63]	(18,20]
IGC-10-1021-T04	(18,61]	0	<=5mins	(34.2,42]	(18,20]
IGC-10-1037-T03	(16,18]	(18,43]	6-30mins	[0.5,34.2]	(20,60]
IGC-10-1044-T01	(16,18]	0	<=5mins	(34.2,42]	(20,60]
IGC-10-1045-T01	(18,61]	(0,9]	<=5mins	(50,63]	(18,20]
IGC-10-1055-T01	(16,18]	(0,9]	31-60mins	(42,50]	(20,60]
IGC-10-1061-T01	(16,18]	(18,43]	31-60mins	(34.2,42]	(18,20]
IGC-10-1141-T01	[9,14]	0	>60mins	(50,63]	[0.0657,18]
IGC-10-1180-T01	(18,61]	(9,18]	6-30mins	[0.5,34.2]	[0.0657,18]
IGC-10-1185-T01	(16,18]	0	>60mins	(50,63]	[0.0657,18]
IGC-11-1053-T02	[9,14]	(0,9]	>60mins	(34.2,42]	(18,20]
IGC-11-1085-T02	(18,61]	(18,43]	<=5mins	[0.5,34.2]	[0.0657,18]
IGC-11-1087-T02	(16,18]	(0,9]	6-30mins	(50,63]	(18,20]
IGC-11-1108-T02	(16,18]	(18,43]	>60mins	[0.5,34.2]	[0.0657,18]
IGC-11-1120-T01	[9,14]	0	31-60mins	(50,63]	[0.0657,18]
IGC-11-1128-T07	[9,14]	(9,18]	>60mins	(34.2,42]	[0.0657,18]
IGC-11-1132-T01	[9,14]	(0,9]	<=5mins	(50,63]	(18,20]
IGC-12-1069-T01	[9,14]	(9,18]	31-60mins	(50,63]	(18,20]
IGC-12-1086-T01	(16,18]	0	31-60mins	(50,63]	(20,60]
IGC-12-1088-T01	[9,14]	(18,43]	31-60mins	[0.5,34.2]	(20,60]
IGC-12-1114-T01	[9,14]	(0,9]	31-60mins	(34.2,42]	(20,60]
IGC-13-1081-T01	(18,61]	0	31-60mins	(42,50]	[0.0657,18]
IGC-13-1146-T01	[9,14]	(9,18]	<=5mins	[0.5,34.2]	(20,60]
IGC-13-1166-T01	[9,14]	(18,43]	31-60mins	[0.5,34.2]	(20,60]
IGC-13-1174-T01	[9,14]	(18,43]	6-30mins	[0.5,34.2]	(18,20]
IGC-13-1182-T01	(14,16]	(9,18]	<=5mins	[0.5,34.2]	(18,20]
NSLC-1050-T01	(18,61]	0	6-30mins	(34.2,42]	(18,20]
NSLC-1051-T01	[9,14]	0	31-60mins	(42,50]	(18,20]
NSLC-1052-T01	(14,16]	0	<=5mins	[0.5,34.2]	(20,60]
NSLC-1054-T01	(18,61]	(18,43]	31-60mins	[0.5,34.2]	[0.0657,18]
NSLC-1055-T01	(14,16]	0	6-30mins	(42,50]	(20,60]
NSLC-1056-T01	[9,14]	(0,9]	31-60mins	(50,63]	[0.0657,18]
NSLC-1057-T01	(14,16]	0	6-30mins	(50,63]	(18,20]
NSLC-1058-T01	(16,18]	0	6-30mins	(42,50]	(20,60]
NSLC-1059-T01	(18,61]	0	<=5mins	(34.2,42]	[0.0657,18]
NSLC-1060-T01	(14,16]	0	<=5mins	(34.2,42]	(20,60]
NSLC-1061-T01	(16,18]	(0,9]	6-30mins	(34.2,42]	(18,20]
NSLC-1063-T01	[9,14]	0	6-30mins	(50,63]	(18,20]
NSLC-1064-T01	(14,16]	(9,18]	<=5mins	(34.2,42]	(18,20]
NSLC-1065-T01	(18,61]	(0,9]	31-60mins	[0.5,34.2]	(18,20]
NSLC-1066-T01	(16,18]	(0,9]	31-60mins	[0.5,34.2]	(20,60]
NSLC-1067-T01	(18,61]	(9,18]	>60mins	(34.2,42]	[0.0657,18]
NSLC-1068-T01	(18,61]	0	31-60mins	(34.2,42]	(18,20]
NSLC-1069-T01	(18,61]	0	<=5mins	[0.5,34.2]	(18,20]
NSLC-1070-T01	(16,18]	0	6-30mins	(34.2,42]	(18,20]
NSLC-1071-T01	(14,16]	0	31-60mins	(42,50]	(18,20]
NSLC-1072-T01	[9,14]	0	6-30mins	(50,63]	[0.0657,18]
NSLC-1073-T01	(16,18]	(18,43]	>60mins	[0.5,34.2]	(18,20]
NSLC-1074-T01	(18,61]	(0,9]	6-30mins	[0.5,34.2]	(18,20]
NSLC-1075-T01	(14,16]	0	6-30mins	(42,50]	(18,20]
NSLC-1076-T01	(18,61]	0	31-60mins	(42,50]	(18,20]
NSLC-1077-T01	(14,16]	0	31-60mins	(34.2,42]	[0.0657,18]
NSLC-1078-T01	(18,61]	0	>60mins	(42,50]	[0.0657,18]
NSLC-1079-T01	(16,18]	0	31-60mins	(42,50]	(18,20]
NSLC-1081-T01	[9,14]	0	6-30mins	(50,63]	(20,60]
NSLC-1082-T01	(14,16]	0	31-60mins	(34.2,42]	(18,20]
NSLC-1084-T01	(14,16]	(0,9]	31-60mins	(42,50]	(18,20]
NSLC-1085-T01	[9,14]	(18,43]	6-30mins	[0.5,34.2]	(18,20]
NSLC-1086-T01	[9,14]	(18,43]	6-30mins	(34.2,42]	(18,20]
NSLC-1087-T01	(14,16]	0	6-30mins	(50,63]	(18,20]
NSLC-1088-T01	[9,14]	0	<=5mins	(34.2,42]	(20,60]
NSLC-1089-T01	[9,14]	0	<=5mins	(50,63]	(20,60]
NSLC-1090-T01	(16,18]	(0,9]	>60mins	[0.5,34.2]	[0.0657,18]
NSLC-1091-T01	(16,18]	(18,43]	<=5mins	[0.5,34.2]	[0.0657,18]
NSLC-1092-T01	[9,14]	(9,18]	6-30mins	(42,50]	(18,20]
NSLC-1093-T01	(14,16]	0	31-60mins	(34.2,42]	(20,60]
NSLC-1094-T01	(14,16]	0	6-30mins	[0.5,34.2]	[0.0657,18]
NSLC-1095-T01	(18,61]	(9,18]	6-30mins	[0.5,34.2]	(20,60]
NSLC-1097-T01	(16,18]	0	<=5mins	(42,50]	(18,20]
NSLC-1098-T01	[9,14]	(18,43]	>60mins	(34.2,42]	[0.0657,18]
NSLC-1099-T01	[9,14]	0	6-30mins	(50,63]	[0.0657,18]
NSLC-1100-T01	[9,14]	0	<=5mins	(34.2,42]	[0.0657,18]
NSLC-1101-T01	(18,61]	(9,18]	6-30mins	(42,50]	(20,60]
NSLC-1104-T01	(18,61]	(18,43]	6-30mins	[0.5,34.2]	(18,20]
NSLC-1105-T01	(14,16]	(18,43]	>60mins	[0.5,34.2]	[0.0657,18]
NSLC-1106-T01	(14,16]	(9,18]	<=5mins	[0.5,34.2]	(20,60]
NSLC-1107-T01	[9,14]	0	6-30mins	(50,63]	(18,20]
NSLC-1108-T01	[9,14]	0	6-30mins	(42,50]	(20,60]
NSLC-1109-T01	(18,61]	(9,18]	<=5mins	[0.5,34.2]	(20,60]
NSLC-1110-T01	(18,61]	0	6-30mins	(42,50]	(20,60]
NSLC-1111-T01	(16,18]	0	>60mins	(50,63]	(20,60]
NSLC-1112-T01	(18,61]	(18,43]	>60mins	[0.5,34.2]	(18,20]
NSLC-1113-T01	[9,14]	0	<=5mins	(50,63]	(18,20]
NSLC-1114-T01	[9,14]	0	6-30mins	(50,63]	(18,20]
NSLC-1115-T01	(14,16]	(0,9]	>60mins	(50,63]	[0.0657,18]
NSLC-1116-T01	[9,14]	0	6-30mins	[0.5,34.2]	[0.0657,18]
NSLC-1117-T01	(18,61]	0	>60mins	(34.2,42]	[0.0657,18]
NSLC-1118-T01	(14,16]	0	6-30mins	(50,63]	(18,20]
NSLC-1119-T01	[9,14]	(9,18]	31-60mins	(34.2,42]	(20,60]
NSLC-1120-T01	(18,61]	0	<=5mins	(34.2,42]	[0.0657,18]
NSLC-1121-T01	(14,16]	0	6-30mins	(50,63]	[0.0657,18]
NSLC-1122-T01	[9,14]	0	<=5mins	(50,63]	(18,20]
NSLC-1123-T01	[9,14]	(18,43]	6-30mins	(34.2,42]	(20,60]
NSLC-1124-T01	(16,18]	0	31-60mins	(42,50]	[0.0657,18]
NSLC-1125-T01	[9,14]	0	6-30mins	(34.2,42]	(20,60]
NSLC-1126-T01	(18,61]	0	>60mins	(50,63]	[0.0657,18]
NSLC-1127-T01	(14,16]	(9,18]	<=5mins	(34.2,42]	(18,20]
NSLC-1128-T01	[9,14]	0	<=5mins	(50,63]	(20,60]
NSLC-1129-T01	(18,61]	(9,18]	>60mins	[0.5,34.2]	[0.0657,18]
NSLC-1131-T01	(16,18]	(0,9]	6-30mins	(42,50]	[0.0657,18]
NSLC-1132-T01	(18,61]	(0,9]	6-30mins	[0.5,34.2]	(20,60]
NSLC-1133-T01	[9,14]	0	<=5mins	(34.2,42]	(20,60]
NSLC-1135-T01	(14,16]	0	31-60mins	(42,50]	(18,20]
NSLC-1136-T01	[9,14]	(9,18]	31-60mins	(42,50]	[0.0657,18]
NSLC-1137-T01	(14,16]	0	6-30mins	[0.5,34.2]	[0.0657,18]
NSLC-1138-T01	(14,16]	0	<=5mins	(34.2,42]	(20,60]
NSLC-1139-T01	(14,16]	0	6-30mins	(42,50]	(18,20]
NSLC-1140-T01	(16,18]	(18,43]	31-60mins	[0.5,34.2]	(20,60]
NSLC-1141-T01	(14,16]	0	>60mins	(50,63]	[0.0657,18]
NSLC-1143-T01	(16,18]	0	6-30mins	(42,50]	[0.0657,18]
NSLC-1145-T01	(16,18]	(18,43]	>60mins	[0.5,34.2]	[0.0657,18]
NSLC-1146-T01	(18,61]	0	6-30mins	(50,63]	[0.0657,18]
NSLC-1147-T01	[9,14]	(0,9]	<=5mins	(50,63]	(20,60]
NSLC-1148-T01	[9,14]	0	>60mins	[0.5,34.2]	[0.0657,18]
NSLC-1149-T01	(16,18]	(18,43]	31-60mins	[0.5,34.2]	(18,20]
NSLC-1152-T01	(18,61]	(9,18]	>60mins	(34.2,42]	[0.0657,18]
NSLC-1153-T01	(18,61]	(9,18]	31-60mins	[0.5,34.2]	[0.0657,18]
NSLC-1154-T01	(18,61]	(18,43]	6-30mins	[0.5,34.2]	(20,60]
NSLC-1155-T01	[9,14]	(9,18]	6-30mins	(34.2,42]	[0.0657,18]
NSLC-1156-T01	(14,16]	0	6-30mins	(42,50]	[0.0657,18]
NSLC-1157-T01	(14,16]	0	6-30mins	(50,63]	[0.0657,18]
NSLC-1158-T01	(16,18]	0	6-30mins	(42,50]	[0.0657,18]
NSLC-1159-T01	(18,61]	0	31-60mins	(42,50]	[0.0657,18]
NSLC-1160-T01	(18,61]	0	>60mins	(42,50]	[0.0657,18]
NSLC-1161-T01	(16,18]	(9,18]	>60mins	(42,50]	[0.0657,18]
NSLC-1162-T01	(18,61]	(9,18]	31-60mins	[0.5,34.2]	(18,20]
NSLC-1163-T01	(16,18]	0	31-60mins	(34.2,42]	(18,20]
NSLC-1167-T01	(16,18]	(0,9]	6-30mins	(42,50]	[0.0657,18]
NSLC-1168-T01	(16,18]	(0,9]	31-60mins	(42,50]	(18,20]
NSLC-1170-T01	(16,18]	0		(50,63]	(18,20]
NSLC-1171-T01	(14,16]	(0,9]	6-30mins	(34.2,42]	[0.0657,18]
NSLC-1172-T01	(16,18]	(18,43]	31-60mins	(34.2,42]	(20,60]
NSLC-1174-T01	(14,16]	(18,43]	6-30mins	[0.5,34.2]	(20,60]
NSLC-1175-T01	(14,16]	0	>60mins	(34.2,42]	(20,60]
NSLC-1176-T01	(14,16]	0	6-30mins	(50,63]	(18,20]
NSLC-1177-T01	(18,61]	(9,18]	>60mins	(34.2,42]	[0.0657,18]
NSLC-1178-T01	(18,61]	(0,9]	>60mins	(50,63]	[0.0657,18]
NSLC-1179-T01	[9,14]	(9,18]	31-60mins	[0.5,34.2]	(20,60]
NSLC-1180-T01	(16,18]	0	6-30mins	(34.2,42]	(20,60]
NSLC-1182-T01	(14,16]	0	6-30mins	(42,50]	(20,60]
NSLC-1183-T01	[9,14]	0	31-60mins	(42,50]	(20,60]
NSLC-1184-T01	(14,16]	(18,43]	>60mins	[0.5,34.2]	(18,20]
NSLC-1185-T01	(18,61]	0	31-60mins	(34.2,42]	[0.0657,18]
NSLC-1186-T01	(14,16]	(9,18]	<=5mins	[0.5,34.2]	(18,20]
NSLC-1187-T01	[9,14]	0	<=5mins	(50,63]	(20,60]
NSLC-1188-T01	(14,16]	(9,18]	6-30mins	(42,50]	[0.0657,18]
NSLC-1189-T01	[9,14]	(9,18]	31-60mins	[0.5,34.2]	(18,20]
NSLC-1190-T01	[9,14]	0	<=5mins	(34.2,42]	(20,60]
NSLC-1191-T01	(18,61]	(0,9]	6-30mins	(34.2,42]	(18,20]
NSLC-1192-T01	(14,16]	(18,43]	<=5mins	[0.5,34.2]	(20,60]
NSLC-1193-T01	[9,14]	(9,18]	<=5mins	(34.2,42]	(20,60]
NSLC-1194-T01	(16,18]	0	<=5mins	(42,50]	(20,60]
NSLC-1195-T01	[9,14]	(0,9]	>60mins	(34.2,42]	[0.0657,18]
NSLC-1196-T01	[9,14]	0	31-60mins	(50,63]	(18,20]
NSLC-1197-T01	(14,16]	0	<=5mins	(42,50]	(18,20]
NSLC-1198-T01	[9,14]	(0,9]	6-30mins	(42,50]	(18,20]
NSLC-1199-T01	[9,14]	0	>60mins	(50,63]	[0.0657,18]
NSLC-1200-T01	(14,16]	(18,43]	6-30mins	(34.2,42]	(20,60]
NSLC-1201-T01	[9,14]	0	<=5mins	(50,63]	(20,60]
NSLC-1202-T01	(14,16]	(18,43]	>60mins	[0.5,34.2]	[0.0657,18]
NSLC-1203-T01	(14,16]	0	<=5mins	(42,50]	[0.0657,18]
NSLC-1204-T01	(14,16]	0	31-60mins	(34.2,42]	(18,20]
NSLC-1205-T01	[9,14]	(0,9]	<=5mins	(42,50]	(18,20]
NSLC-1207-T01	(18,61]	0		[0.5,34.2]	[0.0657,18]
NSLC-1208-T01	(16,18]	(0,9]	>60mins	(42,50]	[0.0657,18]
NSLC-1210-T01	[9,14]	0	<=5mins	(42,50]	(20,60]
NSLC-1211-T01	(18,61]	0	<=5mins	[0.5,34.2]	[0.0657,18]
NSLC-1212-T01	(18,61]	0	31-60mins	(42,50]	(18,20]
NSLC-1213-T01	(18,61]	(18,43]	>60mins	[0.5,34.2]	[0.0657,18]
NSLC-1214-T01	(14,16]	(18,43]	>60mins	[0.5,34.2]	(20,60]
NSLC-1249-T01	(18,61]	(9,18]	6-30mins	(34.2,42]	(20,60]
NSLC-1250-T01	(16,18]	0	<=5mins	(34.2,42]	(20,60]
NSLC-1252-T01	[9,14]	0	<=5mins	(50,63]	(18,20]
NSLC-1253-T01	[9,14]	(0,9]	<=5mins	[0.5,34.2]	(18,20]
NSLC-1254-T01	(18,61]	(0,9]	6-30mins	(50,63]	[0.0657,18]
NSLC-1255-T01	(18,61]	0	6-30mins	(42,50]	(18,20]
NSLC-1256-T01	[9,14]	0	<=5mins	(42,50]	(20,60]
NSLC-1257-T01	(18,61]	(0,9]	>60mins	(42,50]	[0.0657,18]
NSLC-1258-T01	(14,16]	0	31-60mins	(50,63]	(18,20]
NSLC-1259-T01	(18,61]	0		(34.2,42]	(20,60]
NSLC-1260-T01	(16,18]	0	31-60mins	[0.5,34.2]	(20,60]
NSLC-1261-T01	(14,16]	(9,18]	6-30mins	(34.2,42]	[0.0657,18]
NSLC-1262-T01	[9,14]	0	<=5mins	(42,50]	(20,60]
NSLC-1264-T01	(14,16]	(18,43]	>60mins	[0.5,34.2]	(18,20]
NSLC-1265-T01	[9,14]	(18,43]	6-30mins	(34.2,42]	(20,60]
NSLC-1266-T01	(14,16]	0	<=5mins	(34.2,42]	(18,20]

[truncated: 11 more sheets: Fig. 3b, Fig. 3c, Fig. 3d, Fig. 3e, Fig. 3f, Fig. 4a, Fig. 4b, Fig. 4c, Fig. 4d, Fig. 4e, Fig. 4f]
